# Supplementary material for: Synthetic Gene Circuits Enable Systems-Level Biosensor Trigger Discovery at the Host-Microbe Interface
Source: mSystems. 2019 Jun 11;4(4):e00125-19. doi: 10.1128/mSystems.00125-19 (PMC6561318; doi:10.1128/mSystems.00125-19)
Supplement: DATA SET S1 [file mSystems.00125-19-sd001.xlsx]

## Sheet: Odds Ratios
	Promoter	gavage	M1-6h	M2-6h	M1-24h	M2-24h	#(OR>.02 & p< .05) / #non-N/A	AVG OR
81	ydjL	0	0.0020441	0.519803	0.103519	2.18942	0.75	0.703696
60	ydiL	0.000100623	0.000180907	0.217086	0.136727	0.191837	0.75	0.136458
4	gatY	0.000311949	0.00275519	N/A	0.305358	0.110478	0.666667	0.13953
53	yegT	0	0.00058013	0	2.3923	0.472576	0.5	0.716365
33	ydcF	0	0.00518026	0	0.600286	0.274897	0.5	0.220091
65	ubiG	0.000230909	0.000502311	0.00019768	0.0330793	0.0360337	0.5	0.0174532
42	argA_amiC	0	0.000227601	0	2.52796	0.0023877	0.25	0.632644
43	argD	0	7.71049e-05	0	2.36516	0	0.25	0.591309
7	gcvA	0.00152604	0.00387389	0.00102993	0.0308525	0.606974	0.25	0.160682
73	ydhR	0.00892603	0.0158294	0.0576437	0.10761	0	0.25	0.0452709
9	pgsA	0.000146123	0.000187757	0	0.00543663	0.0865408	0.25	0.0230413
27	rof	0	0	N/A	N/A	0.0423452	0	0.0211726
55	cueR	0	0	0	0.0740405	0	0	0.0185101
88	rumA	0	0	N/A	0.0444467	0	0	0.0148156
18	yebF	0	0	0	0.0370692	0	0	0.0092673
86	yhbQ	0	0	0	0.0370692	0	0	0.0092673
80	mutS	0	0	0	0.0222231	0.00950564	0	0.00793218
24	phnQ	0	0	0	0.0252502	0.00482286	0	0.00751825
19	ygjG	0	0	N/A	0.0222231	0	0	0.0074077
38	ybgE	0	0	N/A	0.0202038	0.000907248	0	0.007037
22	cynR	0	0.000120227	0	0.0227215	0.00028551	0	0.00578181
64	ubiF	6.10352e-05	7.9022e-05	7.35434e-05	0.0125485	0.00842189	0	0.00528074
69	yjcO	0	8.76269e-05	0	0.0180732	0.000423664	0	0.00464612
68	hrpB	0	0.000183717	0	0.0170963	0.000598021	0	0.00446952
47	ynbA	0	6.63771e-05	0	0.0170963	0	0	0.00429066
85	yhbW	0	0	0	0.0170964	0	0	0.0042741
45	yjeB	0.00144872	0.00325755	N/A	N/A	N/A	0	0.00325755
91	yaaU	0	0	0	0.0105842	0	0	0.00264606
17	flgH	0	0	N/A	0.00764368	0	0	0.00254789
51	fumB	0	0	0	0.00966395	0	0	0.00241599
67	galS	0.000405771	0.000845497	0	0.00714239	0	0	0.00199697
32	mdtO	0	0	N/A	0.00543663	0	0	0.00181221
44	yiiP	0	0	0	0.00714239	0	0	0.0017856
5	fadB	0.000221502	0.00058426	N/A	N/A	N/A	0	0.00058426
15	yjdF	0	0	0	0	0.00143635	0	0.000359088
62	guaC	0	0.000175454	0	0	0	0	4.38635e-05
54	rihC	0	8.91597e-05	0	N/A	0	0	2.97199e-05
25	msbB	0	9.32035e-05	0	0	0	0	2.33009e-05
3	b0671	0	6.10352e-05	N/A	0	0	0	2.03451e-05
2	eco	0	0	N/A	0	N/A	0	0
6	gcvT	0	0	N/A	0	0	0	0
8	aniC	0	0	N/A	0	0	0	0
10	dcuS	0	0	0	N/A	0	0	0
11	ybbB	0	0	0	0	0	0	0
12	gst	0	0	N/A	0	0	0	0
13	pdhR	0	0	0	0	0	0	0
14	yhhT	0	0	0	0	0	0	0
16	yjdI	0	0	0	N/A	0	0	0
20	yijO	0	0	N/A	0	0	0	0
21	yfcC	0	0	0	0	0	0	0
23	nudC	0	0	N/A	0	0	0	0
26	idnT	0	0	0	N/A	N/A	0	0
28	yfbJ	0	0	0	0	0	0	0
29	cysH	0	0	0	0	0	0	0
30	cysQ	0	0	0	N/A	0	0	0
31	yihD	0	0	0	N/A	0	0	0
35	rrlG	0	0	0	0	0	0	0
36	tktB	0	0	N/A	N/A	0	0	0
37	yqgD	0	0	N/A	N/A	N/A	0	0
39	yeaU	0	0	0	0	0	0	0
40	nupX	0	0	0	0	0	0	0
41	argZ_argQ	0	0	N/A	N/A	N/A	0	0
46	grxB	0	0	N/A	0	0	0	0
49	yidK	0	0	N/A	0	0	0	0
50	yidL	0	0	N/A	0	0	0	0
52	ynaI	0	0	N/A	N/A	N/A	0	0
56	ybjK	0	0	0	0	0	0	0
58	yqgA	0	0	N/A	0	0	0	0
59	ybiA	0	0	0	0	0	0	0
63	yceF	0	0	0	0	0	0	0
66	bglA	0	0	N/A	0	0	0	0
70	barA	0	0	N/A	0	0	0	0
71	yicC	0	0	0	N/A	0	0	0
72	mobA	0	0	0	N/A	0	0	0
74	mreC	0	0	0	0	0	0	0
76	pabC	0	0	0	0	0	0	0
78	yjaB	0	0	N/A	N/A	0	0	0
79	fabF	0	0	N/A	0	0	0	0
82	yfjN	0	0	0	N/A	0	0	0
83	yfjR	0	0	N/A	0	0	0	0
84	metK	0	0	N/A	N/A	N/A	0	0
87	uidA	0	0	0	0	0	0	0
89	rph	0	0	0	N/A	0	0	0
92	yjfY	0	0	0	0	0	0	0
34	fucR	6.19196e-05	0	N/A	0	0	0	0
48	rluF	9.65445e-05	0	N/A	N/A	0	0	0
75	ychH	0.0912094	0.26339	N/A	1.43277	1.60429	1	1.10015
90	fabR	N/A	1	N/A	1	1	1	1
1	speE	N/A	N/A	N/A	N/A	N/A	NaN	#DIV/0!
57	yahN	N/A	N/A	N/A	N/A	N/A	NaN	#DIV/0!
61	dinG	N/A	N/A	N/A	N/A	N/A	NaN	#DIV/0!
77	edd	N/A	N/A	N/A	N/A	N/A	NaN	#DIV/0!

## Sheet: Odds Ratio p Values
	Promoter	gavage	gavage_pValue	M1-6h	M1-6h_pValue	M2-6h	M2-6h_pValue	M1-24h	M1-24h_pValue	M2-24h	M2-24h_pValue
1	speE	N/A	0.227674	N/A	0.000219261	N/A	1	N/A	1	N/A	1
2	eco	0	1	0	1	N/A	1	0	1	N/A	1
3	b0671	0	1	6.10352e-05	1	N/A	1	0	1	0	1
4	gatY	0.000311949	1	0.00275519	1	N/A	1	0.305358	2.79547e-40	0.110478	2.77218e-10
5	fadB	0.000221502	1	0.00058426	1	N/A	1	N/A	1	N/A	1
6	gcvT	0	1	0	1	N/A	1	0	1	0	1
7	gcvA	0.00152604	1	0.00387389	1	0.00102993	0.999998	0.0308525	0.24905	0.606974	1.22222e-29
8	aniC	0	1	0	1	N/A	1	0	1	0	1
9	pgsA	0.000146123	1	0.000187757	1	0	1	0.00543663	0.973074	0.0865408	2.32479e-08
10	dcuS	0	1	0	1	0	1	N/A	0.350348	0	1
11	ybbB	0	1	0	1	0	1	0	1	0	1
12	gst	0	1	0	1	N/A	1	0	1	0	1
13	pdhR	0	1	0	1	0	1	0	1	0	1
14	yhhT	0	1	0	1	0	1	0	1	0	1
15	yjdF	0	1	0	1	0	1	0	1	0.00143635	0.999986
16	yjdI	0	1	0	1	0	1	N/A	0.228041	0	1
17	flgH	0	1	0	1	N/A	1	0.00764368	0.924517	0	1
18	yebF	0	1	0	1	0	1	0.0370692	0.453253	0	1
19	ygjG	0	1	0	1	N/A	1	0.0222231	0.612695	0	1
20	yijO	0	1	0	1	N/A	1	0	1	0	1
21	yfcC	0	1	0	1	0	1	0	1	0	1
22	cynR	0	1	0.000120227	1	0	1	0.0227215	0.296649	0.00028551	1
23	nudC	0	1	0	1	N/A	1	0	1	0	1
24	phnQ	0	1	0	1	0	1	0.0252502	0.381408	0.00482286	0.999423
25	msbB	0	1	9.32035e-05	1	0	1	0	1	0	1
26	idnT	0	1	0	1	0	1	N/A	0.0193949	N/A	1
27	rof	0	1	0	1	N/A	1	N/A	1	0.0423452	0.0697878
28	yfbJ	0	1	0	1	0	1	0	1	0	1
29	cysH	0	1	0	1	0	1	0	1	0	1
30	cysQ	0	1	0	1	0	1	N/A	1	0	1
31	yihD	0	1	0	1	0	1	N/A	0.228041	0	1
32	mdtO	0	1	0	1	N/A	1	0.00543663	0.973074	0	1
33	ydcF	0	1	0.00518026	1	0	1	0.600286	1.1084e-275	0.274897	6.26631e-21
34	fucR	6.19196e-05	1	0	1	N/A	1	0	1	0	1
35	rrlG	0	1	0	1	0	1	0	1	0	1
36	tktB	0	1	0	1	N/A	1	N/A	1	0	1
37	yqgD	0	1	0	1	N/A	1	N/A	1	N/A	1
38	ybgE	0	1	0	1	N/A	1	0.0202038	0.64467	0.000907248	1
39	yeaU	0	1	0	1	0	1	0	1	0	1
40	nupX	0	1	0	1	0	1	0	1	0	1
41	argZ_argQ	0	1	0	1	N/A	1	N/A	1	N/A	1
42	argA_amiC	0	1	0.000227601	1	0	1	2.52796	9.34287e-185	0.0023877	0.999274
43	argD	0	1	7.71049e-05	1	0	1	2.36516	1.0043e-265	0	1
44	yiiP	0	1	0	1	0	1	0.00714239	0.936439	0	1
45	yjeB	0.00144872	0.99997	0.00325755	0.99999	N/A	0.341189	N/A	0.00936346	N/A	0.0111183
46	grxB	0	1	0	1	N/A	1	0	1	0	1
47	ynbA	0	1	6.63771e-05	1	0	1	0.0170963	0.685151	0	1
48	rluF	9.65445e-05	1	0	1	N/A	1	N/A	1	0	1
49	yidK	0	1	0	1	N/A	1	0	1	0	1
50	yidL	0	1	0	1	N/A	1	0	1	0	1
51	fumB	0	1	0	1	0	1	0.00966395	0.873544	0	1
52	ynaI	0	1	0	1	N/A	1	N/A	1	N/A	1
53	yegT	0	1	0.00058013	1	0	1	2.3923	7.52099e-91	0.472576	7.36729e-24
54	rihC	0	1	8.91597e-05	1	0	1	N/A	1	0	1
55	cueR	0	1	0	1	0	1	0.0740405	0.137133	0	1
56	ybjK	0	1	0	1	0	1	0	1	0	1
57	yahN	N/A	1	N/A	1	N/A	0.0149768	N/A	1	N/A	5.14573e-12
58	yqgA	0	1	0	1	N/A	1	0	1	0	1
59	ybiA	0	1	0	1	0	1	0	1	0	1
60	ydiL	0.000100623	1	0.000180907	1	0.217086	0.00310964	0.136727	1.09357e-07	0.191837	7.9239e-15
61	dinG	N/A	1	N/A	1	N/A	1	N/A	1	N/A	1
62	guaC	0	1	0.000175454	1	0	1	0	1	0	1
63	yceF	0	1	0	1	0	1	0	1	0	1
64	ubiF	6.10352e-05	1	7.9022e-05	1	7.35434e-05	1	0.0125485	0.999998	0.00842189	0.999999
65	ubiG	0.000230909	1	0.000502311	1	0.00019768	1	0.0330793	0.000209781	0.0360337	0.00449131
66	bglA	0	1	0	1	N/A	1	0	1	0	1
67	galS	0.000405771	1	0.000845497	1	0	1	0.00714239	0.936439	0	1
68	hrpB	0	1	0.000183717	1	0	1	0.0170963	0.684954	0.000598021	1
69	yjcO	0	1	8.76269e-05	1	0	1	0.0180732	0.73502	0.000423664	1
70	barA	0	1	0	1	N/A	1	0	1	0	1
71	yicC	0	1	0	1	0	1	N/A	1	0	1
72	mobA	0	1	0	1	0	1	N/A	1	0	1
73	ydhR	0.00892603	0.977335	0.0158294	0.798341	0.0576437	0.0896925	0.10761	6.19759e-21	0	1
74	mreC	0	1	0	1	0	1	0	1	0	1
75	ychH	0.0912094	0.013636	0.26339	6.86141e-08	N/A	1	1.43277	2.46951e-178	1.60429	1.23406e-40
76	pabC	0	1	0	1	0	1	0	1	0	1
77	edd	N/A	1	N/A	1	N/A	1	N/A	1	N/A	0.174476
78	yjaB	0	1	0	1	N/A	1	N/A	1	0	1
79	fabF	0	1	0	1	N/A	1	0	1	0	1
80	mutS	0	1	0	1	0	1	0.0222231	0.612695	0.00950564	0.87767
81	ydjL	0	1	0.0020441	1	0.519803	0.000249737	0.103519	4.1373e-14	2.18942	8.3141e-44
82	yfjN	0	1	0	1	0	1	N/A	1	0	1
83	yfjR	0	1	0	1	N/A	1	0	1	0	1
84	metK	0	1	0	1	N/A	1	N/A	1	N/A	1
85	yhbW	0	1	0	1	0	1	0.0170964	0.700909	0	1
86	yhbQ	0	1	0	1	0	1	0.0370692	0.453253	0	1
87	uidA	0	1	0	1	0	1	0	1	0	1
88	rumA	0	1	0	1	N/A	1	0.0444467	0.404021	0	1
89	rph	0	1	0	1	0	1	N/A	1	0	1
90	fabR	N/A	9.7616e-06	1	1.85134e-11	N/A	0.00015059	1	0	1	7.17121e-31
91	yaaU	0	1	0	1	0	1	0.0105842	0.849798	0	1
92	yjfY	0	1	0	1	0	1	0	1	0	1

## Sheet: Aligned Reads
	Promoter	gavage-ALL_S2	gavage-ON_S1	M1-24h-ALL_S9	M1-24h-ON_S8	M1-6h-ALL_S4	M1-6h-ON_S3	M2-24h-ALL_S12	M2-24h-ON_S11	M2-6h-ALL_S7	M2-6h-ON_S6
1	xapA	0	0	0	0	0	0	0	0	0	0
2	abrB	0	0	0	0	0	0	0	0	0	0
3	speF	0	0	0	0	0	0	0	0	0	0
4	xseA	0	0	0	0	0	0	0	0	0	0
5	xseB	0	0	0	0	0	0	0	0	0	0
6	speE	1	54	0	0	1	80	0	0	0	0
7	speB	0	0	0	0	0	1	0	0	0	0
8	speC	3	0	0	0	10	0	0	0	0	0
9	ybcL	0	0	0	0	0	0	0	0	0	0
10	ytfE	1	1	1	3	6	1	0	3	0	1
11	ybcK	0	0	0	0	0	0	0	0	0	0
12	frdA	0	0	0	0	0	0	0	0	1	0
13	ytfF	0	0	0	0	0	0	0	0	0	0
14	ybcY	0	0	0	0	0	0	0	0	0	0
15	pgpB	0	0	0	0	0	0	0	0	0	0
16	ybcV	0	0	0	0	0	0	0	0	0	0
17	ybcW	0	0	0	0	0	0	0	0	0	0
18	kbaZ	0	0	0	0	0	0	0	0	0	0
19	ucpA	0	0	0	0	0	0	0	0	0	0
20	cmk	0	0	0	0	0	0	0	0	0	0
21	cmr	0	0	0	0	0	0	0	0	0	0
22	upp	0	0	0	0	0	0	0	0	0	0
23	ydgR	0	0	0	0	0	0	0	0	0	0
24	ydgK	0	0	0	0	0	0	0	0	0	0
25	ydgH	0	0	0	0	0	0	0	0	0	0
26	ydgI	0	0	0	0	0	0	0	0	0	0
27	ydgL	0	0	0	0	0	0	0	0	0	0
28	tolC	0	0	0	0	0	0	0	0	0	0
29	tolB	0	0	0	0	0	0	0	0	0	0
30	tolA	0	0	0	0	0	0	0	0	0	0
31	ydgA	0	0	0	0	0	0	0	0	0	0
32	ydgD	0	0	0	0	0	0	0	0	0	0
33	entC	0	0	0	0	0	0	0	0	0	0
34	entD	0	0	0	0	0	1	0	0	0	0
35	entF	0	0	0	0	0	0	0	0	0	0
36	eco	6	0	6	0	20	0	4	0	0	0
37	entS	0	0	0	0	0	0	0	0	0	0
38	yacG	0	0	0	0	0	0	0	0	0	0
39	fecA	0	0	0	0	0	0	0	0	0	0
40	yacH	0	0	0	0	0	0	0	0	0	0
41	yhbO	0	0	0	0	0	0	0	0	0	0
42	fecI	0	0	0	0	0	0	0	0	0	0
43	rcsA	0	0	0	0	0	0	0	0	0	0
44	b2394	0	0	0	0	0	0	0	0	0	0
45	rcsC	0	0	0	0	0	0	0	0	0	0
46	rcsF	0	0	0	0	0	0	0	0	0	0
47	uspA	0	0	0	1	0	0	0	0	0	0
48	uspB	0	0	0	0	0	0	0	0	0	0
49	uspE	0	0	0	0	0	0	0	0	0	0
50	uspF	0	0	0	0	0	0	0	0	0	0
51	uspG	0	0	0	0	0	0	0	0	0	0
52	gltX	0	0	1	0	0	0	0	0	0	0
53	yifM2	0	0	0	0	0	0	1	0	0	0
54	gltJ	0	0	0	0	0	0	1	0	0	0
55	cspI	0	0	0	0	0	0	0	0	0	0
56	gltA	0	0	0	0	0	0	0	0	0	0
57	cspG	0	0	0	0	0	0	0	0	0	0
58	cspD	0	0	0	0	0	0	0	0	0	0
59	gltB	0	0	0	0	0	0	0	0	0	0
60	cspB	0	0	0	0	0	0	0	0	0	0
61	cspA	0	0	0	0	0	0	1	0	0	0
62	yhgN	0	0	0	0	0	0	0	0	0	0
63	yfeC	0	0	0	0	0	0	0	0	0	0
64	maeB	0	0	0	0	0	0	0	0	0	0
65	yhgF	0	0	0	0	0	0	0	0	0	0
66	yfeK	0	0	0	0	0	0	0	0	0	0
67	yhgE	0	0	0	0	0	0	0	0	0	0
68	yfeN	0	0	0	0	0	0	0	0	0	0
69	yhgA	0	0	0	0	0	0	0	1	0	0
70	yfeY	0	0	0	0	0	0	0	0	0	0
71	b0671	78	0	43	0	128	1	40	0	1	0
72	b0298	0	0	0	0	0	0	0	0	0	0
73	yjiX	0	0	0	0	0	0	0	0	0	0
74	rssA	0	0	0	0	0	0	0	0	0	0
75	rssB	0	0	0	0	0	0	0	0	0	0
76	ddlA	0	0	0	0	0	0	0	0	0	0
77	gatY	155	34	48	66	270	146	108	143	0	0
78	yjiW	0	0	0	0	0	0	0	0	0	0
79	ytjB	0	0	0	0	0	0	0	0	0	0
80	ygiF	0	0	0	0	0	0	0	0	0	0
81	ygiD	0	0	0	0	0	0	0	0	0	0
82	ygiH	0	0	0	0	0	0	0	0	0	0
83	eno	0	0	0	0	0	0	0	0	0	0
84	ygiS	0	0	0	0	0	0	0	0	0	0
85	ygiR	0	0	0	0	0	0	0	0	0	0
86	ygiP	0	0	0	0	0	0	0	0	0	0
87	ygiW	0	0	0	0	0	0	0	0	0	0
88	ygiU	0	0	0	0	0	0	0	0	0	0
89	ygiZ	0	0	0	0	0	0	0	0	0	0
90	smtA	0	0	0	0	0	0	0	0	0	0
91	b0582	0	0	0	0	0	0	0	0	0	0
92	amiA	0	0	0	0	0	0	0	0	0	0
93	yhiD	0	0	0	0	0	0	0	0	0	0
94	yjiA	0	0	0	0	0	0	0	0	0	0
95	hslJ	0	0	0	0	0	0	0	0	0	0
96	yhiI	0	0	0	0	0	0	0	0	0	0
97	yhiJ	0	0	0	0	0	0	0	0	0	0
98	adiA	0	0	0	0	0	0	0	0	0	0
99	yhiP	0	0	1	0	0	0	0	0	0	0
100	hslV	0	0	0	0	0	0	0	0	0	0
101	arcB	0	0	0	0	0	0	0	0	0	0
102	yjeN	0	0	0	0	0	0	0	0	0	0
103	yjeK	0	0	0	0	0	0	0	0	0	0
104	yjeI	0	0	0	0	0	0	0	0	0	0
105	fadB	7	1	1	0	28	3	3	0	0	0
106	fdrA	0	0	1	0	0	0	0	0	0	0
107	fadE	0	0	0	0	0	0	0	0	0	0
108	ypeA	0	0	0	0	0	0	0	0	0	0
109	creA	0	0	0	0	0	0	0	0	0	0
110	creB	0	0	0	0	0	0	0	0	0	0
111	inaA	0	0	0	0	0	0	0	0	0	0
112	ompT	0	1	0	0	0	0	0	0	0	0
113	ompW	0	0	0	0	0	0	0	0	0	0
114	ompR	0	0	0	0	0	0	0	0	0	0
115	fiu	0	0	0	0	0	0	0	0	0	0
116	cld	0	0	0	0	0	0	0	0	0	0
117	ompX	0	0	0	0	0	0	0	0	0	0
118	yggE	0	0	0	0	0	0	0	0	0	0
119	ompG	0	0	0	0	0	0	0	0	0	0
120	ompA	0	0	0	0	0	0	0	0	0	0
121	ompC	0	0	0	0	0	0	0	0	0	0
122	ompN	0	0	0	0	0	0	0	0	0	0
123	htrL	0	0	0	0	0	0	0	0	0	0
124	cls	0	0	0	0	0	0	0	0	0	0
125	gcvP	0	0	0	0	0	0	0	0	0	0
126	gcvT	26	0	34	0	54	0	66	0	0	0
127	tnaC	0	0	0	0	0	0	0	0	0	0
128	srlR	0	0	0	0	0	0	0	0	0	0
129	gcvA	264	301	36	5	446	341	416	3039	36	2
130	ftsN	0	0	0	0	0	0	0	0	0	0
131	ftsK	0	0	0	0	0	0	0	0	0	0
132	aniC	29	0	6	0	47	0	32	0	0	0
133	ftsH	0	0	0	0	0	0	0	0	0	0
134	yieE	0	1	0	0	0	0	0	0	0	0
135	ftsQ	0	1	0	0	0	0	0	0	0	0
136	ftsZ	0	0	0	0	0	0	0	0	0	0
137	ftsY	0	0	0	0	0	0	0	0	0	0
138	hemA	0	0	0	0	0	0	0	0	0	0
139	yrfF	0	0	0	0	0	0	0	0	0	0
140	pgsA	166	14	41	1	336	12	136	141	84	0
141	fepB	0	0	0	0	0	0	0	0	0	0
142	fepA	0	0	0	0	0	0	0	0	0	0
143	fepD	0	0	0	0	0	0	0	0	0	0
144	yiiR	0	0	0	0	0	0	0	0	0	0
145	ligA	0	0	0	0	0	0	0	0	0	0
146	ligB	0	0	0	0	0	0	0	0	0	0
147	aidB	0	0	0	0	0	0	0	0	0	0
148	ligT	0	0	0	0	0	0	0	0	0	0
149	smf	0	0	0	0	0	0	0	0	0	0
150	prfB	0	0	0	0	0	0	0	0	0	0
151	prfC	0	0	0	0	0	0	0	0	0	0
152	dcuA	0	0	0	0	0	0	0	0	0	0
153	sodB	0	0	0	0	0	0	0	0	0	0
154	sodC	0	0	0	0	0	0	0	0	0	0
155	sodA	0	0	0	0	0	0	0	0	0	0
156	erfK	0	0	0	0	0	0	0	0	0	1
157	dcuS	5	0	4	1	12	0	7	0	101	0
158	ybbL	0	0	0	0	0	0	0	0	0	0
159	oxyR	0	0	0	0	0	0	0	0	0	0
160	umuD	0	0	0	0	0	0	0	0	0	0
161	ybbC	0	0	0	0	0	0	0	0	0	0
162	ybbB	41	0	31	0	101	0	25	0	49	0
163	yphG	0	0	1	0	0	0	0	0	0	0
164	ybdG	0	0	0	0	0	0	0	0	0	0
165	fixC	0	0	0	0	0	0	0	0	0	0
166	glyQ	1	1	0	0	2	0	5	1	0	0
167	glyU	0	0	0	0	0	0	0	0	0	0
168	aqpZ	0	0	0	0	0	0	0	0	0	0
169	glyA	0	0	0	0	0	1	0	0	0	0
170	trkA	0	0	0	0	0	0	0	0	0	0
171	ynfM	0	0	0	0	0	0	0	0	0	0
172	ynfL	0	0	0	0	0	0	0	0	0	0
173	ynfK	0	0	0	0	0	0	0	0	0	0
174	ynfE	0	0	0	0	0	0	0	0	0	0
175	ynfC	0	0	0	0	0	0	1	0	0	0
176	ynfB	0	0	0	0	0	0	0	0	0	0
177	ynfA	0	0	0	0	0	0	0	0	0	0
178	treA	0	0	0	0	0	0	0	0	0	0
179	qseB	0	0	0	0	0	0	0	0	0	0
180	treB	0	1	0	0	0	0	0	0	0	0
181	treF	0	1	0	0	0	0	0	0	0	0
182	pgmI	0	1	0	0	0	0	0	2	0	0
183	gst	55	0	15	0	81	0	28	0	0	0
184	ydfE	0	0	0	0	0	0	0	0	0	0
185	ydfA	0	0	0	0	0	0	0	0	0	0
186	chbA	0	0	0	0	0	0	0	0	0	0
187	ydfO	0	0	0	0	0	0	0	0	0	0
188	ydfI	0	0	0	0	0	0	0	0	0	0
189	ydfH	0	1	0	0	0	0	0	0	0	0
190	ydfV	0	0	0	0	0	0	0	0	0	0
191	ydfZ	0	0	0	0	0	0	0	0	0	0
192	serW	0	0	0	0	0	0	0	0	0	0
193	pdhR	6	0	6	0	12	0	6	0	30	0
194	ydgC	0	0	0	0	0	0	0	0	0	0
195	pqiA	0	0	0	0	0	0	0	0	0	0
196	yhhF	0	0	0	0	0	0	0	0	0	0
197	flgB	0	0	0	0	0	0	0	0	0	0
198	yhhN	0	0	0	0	0	0	0	0	0	0
199	yhhM	0	0	0	0	0	0	0	0	0	0
200	minC	0	0	0	0	0	0	0	0	0	0
201	flgA	0	0	0	0	0	0	0	0	0	0
202	yhhW	0	0	0	0	0	0	0	0	0	0
203	yhhT	47	0	13	0	86	0	48	0	133	0
204	adhE	0	0	0	0	0	0	1	0	0	0
205	yjdF	52	0	11	0	73	0	59	1	175	0
206	yjdI	17	0	2	1	25	0	17	0	177	0
207	slyB	0	0	0	0	0	0	0	0	0	0
208	yjdK	0	0	0	0	1	0	0	0	0	0
209	yhhZ	0	0	0	0	0	0	0	0	0	0
210	yhhY	0	0	0	0	0	0	0	0	0	0
211	yfdL	0	0	0	0	0	0	0	0	0	0
212	yhfK	0	0	0	0	0	0	0	0	0	0
213	yhfL	0	0	0	0	0	0	0	0	0	0
214	yhfA	0	0	0	0	0	0	0	0	0	0
215	yfdG	0	0	0	0	0	0	0	0	0	0
216	sgcC	0	0	0	0	0	0	0	0	0	0
217	yfdC	0	0	0	0	0	0	0	0	0	0
218	yhfX	0	0	0	0	0	0	0	0	0	0
219	yhfZ	0	0	1	0	0	0	0	0	0	0
220	yfdZ	0	0	0	0	0	0	0	0	0	0
221	yfdU	0	0	0	0	0	0	0	0	0	0
222	yhfP	0	0	0	0	0	0	0	0	0	0
223	yfdV	0	0	0	0	0	0	0	0	0	0
224	mcrB	0	0	0	0	0	0	0	0	0	0
225	gsk	0	0	0	0	0	0	0	0	0	0
226	mcrA	0	0	0	0	0	0	0	0	0	0
227	flgH	58	0	29	1	81	0	30	0	0	0
228	gloA	0	0	0	0	0	0	0	0	0	0
229	lpp	0	0	0	0	0	0	0	0	0	0
230	lpd	0	0	0	0	0	0	0	0	0	0
231	arpA	0	0	0	0	0	0	0	0	0	0
232	aldH	0	0	0	0	0	0	0	0	0	0
233	menD	0	0	0	0	0	0	0	1	0	0
234	sieB	0	0	0	0	0	0	0	0	0	0
235	menF	0	0	0	0	0	0	0	0	0	0
236	menG	0	0	0	0	0	0	0	0	0	0
237	aldB	0	0	0	0	0	0	0	0	0	0
238	aldA	0	0	1	0	0	0	0	0	0	0
239	sbcB	0	0	0	0	0	0	0	0	0	0
240	priA	0	0	0	0	0	0	0	0	0	0
241	priC	0	0	0	0	0	0	0	0	0	0
242	yojI	0	1	0	0	0	0	0	0	0	0
243	yebU	0	0	0	0	0	0	0	0	0	0
244	yebQ	0	0	0	0	0	0	0	0	0	0
245	yebR	0	0	0	0	0	0	0	0	0	0
246	yebS	0	0	0	0	0	0	0	0	0	0
247	yebO	0	0	0	0	0	0	0	0	0	0
248	yebE	0	0	1	0	0	0	1	0	0	0
249	yebF	12	0	6	1	33	0	8	0	16	0
250	yebG	0	0	0	0	0	0	0	0	0	0
251	yebA	0	0	0	0	0	0	1	0	0	0
252	yebB	0	0	0	0	0	0	0	0	0	0
253	ygjN	0	0	0	0	0	0	1	0	0	0
254	ygjO	0	1	0	0	0	0	0	0	0	0
255	ygjJ	0	0	0	0	0	0	0	0	0	0
256	ygjH	0	0	0	0	0	0	0	0	0	0
257	ygjI	0	0	0	0	0	0	0	0	0	0
258	ygjG	29	0	10	1	45	0	54	0	0	0
259	ygjD	0	0	0	0	0	0	0	0	0	0
260	bax	0	0	0	0	1	0	0	0	0	0
261	ygjV	0	0	0	0	0	0	0	0	0	0
262	yacL	0	0	0	0	0	0	0	0	0	0
263	ygjR	0	0	0	0	0	0	0	0	0	0
264	ygjQ	0	0	0	0	0	0	0	0	0	0
265	ecfG	0	0	0	0	0	0	0	0	0	0
266	ecfD	0	0	0	0	0	0	0	1	0	0
267	ecfE	0	0	0	0	0	0	0	0	0	0
268	ecfK	0	0	0	0	0	0	0	0	0	0
269	ecfI	0	0	0	0	0	0	0	0	0	0
270	dctA	0	0	0	0	0	0	0	0	0	0
271	pmrD	0	0	0	0	0	0	0	0	0	0
272	ybaK	0	0	0	0	0	0	0	0	0	0
273	ybaN	0	0	0	0	0	0	0	0	0	0
274	ybaO	0	0	0	0	0	0	0	0	0	0
275	ybaL	0	0	0	0	0	0	0	0	0	0
276	ybaB	0	0	0	0	0	0	0	0	0	0
277	ybaA	0	0	0	0	0	0	0	0	0	0
278	ybaD	0	0	0	0	0	0	0	0	0	0
279	ybaE	0	0	1	0	0	0	0	1	0	0
280	mug	0	0	0	0	0	0	0	0	0	0
281	ybaY	0	0	0	0	0	0	0	0	0	0
282	yzgL	0	0	0	0	0	0	0	0	0	0
283	ybaP	0	0	0	0	0	0	0	0	0	0
284	ybaQ	0	0	0	0	0	0	0	0	0	0
285	ybaV	0	0	0	0	0	0	0	0	0	0
286	ybaT	0	0	0	0	0	0	0	0	0	0
287	yijF	0	0	0	0	0	0	0	0	0	0
288	ygdL	0	0	0	0	0	0	0	0	0	0
289	ygdI_csdA	0	0	0	0	0	0	0	0	0	0
290	yijO	16	0	10	0	16	0	15	0	0	0
291	ygdQ	0	0	0	0	0	0	0	0	0	0
292	ygdR	0	0	0	0	0	0	0	0	0	0
293	pitA	0	0	1	0	0	0	2	0	0	0
294	b2974	0	0	1	0	0	0	0	0	0	0
295	pitB	0	0	0	0	0	0	0	0	0	0
296	ung	0	0	1	0	0	0	1	0	0	0
297	rimL	0	0	1	0	0	0	0	0	0	0
298	rimJ	0	0	0	0	0	0	0	0	0	0
299	insA2	0	0	0	0	0	0	0	0	0	0
300	tonB	0	0	0	0	0	0	0	0	0	0
301	ydaG	0	0	0	0	0	0	0	0	0	0
302	crcA	0	0	0	1	0	0	0	0	0	0
303	yaaW	0	0	0	0	0	0	0	0	0	0
304	ydaO	0	0	0	0	0	0	0	0	0	0
305	yaaI	0	0	0	0	0	0	0	0	0	0
306	frr	0	0	0	0	0	0	0	0	0	0
307	yaaJ	0	0	0	0	0	0	0	0	0	0
308	yaaA	0	0	0	0	0	0	0	0	0	0
309	lctP	0	0	0	0	1	0	0	0	0	0
310	znuC	0	0	0	0	0	0	0	0	0	0
311	znuA	0	0	0	0	0	0	0	0	0	0
312	slt	0	0	0	0	0	0	0	0	0	0
313	ais	0	0	0	0	0	0	0	0	0	0
314	hepA	0	0	0	0	0	0	0	0	0	0
315	gnd	0	0	0	0	0	0	0	0	0	0
316	lepA	0	0	0	0	0	0	0	0	0	0
317	hupA	0	0	3	0	0	0	0	0	0	0
318	yfcI	0	0	0	0	0	0	0	0	0	0
319	yfcJ	0	0	0	0	0	0	0	0	1	0
320	hupB	0	0	0	0	0	0	0	0	0	0
321	yfcC	67	1	7	0	145	0	68	0	82	0
322	yfcD	0	0	0	0	0	0	0	0	0	0
323	yfcE	0	0	0	0	0	0	0	0	0	0
324	yfcG	0	0	0	0	0	0	0	1	0	0
325	yfcU	0	0	0	0	0	0	0	0	0	0
326	yfcV	0	0	0	0	0	0	0	0	0	0
327	glnK	0	0	0	0	0	0	0	0	0	0
328	glnH	0	0	0	0	0	0	0	0	0	0
329	glnL	0	0	0	0	0	0	1	0	0	0
330	glnB	0	0	0	0	0	0	0	0	0	0
331	glnA	0	0	0	0	0	0	0	0	0	0
332	glnW	0	1	0	0	0	0	0	0	0	0
333	nudE	0	0	0	0	0	0	0	0	0	0
334	glnU	0	0	0	0	0	0	0	0	0	0
335	cynT	1	0	0	0	0	0	1	0	1	0
336	cynR	1340	25	264	27	2426	68	1604	5	1309	2
337	rne	0	0	0	0	0	0	0	0	0	0
338	glxK	0	0	0	0	0	0	0	0	0	0
339	kil	0	0	0	0	0	0	0	0	0	0
340	gssA	0	0	0	0	0	0	0	0	0	0
341	yneJ	0	0	0	0	0	0	0	0	0	0
342	yneK	0	0	0	0	0	0	0	0	0	0
343	yneH	0	0	0	0	0	0	0	0	0	0
344	yneI	0	0	0	0	0	0	0	0	0	0
345	amyA	0	0	0	0	0	0	0	0	0	0
346	yneE	0	0	0	0	0	0	0	1	0	0
347	yecM	0	0	0	0	0	0	0	0	0	0
348	yfeA	0	0	0	0	0	0	0	0	0	0
349	yecH	0	0	0	0	0	0	0	0	0	0
350	yecF	0	0	0	0	0	0	0	0	0	0
351	fadI	0	0	0	5	0	0	1	0	0	0
352	yjjU	0	0	0	0	0	0	0	0	0	0
353	ychJ	0	0	0	0	0	0	0	0	0	0
354	rnk	0	0	0	0	0	0	1	0	0	0
355	astC	0	0	0	0	0	0	0	0	0	0
356	nudH	0	0	0	0	0	0	0	0	0	0
357	nudG	0	0	0	0	0	0	0	0	0	0
358	nudF	0	0	0	0	0	0	0	0	0	0
359	rna	0	0	0	0	0	0	0	0	0	0
360	yliG	0	0	0	0	0	0	0	0	0	0
361	nudC	24	0	5	0	63	0	10	0	1	0
362	nudB	0	0	0	0	0	0	2	0	0	0
363	gadB	0	0	0	0	0	0	0	0	0	0
364	rnd	0	0	0	0	0	0	0	0	0	0
365	gadX	0	0	0	0	0	0	0	0	0	0
366	gadW	0	0	0	0	0	0	0	0	0	0
367	rnt	0	0	0	0	0	0	0	0	0	0
368	stpA	0	0	0	0	0	0	0	0	0	0
369	araB	0	0	0	0	0	0	0	0	0	0
370	araC	0	0	0	0	0	0	0	0	0	0
371	araF	0	0	0	0	0	0	0	0	0	0
372	araD	0	0	1	0	0	0	0	0	0	0
373	araE	0	0	0	0	0	0	0	1	0	0
374	araJ	0	0	0	0	0	1	0	0	0	0
375	ygeG	0	0	0	0	0	0	0	0	0	0
376	ygeF	1	0	0	0	0	0	1	0	0	0
377	ygeA	0	0	0	0	0	0	0	0	0	0
378	ygeI	0	0	0	0	0	0	0	0	0	0
379	cirA	0	0	0	0	0	0	0	0	0	0
380	ygeR	0	0	0	1	0	0	0	0	0	0
381	ygeQ	0	0	0	0	0	0	0	0	0	0
382	fruL	0	0	0	0	0	0	0	0	0	0
383	fruB	0	0	0	0	0	0	0	0	0	0
384	ygeY	0	0	0	0	0	0	0	0	0	0
385	ygeX	0	0	0	0	0	0	0	0	0	0
386	rffC	0	0	0	0	0	0	0	0	0	0
387	ypfG	0	0	0	0	0	0	0	1	0	0
388	ypfH	0	0	0	0	0	0	0	0	0	0
389	ypfJ	0	0	0	0	0	0	0	0	0	0
390	deaD	0	0	0	0	0	0	0	0	0	0
391	icd	0	0	0	0	0	0	0	0	0	0
392	borD	0	0	0	0	0	0	0	0	0	0
393	hdeD	0	0	0	0	0	0	0	0	0	0
394	hdeB	0	0	0	0	0	0	0	0	0	0
395	hdeA	0	0	0	0	0	0	0	0	0	0
396	ribA	0	0	0	0	0	0	0	0	0	0
397	ribC	0	0	0	0	0	0	0	0	0	0
398	ribB	0	0	0	0	0	0	0	0	0	0
399	ribE	0	0	0	0	0	0	0	0	0	0
400	htpX	0	0	0	0	0	0	0	0	0	0
401	yqjI	0	0	0	0	0	0	0	0	0	0
402	corA	0	1	0	0	0	0	0	0	0	0
403	yqjC	0	0	0	0	0	0	0	0	0	0
404	yqjF	0	0	0	0	0	0	0	0	0	0
405	yqjG	0	0	0	0	0	0	0	0	0	0
406	pheS	0	0	0	0	0	0	0	0	0	0
407	pheP	0	0	0	0	0	0	0	0	0	0
408	ileX	0	0	0	0	0	0	0	0	0	0
409	htpG	0	0	0	0	0	0	0	0	0	0
410	ppa	0	0	0	0	0	0	0	0	0	0
411	dkgB	0	0	0	0	0	0	0	0	0	0
412	dkgA	0	0	0	0	0	0	0	0	0	0
413	relB	0	0	0	0	0	0	0	0	0	0
414	relA	0	0	0	0	0	0	0	0	0	0
415	phnQ	126	1	44	5	205	0	71	4	11	0
416	pykF	0	0	0	0	0	0	0	0	0	0
417	sfmA	0	0	0	0	0	0	0	0	0	0
418	sfmC	0	0	0	0	0	0	0	0	0	0
419	b1997_b1998	0	0	0	0	0	0	0	0	0	0
420	pphA	0	0	0	0	0	0	0	0	0	0
421	mtr	0	0	0	0	0	0	0	0	0	0
422	thrU	0	0	0	0	0	0	0	0	0	0
423	msbB	44	0	24	0	83	1	58	0	30	0
424	dacA	0	0	0	0	0	0	0	0	0	0
425	dacB	0	0	0	0	0	0	0	0	0	0
426	tesB	0	0	0	0	0	0	0	0	0	0
427	yigI	0	0	0	0	0	0	0	0	0	0
428	cyoA	0	0	0	0	0	0	0	0	0	0
429	dgkA	0	0	0	0	1	0	0	0	0	0
430	shiA	0	0	0	0	0	0	1	0	0	0
431	ybfG	0	0	0	0	0	0	0	0	0	0
432	tig	0	0	0	0	0	1	0	0	0	0
433	ykgD	0	0	0	0	0	0	0	0	0	0
434	sdaA	0	0	0	0	0	0	0	0	0	0
435	nmpC	0	0	0	0	0	0	0	0	0	0
436	idnT	11	0	1	2	25	0	0	0	64	0
437	idnR	0	0	0	0	0	0	0	0	0	0
438	sbmA	0	0	0	0	0	0	0	0	0	0
439	sbmC	0	0	0	0	0	0	0	0	0	0
440	idnK	0	0	0	0	0	0	0	0	0	0
441	mltC	0	0	0	0	0	0	0	0	0	0
442	mltD	0	0	0	0	0	0	0	0	0	0
443	pppA	0	0	0	0	0	0	0	0	0	0
444	xthA	0	0	0	0	0	0	0	0	0	0
445	fsr	0	0	0	0	0	0	0	0	0	0
446	rhaT	0	0	0	0	0	0	0	0	0	0
447	aspA	0	0	0	0	0	0	0	0	0	0
448	rhaS	0	0	0	0	0	0	0	0	0	0
449	aspC	0	0	0	0	0	0	0	0	0	0
450	rob	0	0	0	0	0	0	0	0	0	0
451	grxA	0	0	0	0	0	0	0	0	0	0
452	rof	23	0	1	0	37	0	20	10	3	0
453	aspU	0	0	0	0	0	0	0	0	0	0
454	rhaB	0	0	0	0	0	0	0	0	0	0
455	yhjK	0	0	0	0	0	0	0	0	0	0
456	yhjJ	0	0	0	0	0	0	0	0	0	0
457	yjjV	0	0	0	0	0	0	0	0	0	0
458	yhjG	0	0	0	0	0	0	0	0	0	0
459	dsdC_dsdX	0	0	0	0	0	0	0	0	0	0
460	yhjC	0	0	0	0	0	0	0	0	0	0
461	yhjB	0	0	0	0	0	0	0	0	0	0
462	yjjL	0	0	0	0	0	0	0	0	0	0
463	yhjY	0	0	0	0	0	0	0	1	0	1
464	pldA	0	0	0	0	0	0	0	0	0	0
465	yjjI	0	0	0	0	0	0	0	0	0	0
466	yhjR	0	0	0	0	0	0	0	0	0	0
467	yfbJ	41	0	8	0	86	0	65	0	76	0
468	yfbM	0	0	0	0	0	0	0	0	0	0
469	yfbE	0	0	0	0	0	0	0	0	0	0
470	apbE	0	0	0	0	0	0	0	0	0	0
471	yfbS	0	0	0	0	0	0	0	0	0	0
472	yfbR	0	0	0	0	0	0	0	0	0	0
473	yfbV	0	0	0	0	0	0	0	0	0	0
474	yfbU	0	0	0	0	0	0	0	0	0	0
475	glmU	0	0	0	0	0	0	0	0	0	0
476	eutB	0	0	0	0	0	0	0	0	0	0
477	cyaA_hemC	0	0	0	0	0	0	0	0	0	0
478	der	0	0	0	0	0	0	0	0	0	0
479	hdfR	0	0	0	0	0	0	0	0	0	0
480	hscC	0	0	0	0	0	0	0	0	0	0
481	acpP	0	0	0	0	0	0	0	0	0	0
482	seqA	0	0	0	0	0	0	0	0	0	0
483	nupG	0	0	0	0	0	0	0	0	0	0
484	pmbA	0	0	0	0	0	0	0	0	0	0
485	yodB	0	0	0	0	0	0	0	0	0	0
486	nlpC	0	0	0	0	0	0	0	0	0	0
487	nlpA	0	0	0	0	0	0	0	0	1	0
488	cysH	28	0	12	0	50	0	20	0	28	0
489	nlpD	0	0	0	0	0	0	0	0	0	0
490	cysJ	0	0	0	0	0	0	0	0	0	0
491	cysD	0	0	0	0	0	0	0	0	0	0
492	nlpI	0	0	0	0	0	0	0	0	0	0
493	cysB	0	0	0	0	0	0	0	0	0	0
494	uxuR	0	0	0	1	0	0	0	0	0	0
495	cysZ	0	0	0	0	0	0	0	1	0	0
496	cysT	0	0	0	0	0	0	0	0	0	0
497	cysW	0	0	1	0	0	0	0	0	0	0
498	cysQ	12	0	2	0	44	0	21	0	43	0
499	cysP	0	0	0	0	0	0	0	0	0	0
500	cysS	0	0	0	0	0	0	0	0	0	0
501	def	0	0	0	0	0	0	0	0	0	0
502	perR	0	0	0	0	0	0	0	0	0	0
503	ppiD	0	0	0	0	0	0	0	0	0	0
504	ppiC	0	0	0	0	0	0	0	0	0	0
505	ppiB	0	0	0	0	0	0	0	0	0	0
506	ppiA	0	0	0	0	0	0	0	0	0	0
507	ybgQ	0	0	0	0	0	0	0	0	0	0
508	ybgS	0	0	0	0	0	0	0	0	0	0
509	yifB	0	0	0	0	0	0	0	0	0	0
510	mscS	0	0	0	0	0	0	0	0	0	0
511	ykfG	0	0	0	0	0	0	0	0	0	0
512	ybgC	0	0	1	0	0	0	0	0	0	0
513	ybgD	0	0	0	0	0	0	0	0	0	0
514	mscL	0	0	0	0	0	0	0	0	0	0
515	ykfA	0	0	0	0	0	0	0	0	0	0
516	ybgH	0	0	0	0	0	0	0	0	0	0
517	ybgI	0	0	0	0	0	0	0	0	0	0
518	ykfJ	0	0	0	0	0	0	0	0	0	0
519	ykfI	0	0	0	0	0	0	0	0	0	0
520	yihN	0	0	0	0	0	0	0	0	0	0
521	bolA	0	0	0	0	0	0	0	0	0	0
522	yihL	0	0	0	0	0	0	0	0	0	0
523	ygfF	0	0	0	0	0	0	0	0	0	0
524	yihD	18	0	2	1	21	0	6	0	19	0
525	ygfI	0	0	0	0	0	0	0	0	0	0
526	mdtG	0	0	0	0	0	0	0	0	0	0
527	yihX	0	0	1	0	0	0	0	0	0	0
528	ygfU	0	0	0	0	0	0	0	0	0	0
529	mdtK	0	0	0	0	0	0	0	0	0	0
530	focA	0	0	0	0	0	0	0	0	0	0
531	yihU	0	0	0	0	0	0	0	0	0	0
532	mdtO	47	0	41	1	101	0	63	0	0	0
533	mdtN	0	0	0	0	0	0	0	0	0	0
534	hycB	0	0	2	0	0	0	0	0	0	0
535	flk	0	0	0	0	0	0	0	0	0	0
536	spy	0	0	0	0	0	0	0	0	0	0
537	pinH	0	0	0	0	0	0	0	0	0	0
538	purT	0	0	0	0	0	0	0	0	0	0
539	mpaA	0	0	0	0	0	0	0	0	0	0
540	spr	0	0	0	0	0	0	0	0	0	0
541	dxr	0	0	0	0	1	0	0	0	0	0
542	tilS	0	0	0	0	0	0	0	0	0	0
543	trxC	0	0	0	0	0	0	0	0	0	0
544	trxA	0	0	0	0	0	0	0	0	0	0
545	pheM	0	0	0	0	0	0	0	0	0	0
546	pinR	0	0	0	0	0	0	0	0	0	0
547	ylaB	0	1	0	0	0	0	0	0	0	0
548	ylaC	0	0	0	0	0	0	0	0	0	0
549	purM	0	0	0	0	0	0	0	0	0	0
550	ydcL	0	0	0	0	0	0	0	0	0	0
551	ydcM	0	0	0	0	0	0	0	0	0	0
552	ydcJ	0	0	0	0	0	0	0	0	0	0
553	ydcK	0	0	0	0	0	0	0	0	0	0
554	ydcI	0	0	0	0	0	0	0	0	0	0
555	ydcF	508	2	162	438	938	957	569	1882	479	0
556	ydcG	0	0	0	0	0	0	0	0	0	0
557	ydcA	0	0	0	0	0	0	0	0	0	0
558	fucR	19	1	9	0	59	0	14	0	4	0
559	ydcX	0	0	0	0	0	0	0	0	0	0
560	fpr	0	0	0	0	0	0	0	0	0	0
561	chiA	0	0	0	0	0	0	0	0	0	0
562	ydcR	0	0	0	0	0	0	0	1	0	0
563	ydcS	0	0	0	0	0	0	0	0	0	0
564	map	0	0	0	0	0	0	0	0	0	0
565	rrlG	38	0	5	0	87	0	27	0	27	0
566	cdaR	0	0	0	0	0	0	0	0	0	0
567	cpdA	0	0	0	0	0	0	0	0	0	0
568	cpdB	0	0	0	0	0	0	0	0	0	0
569	talA	0	0	0	0	0	0	0	0	0	0
570	talB	0	0	0	0	0	0	0	0	0	0
571	yncA	0	0	0	0	0	0	0	0	0	0
572	yncB	0	0	0	0	0	0	0	0	0	0
573	yncC	0	0	0	0	0	0	0	0	0	0
574	yncD	0	0	0	0	0	0	0	0	0	0
575	yncE	0	0	0	0	0	0	0	0	0	0
576	uvrY	0	0	0	0	0	0	0	0	0	0
577	yncG	0	0	0	0	0	0	0	0	0	0
578	yncJ	0	0	0	0	0	0	0	0	0	0
579	pncB	0	0	0	0	0	0	0	0	0	0
580	yfaY	0	0	0	0	0	0	0	0	0	0
581	torT	0	0	0	0	0	0	0	0	0	0
582	yfaD	0	0	0	0	0	0	0	0	0	0
583	torS	0	0	0	0	0	0	0	0	0	0
584	torR	0	0	0	0	0	0	0	0	0	0
585	yfaL	0	0	0	0	0	0	0	0	1	0
586	ygiL	0	0	0	0	0	0	0	0	0	0
587	torY	0	0	0	0	0	0	0	0	0	0
588	uvrA	0	0	0	0	0	0	0	0	0	0
589	ycaO	3	0	2	0	2	0	2	0	0	0
590	ycaN	0	0	0	0	0	0	0	0	0	0
591	ycaL	0	0	0	0	0	0	0	0	0	0
592	ycaK	0	0	0	0	0	0	0	0	0	0
593	cutA	0	0	0	0	0	0	0	0	0	0
594	ycaI	0	0	1	0	0	0	0	0	0	0
595	ycaD	0	0	0	0	0	0	0	0	0	0
596	ycaC	0	0	0	0	0	0	0	0	0	0
597	cybC	0	0	0	0	0	0	0	0	0	0
598	tktB	35	0	4	0	49	0	27	0	0	0
599	ssb	0	0	0	0	0	0	0	0	0	0
600	ycaP	0	0	0	0	0	0	0	0	0	0
601	b0540	0	0	0	0	0	0	0	0	0	0
602	yqgD	10	0	0	0	12	0	1	0	0	0
603	lexA	0	0	0	0	0	0	1	0	0	0
604	cobU	0	0	0	0	0	0	0	0	0	0
605	ybgE	39	0	11	1	79	0	97	1	0	0
606	ymcE	0	0	0	0	0	0	0	0	0	0
607	ymcC	0	0	0	0	0	0	0	0	0	0
608	b0309	0	0	0	0	0	0	0	0	0	0
609	ilvY	0	0	0	0	0	0	0	0	0	0
610	cytR	0	0	0	0	0	0	0	0	0	0
611	nupC	0	0	0	0	0	0	0	0	0	0
612	hcp	0	0	0	0	0	0	0	0	0	0
613	ytfQ	0	0	0	0	0	0	0	0	0	0
614	ytfR	0	0	0	0	0	0	0	0	0	0
615	yeaM	0	0	0	0	0	0	0	0	0	0
616	yeaL	0	0	0	0	0	0	0	0	0	0
617	rhtB	0	0	0	0	0	0	0	0	0	0
618	yeaH	0	0	0	0	0	0	0	0	0	0
619	yeaU	21	0	7	0	46	0	11	0	28	0
620	yeaT	0	0	1	0	0	0	0	0	0	0
621	yeaV	0	0	0	0	0	0	0	0	0	0
622	yeaP	0	0	0	0	0	0	0	0	0	0
623	yeaS	0	0	0	0	0	0	0	0	0	0
624	ytfB	0	0	0	0	0	0	0	0	0	0
625	ytfM	0	0	0	0	0	0	0	0	0	0
626	ytfL	0	0	0	0	0	0	0	0	0	0
627	nupX	40	0	8	0	81	0	35	0	70	0
628	ytfI	0	0	0	0	0	0	0	0	0	0
629	yeaX	0	0	0	0	0	0	0	0	0	0
630	blc	0	0	0	0	0	0	0	0	0	0
631	yeaZ	0	0	0	0	0	0	0	0	0	0
632	argZ_argQ	11	0	2	0	14	0	3	0	0	0
633	yjiY	0	0	0	0	0	0	0	0	0	0
634	ilvL	0	0	0	0	0	0	0	0	0	0
635	argP	0	0	1	0	0	0	0	0	0	0
636	intB	0	0	0	0	0	0	0	0	0	0
637	argU	0	0	0	0	0	0	0	0	0	0
638	yjiT	0	0	0	0	0	0	0	0	0	0
639	argW	0	0	0	0	0	0	0	0	0	0
640	yjiJ	0	0	0	0	0	0	0	0	0	0
641	argI	0	0	0	0	0	0	1	0	0	0
642	yjiH	0	0	0	0	0	0	0	0	0	0
643	yjiM	0	0	0	0	0	0	0	0	0	0
644	argA_amiC	56	0	18	205	72	3	36	1	38	0
645	argC	0	0	0	0	0	0	0	0	0	0
646	argD	60	0	29	309	99	1	62	0	57	0
647	argE	0	0	0	0	0	0	0	0	0	0
648	argF	0	0	0	0	0	0	0	0	0	0
649	argG	0	0	0	0	0	0	0	0	0	0
650	yggM	0	0	0	0	0	0	0	0	0	0
651	tyrS	0	0	1	0	0	0	0	0	0	0
652	yggH	0	0	0	0	0	0	0	0	0	0
653	htrA	0	0	0	0	0	0	0	0	0	0
654	iaaA	0	0	0	0	0	0	0	0	0	0
655	yggD	0	0	0	0	0	0	0	0	0	0
656	citT	0	0	0	0	0	0	0	0	0	0
657	ysgA	0	0	0	0	0	0	0	0	0	0
658	sstT	0	0	0	0	0	0	0	0	0	0
659	yiiF	0	0	0	0	0	0	1	0	0	0
660	yiiQ	0	0	0	0	0	0	0	0	0	0
661	yiiP	168	0	31	1	286	0	104	0	51	0
662	citC	0	0	0	0	0	0	0	0	0	0
663	yiiU	0	0	0	0	0	0	0	0	0	0
664	tyrV	0	0	0	0	0	0	0	0	0	0
665	degQ	0	0	1	0	0	0	0	0	0	0
666	yphH	0	0	0	0	0	0	0	0	0	0
667	hybO	0	0	0	0	0	0	0	0	0	0
668	yphF	0	0	0	0	0	0	0	0	0	0
669	accB	0	0	0	0	0	0	0	0	0	0
670	iap	0	0	0	1	0	0	0	0	0	0
671	smpA	0	0	0	0	0	0	0	0	0	0
672	smpB	0	0	0	0	0	0	0	0	0	0
673	serU	0	0	0	0	0	0	0	0	0	0
674	pnp	0	0	0	0	0	0	0	0	0	0
675	serB	0	0	0	0	0	0	0	0	0	0
676	serC	0	0	0	0	0	0	0	0	0	0
677	serA	0	0	0	0	0	0	0	0	0	0
678	alaS	0	0	0	0	0	0	0	0	0	0
679	yqhH	0	0	0	0	0	0	0	0	0	0
680	rrmA	0	0	0	0	0	0	0	0	0	0
681	aroL	0	0	0	0	0	0	0	0	0	0
682	yjeB	6	6	3	3	21	13	3	5	0	2
683	sulA	0	0	0	0	0	0	0	0	0	0
684	gyrB	0	0	0	0	0	0	0	0	0	0
685	yhiR	0	0	0	0	0	0	0	0	0	0
686	sohB	0	0	0	0	0	0	0	0	0	0
687	sohA	0	0	0	0	0	0	0	1	0	0
688	brnQ	0	0	0	0	0	0	0	0	0	0
689	betT	0	0	0	0	0	0	0	0	0	0
690	mrp	0	0	0	0	0	0	0	0	0	0
691	mrr	0	0	0	0	0	0	0	0	0	0
692	ykgC	0	0	0	0	0	0	0	0	0	0
693	ykgE	0	0	0	0	0	0	0	0	0	0
694	ybfF	0	0	0	0	0	0	0	0	0	0
695	ybfE	0	0	0	0	0	0	0	0	0	0
696	ykgF	0	0	0	0	0	0	0	0	0	0
697	ykgI	0	0	0	0	0	0	0	0	0	0
698	ykgH	0	0	0	0	0	0	0	0	0	0
699	ykgJ	0	0	0	0	0	0	0	0	0	0
700	ykgM	0	0	0	0	0	0	0	0	0	0
701	grxC	0	0	0	0	0	0	0	0	0	0
702	grxB	51	0	28	0	88	0	33	0	0	0
703	dicB	0	0	0	0	0	0	0	0	0	0
704	elaD	0	0	0	0	0	0	0	0	0	0
705	elaA	0	0	0	0	0	0	0	0	0	0
706	elaB	0	0	0	0	0	0	0	0	0	0
707	hcaT	0	0	0	0	0	0	0	0	0	0
708	osmC	0	0	0	0	0	0	0	0	0	0
709	osmB	0	0	0	0	0	0	0	0	0	0
710	osmE	0	0	1	0	0	0	0	0	0	0
711	hcaR	0	0	0	0	0	0	0	0	0	0
712	leuA	0	0	0	0	0	0	0	0	0	0
713	asnV	0	0	0	0	0	0	0	0	0	0
714	asnS	0	0	1	0	0	0	0	0	0	0
715	leuS	0	0	0	0	0	0	0	0	0	0
716	asnC	0	0	0	0	0	0	0	0	0	0
717	asnA	0	0	0	0	0	0	0	0	0	0
718	ydbH	0	0	0	0	0	0	0	0	0	0
719	ydbC	0	0	0	0	0	0	0	0	0	0
720	ydbD	0	0	0	0	0	0	0	0	0	0
721	dksA	0	0	0	0	0	0	0	0	0	0
722	b1228	0	0	0	0	0	0	0	0	0	0
723	hisL	0	0	0	0	0	0	0	0	0	0
724	hisJ	0	0	0	0	0	0	0	0	0	0
725	rmf	0	0	0	0	0	0	0	0	0	0
726	hisQ	0	0	0	0	0	0	0	0	0	0
727	hisS	0	0	0	0	0	0	0	0	0	0
728	ypdA	0	0	0	0	0	0	0	0	0	0
729	fadL	0	0	0	0	0	0	0	0	0	0
730	ynbA	68	1	39	3	114	1	62	0	174	0
731	manX	0	0	0	0	0	0	0	0	0	0
732	manY	0	0	0	0	0	0	0	0	0	0
733	yajR	0	0	0	0	0	0	0	0	0	0
734	yibK	0	1	0	0	0	0	0	0	0	0
735	yajO	0	0	0	0	0	0	0	0	0	0
736	yajB	0	0	0	0	0	0	0	0	0	0
737	yajC	0	0	0	0	0	0	0	0	0	0
738	b0374	0	0	0	0	0	0	0	0	0	0
739	yajG	0	0	0	0	0	0	0	0	0	0
740	ycbK	0	0	0	0	0	0	0	0	0	0
741	ycbB	0	0	0	0	0	0	0	0	0	0
742	ycbC	0	0	0	0	0	0	0	0	0	0
743	lpxC	0	0	0	0	0	0	0	0	0	0
744	ycbZ	1	0	0	0	1	0	0	0	0	0
745	csiE	0	0	0	0	0	0	0	0	0	0
746	csiD	0	0	0	0	0	0	0	0	0	0
747	ycbR	0	0	0	0	0	0	0	0	0	0
748	ycbW	0	0	0	0	0	0	0	1	0	0
749	glcB	0	0	0	1	0	0	0	0	0	0
750	glcC	0	0	0	0	0	0	0	0	0	0
751	artP	0	0	0	0	0	0	0	0	0	0
752	marC_marR	0	0	0	0	0	0	0	0	0	0
753	rluE	0	0	0	0	0	0	0	0	0	0
754	rluD	0	0	0	0	0	0	0	0	0	0
755	rluF	23	1	1	0	32	0	60	0	0	0
756	rluC	0	0	0	0	0	0	0	0	0	0
757	rluB	0	0	0	0	0	0	0	0	0	0
758	b0373	0	0	0	0	0	0	0	0	0	0
759	helD	0	0	0	0	0	0	0	0	0	0
760	yqiC	0	0	0	0	0	0	0	0	0	0
761	polB	0	0	0	0	0	0	1	0	0	0
762	polA	0	0	1	0	0	0	0	0	0	0
763	yqiJ	0	0	0	0	0	0	0	0	0	0
764	ecpD	0	0	0	0	0	0	0	0	0	0
765	yjhF	0	0	0	0	0	0	0	0	0	0
766	yjhI	0	0	0	0	0	0	0	0	0	0
767	yjhU	0	0	0	0	0	0	0	0	0	0
768	yjhS	0	0	0	0	0	0	0	0	0	0
769	hda	0	0	0	0	0	0	0	0	0	0
770	pepN	0	0	0	0	0	0	0	0	0	0
771	pepB	0	0	0	0	0	0	0	0	0	0
772	pepE	0	0	0	0	0	0	0	0	0	0
773	pepD	0	0	0	0	0	0	0	0	0	0
774	mqo	0	0	0	0	0	0	1	0	0	0
775	pepQ	2	0	0	0	1	0	0	0	0	0
776	pepT	0	0	0	0	0	0	0	0	0	0
777	yidC	0	0	0	0	1	0	0	0	0	0
778	ybeZ	0	0	0	0	0	0	0	0	0	0
779	yidE	0	0	0	0	0	0	0	0	0	0
780	yidK	19	0	23	0	32	0	6	0	0	0
781	yidH	0	0	0	0	0	0	0	0	0	0
782	ybeU	0	0	0	0	0	0	0	0	0	0
783	ybeR	0	0	0	0	0	0	0	0	0	0
784	yidL	20	0	24	0	37	0	7	0	0	0
785	ybeQ	0	0	0	0	0	0	0	0	0	0
786	yidR	0	0	0	1	0	0	0	0	0	0
787	yidS	0	0	0	0	0	0	0	0	0	0
788	ybeL	0	0	0	0	0	0	0	0	0	0
789	ybeF	0	0	0	0	0	0	0	0	0	0
790	yidX	0	0	0	0	0	0	0	0	0	0
791	ybeB	0	1	0	0	0	0	0	0	0	0
792	chaB	0	0	0	0	0	0	0	0	0	0
793	cvpA	0	0	0	0	0	0	1	0	0	0
794	ycgX	0	0	0	0	0	0	0	0	0	0
795	kdgR	0	0	0	0	0	0	0	0	0	0
796	lpxP	0	0	0	0	0	0	0	0	0	0
797	ssuE	0	0	0	0	0	0	0	0	0	0
798	hyaA	0	0	0	0	0	0	0	0	0	0
799	yaaH	0	0	1	0	0	0	0	0	0	0
800	fimD	0	0	0	0	0	0	0	0	0	0
801	cca	0	0	0	0	0	0	0	0	0	0
802	ylcE	0	0	0	0	0	0	0	0	0	0
803	fumB	84	0	23	1	171	0	78	0	53	0
804	ycgL	0	0	0	0	0	0	0	0	0	0
805	rrnB	0	0	0	0	0	0	0	0	0	0
806	rrnC	0	0	0	0	0	0	0	0	0	0
807	rrnA	0	0	0	0	0	0	0	0	0	0
808	rrnG	0	0	0	0	0	0	0	0	0	0
809	rrnD	0	0	0	0	0	0	0	0	0	0
810	amn	0	0	0	0	0	0	0	0	0	0
811	rrnH	0	0	0	0	0	0	0	0	0	0
812	psd	0	0	0	0	0	0	0	0	0	0
813	b1142	0	0	0	0	0	0	0	0	0	0
814	mog	0	0	0	0	0	0	0	0	0	0
815	ycgE	0	0	0	0	0	0	0	0	0	0
816	wrbA	0	0	0	0	0	0	1	0	0	0
817	fldA	0	0	0	0	0	0	0	0	0	0
818	ynaI	7	0	0	0	6	0	1	0	0	0
819	b1367	0	0	0	0	0	0	0	0	0	0
820	ftsJ	0	0	0	0	0	0	0	0	0	0
821	yccR	0	0	0	0	0	0	0	0	0	0
822	b1331	0	0	0	0	0	0	0	0	0	0
823	yccE	0	0	0	0	0	0	0	0	0	0
824	yccF	0	0	0	0	0	0	0	0	0	0
825	yccA	0	0	0	0	0	0	0	0	0	0
826	b1966	0	0	0	0	0	0	0	0	0	0
827	b1788	0	0	0	0	0	0	0	0	0	0
828	yccM	0	0	0	0	0	0	0	0	0	0
829	cydD	0	1	0	0	0	0	0	0	0	0
830	ushA	0	0	0	0	0	0	0	0	0	0
831	rmuC	0	0	0	0	0	0	0	0	0	0
832	dpiB	0	0	0	0	0	0	0	0	0	0
833	dapA	0	0	0	0	0	0	0	0	0	0
834	mngR	0	0	0	0	0	0	0	0	0	0
835	lolB	0	0	0	0	0	0	0	0	0	0
836	b0360	0	0	0	0	0	0	0	0	0	0
837	rnhA	0	0	0	0	0	0	0	0	0	0
838	yegE	0	0	1	0	0	0	0	0	0	0
839	garD	0	0	0	0	0	0	0	0	0	0
840	ybiU	0	0	0	0	0	0	0	0	0	0
841	lon	0	0	0	0	0	0	0	0	0	0
842	nrfA	0	0	0	0	0	0	0	0	0	0
843	yegP	0	0	0	0	0	0	0	0	0	0
844	yegW	0	0	0	0	0	0	0	0	0	0
845	yegT	41	0	9	97	67	7	44	250	27	0
846	ygaD	0	0	0	0	0	0	0	0	0	0
847	ygaZ	0	0	0	0	0	0	0	0	0	0
848	zntA	0	0	0	0	0	0	0	0	0	0
849	soxR	0	0	0	0	0	0	0	0	0	0
850	soxS	0	0	0	0	0	0	0	0	0	0
851	ygaQ	0	0	0	0	0	0	0	0	0	0
852	aceK	0	0	0	0	0	0	0	0	0	0
853	ssrA	0	0	0	0	0	0	0	0	0	0
854	aceB	0	0	0	0	0	0	0	0	0	0
855	fryB	0	0	0	0	0	0	0	0	1	0
856	ypjD	0	0	0	0	0	0	0	1	0	0
857	ypjA	0	0	0	0	0	0	0	0	0	0
858	rihC	29	0	4	0	54	1	7	0	38	0
859	rihA	0	0	0	0	0	0	0	0	0	0
860	hsdM	0	0	0	0	0	0	0	0	0	0
861	lysA	0	0	0	0	0	0	0	0	0	0
862	hsdR	0	0	0	0	0	0	0	0	0	0
863	lysR	0	0	0	0	0	0	0	0	0	0
864	lysU	0	0	0	0	0	0	0	0	0	0
865	eaeH	0	0	0	0	0	0	0	0	0	0
866	ansA	0	0	0	0	0	0	0	0	0	0
867	ansB	0	0	0	0	0	0	1	0	0	0
868	mgsA	0	0	0	0	0	0	0	0	0	0
869	yqfA	0	0	0	0	0	0	0	0	0	0
870	norR	0	0	0	0	0	0	0	0	0	0
871	norV	0	0	0	0	0	0	0	0	0	0
872	pth	0	0	0	0	0	0	0	1	0	0
873	lacA	0	0	0	0	0	0	0	0	0	0
874	lacI	0	0	0	0	0	0	0	0	0	0
875	lacY	0	0	0	1	0	0	0	0	0	0
876	lacZ	0	0	0	0	1	0	0	1	0	0
877	atpI	0	0	0	0	0	0	0	0	0	0
878	sanA	0	0	0	0	0	0	0	0	0	0
879	pfkB	0	0	0	0	0	0	0	0	0	0
880	pfkA	0	0	0	0	0	0	0	0	0	0
881	hemH	0	0	0	0	0	0	0	0	0	0
882	hemN	0	0	0	0	0	0	0	0	0	0
883	yieH	0	0	0	0	0	0	0	0	0	0
884	hemL	0	0	0	0	0	0	0	0	0	0
885	rhaD	0	0	0	0	0	0	0	0	0	0
886	hemB	0	0	0	0	0	0	0	0	0	0
887	yieG	0	0	0	0	0	0	0	0	0	0
888	ybdR	0	0	0	0	0	0	0	0	0	0
889	hemG	0	0	0	0	0	0	0	0	0	0
890	ybdH	0	0	0	0	0	0	0	0	0	0
891	ybdK	0	0	0	0	0	0	0	0	0	0
892	ybdL	0	0	0	0	0	0	0	0	0	0
893	ybdN	0	0	0	0	0	0	0	0	0	0
894	ykiA	0	0	0	0	0	0	0	0	0	0
895	ybdF	0	0	0	0	0	0	0	0	0	0
896	cueR	28	0	6	2	37	0	21	0	44	0
897	frlA	0	0	0	0	0	0	0	0	0	0
898	nanA	0	0	0	0	0	0	0	0	0	0
899	cueO	0	0	0	0	0	0	0	0	0	0
900	nanR	0	0	0	0	0	0	0	0	0	0
901	nanT	0	0	0	0	0	0	0	0	0	0
902	trmU	0	0	0	0	0	0	0	0	0	0
903	trmA	0	0	0	0	0	0	0	0	0	0
904	trmE	0	0	0	0	0	0	0	0	0	0
905	dgoR	0	0	0	0	0	0	0	0	0	0
906	ggt	0	0	0	0	0	0	0	0	0	0
907	ybjS	0	0	0	0	0	0	0	0	0	0
908	ybjQ	0	0	0	0	0	0	0	0	0	0
909	ybjP	0	0	0	0	0	0	0	0	0	0
910	ybjG	0	0	0	0	0	0	0	0	0	0
911	ybjE	0	0	0	0	0	0	1	0	0	0
912	ybjC	0	0	0	0	0	0	0	0	0	0
913	ybjO	0	0	0	0	0	0	0	0	0	0
914	ybjN	0	0	0	0	0	0	0	0	0	0
915	ybjM	0	0	0	0	0	0	0	0	0	0
916	ybjL	0	0	0	0	0	0	0	0	0	0
917	ybjK	27	0	10	0	48	0	27	0	22	0
918	ybjJ	1	0	0	0	0	0	0	0	0	0
919	ybjH	0	0	0	0	0	0	0	0	0	0
920	ylbE	0	0	0	0	0	0	0	0	0	0
921	yjjY	0	0	0	0	0	0	0	0	0	0
922	ylbG	0	0	0	0	0	0	0	0	0	0
923	ylbF	0	0	0	0	0	0	0	0	0	0
924	fklB	0	0	0	0	0	0	0	0	0	0
925	valV	0	0	0	0	0	0	0	0	0	0
926	valT	0	0	1	0	0	0	0	1	0	0
927	zraS	0	0	0	0	0	0	0	0	0	0
928	zraP	0	0	0	0	0	0	0	0	0	0
929	pntA	0	0	0	0	0	0	0	0	0	0
930	aphA	0	0	0	0	0	0	0	0	0	0
931	yjjK	0	0	0	0	0	0	0	0	0	0
932	yjjJ	0	0	0	0	0	0	0	0	0	0
933	tpiA	0	0	0	0	0	0	0	0	0	0
934	pldB	0	0	0	0	0	0	0	0	0	0
935	malX	0	0	0	0	0	0	0	0	0	0
936	malS	0	0	0	0	0	0	0	0	0	0
937	malI	0	0	0	0	0	0	0	0	0	0
938	malF	0	0	0	0	0	0	0	0	0	0
939	malE	0	0	0	0	0	0	0	0	0	0
940	crcB	0	0	0	0	0	0	0	0	0	0
941	yahD	0	0	0	0	0	0	0	0	0	0
942	yahB	0	0	0	0	0	0	0	0	0	0
943	yahC	0	0	0	0	0	0	0	0	0	0
944	yahN	2	0	0	0	1	0	1	21	1	21
945	yahO	0	0	0	0	0	0	0	0	0	0
946	ycdZ	0	0	0	0	0	0	0	0	0	0
947	yahM	0	0	0	0	0	0	0	0	0	0
948	yahK	0	0	0	0	0	0	0	0	0	0
949	yahI	0	0	0	0	0	0	0	0	0	0
950	ycdC	0	0	0	0	0	0	0	0	0	0
951	ibpB	0	0	0	0	0	0	0	0	0	0
952	eutR	0	0	0	0	0	0	0	0	0	0
953	eutS	0	0	0	0	0	0	0	0	0	0
954	csgC	0	0	0	0	0	0	0	0	0	0
955	ycdM	0	0	0	0	0	0	0	0	0	0
956	ycdN	0	0	0	0	0	0	0	0	0	0
957	ycdO	0	0	0	0	0	0	0	0	0	0
958	dsrA	0	0	0	0	0	0	0	0	0	0
959	sseA	0	0	0	0	0	0	0	0	0	0
960	sseB	0	0	0	0	0	0	0	0	0	0
961	mntR	0	0	0	0	0	0	0	0	0	0
962	yqgA	9	0	8	0	22	0	6	0	0	0
963	secA	0	0	0	0	0	0	0	0	1	0
964	secB	0	0	0	0	0	0	0	0	0	0
965	secE	0	1	0	0	0	0	1	0	0	0
966	secM	0	0	0	0	0	0	0	0	0	0
967	ymfI	0	0	0	0	0	0	0	0	0	0
968	ilvI	0	0	1	0	0	0	0	0	0	0
969	coaE	0	0	0	0	0	0	0	0	0	0
970	ilvD	0	0	0	0	0	0	0	0	0	0
971	ymfE	0	0	0	0	0	0	0	0	0	0
972	ilvC	0	0	0	0	0	0	0	0	0	0
973	hfq	0	0	0	0	0	0	0	0	0	0
974	ego	0	0	0	0	0	0	0	0	0	0
975	yedX	0	0	0	0	0	0	0	0	0	0
976	yedY	0	0	0	0	0	0	0	0	0	0
977	yedW	0	0	0	0	0	0	0	0	0	0
978	ybeT	0	0	0	0	0	0	0	0	0	0
979	yedP	0	0	0	0	0	0	0	0	0	0
980	yedQ	0	0	0	0	0	0	0	0	0	0
981	allD	0	0	0	0	0	0	0	0	0	0
982	allA	0	0	0	0	0	0	0	0	0	0
983	poxB	0	0	0	0	0	0	0	0	0	0
984	emrR	0	0	0	0	0	0	0	0	0	0
985	ugpA	0	0	0	0	0	0	0	0	0	0
986	ugpB	0	0	0	0	0	0	0	0	0	0
987	allS	0	0	0	0	0	0	0	0	0	0
988	allR	0	0	0	0	0	0	0	0	0	0
989	emrA	0	0	0	0	0	0	0	0	0	0
990	emrE	0	0	0	0	0	0	0	0	0	0
991	pcnB	0	0	0	0	0	0	0	0	0	0
992	yibL	0	0	0	0	0	0	0	0	0	0
993	yibF	0	0	0	0	0	0	0	0	0	0
994	panB	0	0	0	0	0	0	0	0	0	0
995	panE	0	0	0	0	0	0	0	0	0	0
996	panD	0	0	0	0	0	0	0	0	0	0
997	yejG	0	0	0	0	0	0	0	0	0	0
998	yejA	0	0	0	0	0	0	0	0	0	0
999	yejL	0	0	0	0	0	0	0	0	0	0
1000	yejO	0	0	0	0	0	0	0	0	0	0
1001	yejH	0	0	0	0	0	0	0	0	0	0
1002	rbsD	0	0	0	0	0	0	0	0	0	0
1003	yejK	0	0	0	0	0	0	0	0	0	0
1004	lsrR	0	0	0	0	0	0	0	0	0	0
1005	ydiF	0	0	0	0	0	0	0	0	0	0
1006	ygbA	0	0	0	0	0	0	0	0	0	0
1007	ygbN	0	0	0	0	0	0	0	0	0	0
1008	ygbJ	0	0	0	0	0	0	0	0	0	0
1009	ygbI	0	0	0	0	0	0	0	0	0	0
1010	adrA	0	0	0	0	0	0	0	0	0	0
1011	dedA	0	0	1	0	0	0	0	0	0	0
1012	lolC	0	0	0	0	0	0	0	0	0	0
1013	ybiS	0	0	0	0	0	0	0	0	0	0
1014	lolA	0	0	0	0	0	0	0	0	0	0
1015	ybiV	0	0	0	0	0	0	0	0	0	0
1016	dapF	0	0	0	0	0	0	0	0	0	0
1017	ybiA	18	0	12	0	46	0	25	0	11	0
1018	ybiF	0	0	0	0	0	0	0	0	0	0
1019	ybiJ	0	0	0	0	0	0	0	0	0	0
1020	ybiH	0	0	0	0	0	0	0	0	0	0
1021	ybiN	0	0	0	0	0	0	0	0	0	0
1022	ybiO	0	0	0	0	0	0	0	0	0	0
1023	ybiM	0	0	0	0	0	0	0	0	0	0
1024	nac	0	0	0	0	0	0	0	0	0	0
1025	b2680	0	0	1	0	0	0	0	0	0	0
1026	asr	0	0	0	0	0	0	0	0	1	0
1027	oppA	0	0	0	0	0	0	0	0	0	0
1028	oppB	0	0	0	0	0	0	0	0	0	0
1029	asd	0	0	0	0	0	0	0	0	0	0
1030	yaiE	0	0	0	0	0	0	0	0	0	0
1031	dinB	0	0	0	0	0	0	0	0	0	0
1032	recA	0	0	0	0	0	0	1	0	0	0
1033	recE	0	0	0	0	0	0	0	0	0	0
1034	recX	0	0	0	0	0	0	0	0	0	0
1035	ispB	0	0	0	0	0	0	0	0	0	0
1036	hscB	0	0	0	0	0	0	0	0	0	0
1037	ydiL	54	2	26	16	120	4	63	145	98	1375
1038	ydiM	0	0	0	0	0	0	0	0	0	0
1039	tatE	0	0	0	0	0	0	0	0	0	0
1040	pspF	0	0	0	0	0	0	0	0	0	0
1041	pspE	0	0	0	0	0	0	0	0	0	0
1042	pspB	0	0	0	0	0	0	0	0	0	0
1043	moaA	0	0	0	0	0	0	0	0	0	0
1044	dinJ	0	0	0	0	0	0	0	0	0	0
1045	ydiY	0	0	0	0	0	0	0	0	0	0
1046	ydiP	0	0	0	0	0	0	0	0	0	0
1047	ydiQ	0	0	0	0	0	0	0	0	0	0
1048	ydiS	0	0	0	0	0	0	0	0	0	0
1049	ydiU	0	0	0	0	0	0	0	0	0	0
1050	ydiV	0	0	0	0	0	0	0	0	0	0
1051	dinG	2	0	1	0	3	0	0	0	1	0
1052	yceP	0	0	0	0	0	0	0	0	0	0
1053	guaC	25	0	6	0	73	2	31	0	30	0
1054	guaB	0	0	0	0	0	0	0	0	0	0
1055	guaA	0	0	0	0	0	0	0	0	0	0
1056	cadA	0	0	0	0	0	0	0	0	0	0
1057	yaiI	0	0	0	0	0	0	0	0	0	0
1058	yaiM	0	0	0	0	0	0	0	0	0	0
1059	dfp	0	0	0	0	0	0	0	0	0	0
1060	yaiN	0	0	0	0	0	0	0	0	0	0
1061	yaiP	0	0	0	0	0	0	0	0	0	0
1062	cadB	0	0	1	0	0	0	0	0	0	0
1063	yceF	25	0	9	0	55	0	20	0	29	0
1064	yaiW	0	0	0	0	0	0	0	0	0	0
1065	gpt	0	0	0	0	0	0	0	0	0	0
1066	yaiX	0	0	0	0	0	0	0	0	0	0
1067	yaiZ	0	0	0	0	0	0	0	0	0	0
1068	gpp	0	0	0	0	0	0	0	0	0	0
1069	gntT	0	0	0	0	0	0	0	0	0	0
1070	ubiX	0	0	0	0	0	0	0	0	0	0
1071	b0501	0	0	0	0	0	0	0	0	0	0
1072	yceK	0	0	0	0	0	0	0	0	0	0
1073	greA	0	0	0	0	0	0	0	0	0	0
1074	greB	0	0	0	0	0	0	0	0	0	0
1075	gntR	0	0	0	0	0	0	0	0	0	0
1076	ubiF	9427	246	1857	105	16038	235	12965	1314	8732	22
1077	ubiG	2768	419	477	71	4844	476	3587	1555	2614	35
1078	ubiE	0	0	0	0	0	0	0	0	0	0
1079	ubiC	0	0	0	0	0	0	0	0	0	0
1080	gntP	0	0	0	0	0	0	0	3	0	2
1081	parC	0	0	0	0	0	0	0	0	0	0
1082	bglA	51	0	24	0	80	0	33	0	0	0
1083	ascG	0	0	0	0	0	0	0	0	1	0
1084	b0165	0	0	0	0	0	0	1	0	0	0
1085	selD	0	0	0	0	0	0	0	0	0	0
1086	alsR	0	0	0	0	0	0	0	0	0	0
1087	selA	0	0	0	0	0	0	0	0	0	0
1088	selC	0	0	0	0	0	0	0	0	0	0
1089	alsI	0	0	0	0	0	0	0	0	0	0
1090	alsB	0	0	0	0	0	0	0	0	0	0
1091	ymgE	0	0	0	0	0	0	0	0	0	0
1092	alsA	0	0	0	0	0	0	0	0	0	0
1093	yeeI	0	0	0	0	0	0	0	0	0	0
1094	galU	0	0	0	0	0	0	0	0	0	0
1095	yeeJ	0	0	1	0	0	0	0	0	0	0
1096	galP	0	0	0	0	0	0	0	0	0	0
1097	galR	0	0	0	0	0	0	0	0	0	0
1098	galS	38	11	31	1	102	16	44	0	37	0
1099	yeeA	0	0	0	0	0	0	0	0	0	0
1100	yeeE	0	0	0	0	0	0	1	0	0	0
1101	lit	0	0	0	0	0	0	0	0	0	0
1102	galE	0	0	0	0	0	0	0	0	0	0
1103	yeeR	0	0	0	0	0	0	0	0	0	0
1104	yeeU	0	0	0	0	0	0	0	0	0	0
1105	yeeV	1	0	0	0	0	0	0	0	0	0
1106	hipB	0	0	0	0	0	0	0	0	0	0
1107	rho	0	0	0	0	0	0	0	0	0	0
1108	msrA	0	0	0	0	0	0	0	0	0	0
1109	hofM	0	0	0	0	0	0	1	0	0	0
1110	yhaH	0	0	0	0	0	0	0	0	0	0
1111	yhaJ	0	0	0	0	0	0	0	0	0	0
1112	yhaK	0	0	0	0	0	0	0	0	0	0
1113	cdd	0	0	0	0	0	0	0	0	0	0
1114	yoaB	0	0	0	0	0	0	0	0	0	0
1115	yoaA	0	0	0	0	0	0	0	0	0	0
1116	prpB	0	0	0	0	0	0	0	0	0	0
1117	prpC	0	0	0	0	0	0	0	0	0	0
1118	yoaE	0	0	0	0	0	0	0	0	0	0
1119	yoaD	0	0	0	0	0	0	0	0	0	0
1120	yoaH	0	0	0	0	0	0	0	0	0	0
1121	ugd	0	0	0	0	0	0	0	0	0	0
1122	ygcB	0	0	0	0	0	0	0	0	0	0
1123	prpR	0	0	0	0	0	0	0	0	0	0
1124	ygcF	0	0	0	0	0	0	0	0	0	0
1125	clpX	0	0	0	0	0	0	0	0	0	0
1126	stfE	0	0	0	0	0	0	0	0	0	0
1127	bfd	0	0	0	0	0	0	0	0	0	0
1128	clpP	0	0	0	0	0	0	0	0	0	0
1129	clpS	0	0	0	0	0	0	0	0	0	0
1130	gshA	0	0	0	0	0	1	0	0	0	0
1131	sspA	1	0	1	0	0	0	0	0	0	0
1132	stfR	0	0	0	0	0	0	0	0	0	0
1133	hyfR	0	0	0	0	0	0	0	0	0	0
1134	clpB	0	1	0	0	0	0	0	0	0	0
1135	sthA	0	1	0	0	0	0	0	0	0	0
1136	plsX	0	0	0	0	0	0	0	0	0	0
1137	hrpB	162	2	26	2	316	11	147	1	277	0
1138	hrpA	0	0	1	0	0	0	0	0	0	0
1139	plsC	0	0	0	0	0	0	0	0	0	0
1140	plsB	0	0	0	0	0	0	0	0	0	0
1141	rpiA	0	0	0	0	0	0	0	0	0	0
1142	pck	0	0	0	0	0	0	0	0	0	0
1143	ldhA	0	0	0	0	0	0	0	0	0	0
1144	yjcD	0	0	0	0	0	0	0	0	0	0
1145	yjcE	0	0	0	0	0	0	0	0	0	0
1146	crp	0	0	0	0	0	0	0	0	0	0
1147	fsaA	0	0	0	0	0	0	0	0	0	0
1148	fkpB	0	0	0	0	0	0	0	0	0	0
1149	yjcO	1596	9	418	34	2883	16	1811	9	1779	2
1150	yjcH	1	0	0	0	1	0	1	0	0	0
1151	rfe	0	0	0	0	0	0	0	0	0	0
1152	aaeR	0	0	0	0	0	0	0	0	0	0
1153	crl	0	0	0	0	0	0	0	0	0	0
1154	agn43	0	0	0	0	0	0	0	0	0	0
1155	uxuA	0	0	0	0	0	0	0	0	0	0
1156	cysK	0	0	0	0	0	0	0	0	0	0
1157	barA	33	0	12	0	74	0	42	0	0	0
1158	cbpA	0	0	0	0	0	0	0	0	0	0
1159	imp	0	0	0	1	0	0	0	0	0	0
1160	mhpR	0	0	0	0	0	0	0	0	0	0
1161	yicH	0	0	0	0	0	0	0	0	0	0
1162	yicC	19	0	4	0	17	0	10	0	23	0
1163	solA	0	0	1	0	0	0	0	0	0	0
1164	fdhF	0	0	0	0	0	0	0	0	0	0
1165	fdhD	0	0	0	0	0	0	0	0	0	0
1166	tgt	0	0	0	0	0	0	0	0	0	0
1167	napF	0	0	0	0	0	0	0	0	0	0
1168	sppA	0	0	0	0	0	0	0	0	0	0
1169	ybhQ	0	0	0	0	0	1	0	0	0	0
1170	ybhM	0	0	0	1	0	0	0	0	0	0
1171	ybhL	0	0	1	0	0	0	0	0	0	0
1172	ybhI	0	0	0	0	0	0	0	0	0	0
1173	ybhK	0	0	0	0	0	0	0	0	0	0
1174	ybhJ	0	0	0	0	0	0	0	0	0	0
1175	ybhE	0	0	0	0	0	0	0	0	0	0
1176	ybhD	0	0	0	0	0	0	0	0	0	0
1177	ybhA	0	0	0	0	0	0	0	0	0	0
1178	ybhC	0	0	13	0	0	0	0	0	0	0
1179	mlc	0	0	0	0	0	0	0	0	0	0
1180	fur	0	0	0	0	0	0	0	0	0	0
1181	tdcB	0	0	0	0	0	0	0	0	0	0
1182	b1172	0	0	0	0	0	0	0	0	0	0
1183	glgB	0	0	0	0	0	0	0	0	0	0
1184	glgS	0	0	0	0	0	0	0	0	0	0
1185	motA	0	0	0	0	0	0	0	0	0	0
1186	ptrB	0	0	0	0	0	0	0	0	0	0
1187	dsbG	0	0	0	0	0	0	0	0	0	0
1188	ampH	0	0	0	0	0	0	0	0	0	0
1189	ydhH	0	0	0	0	0	0	0	0	0	0
1190	ydhO	0	0	0	0	0	0	0	0	0	0
1191	syd	0	0	0	0	0	0	0	0	0	0
1192	ydhB	0	0	1	0	0	0	0	1	0	0
1193	mobA	11	0	2	0	11	0	8	0	26	0
1194	ampD	0	0	0	0	0	0	0	0	0	0
1195	ydhD	0	0	0	0	0	0	0	0	0	0
1196	ydhZ	0	0	0	0	0	0	0	0	0	0
1197	dgt	0	0	0	1	0	0	0	0	0	0
1198	ydhS	0	0	0	0	0	0	0	0	0	0
1199	ydhR	384	2588	128	62	515	1607	265	0	1847	6884
1200	ydhQ	0	1	0	0	0	0	0	0	0	0
1201	ydhP	0	0	0	0	0	0	0	0	0	0
1202	yafL	0	0	0	0	0	0	0	0	0	0
1203	yafM	0	0	0	0	0	0	0	0	0	0
1204	yafN	0	0	1	0	0	0	0	0	0	0
1205	zitB	0	0	0	0	0	0	0	0	0	0
1206	yafJ	0	0	1	0	0	0	0	0	0	0
1207	yafK	0	0	0	0	0	0	0	0	1	0
1208	yafD	0	0	0	0	0	0	0	0	0	0
1209	ycfT	0	0	0	0	0	0	0	0	0	0
1210	mipA	0	0	0	0	0	0	0	0	0	0
1211	ycfR	0	0	0	0	0	0	0	0	0	0
1212	ycfS	0	0	0	0	0	0	0	0	0	0
1213	slyX	0	0	0	0	0	0	0	0	0	0
1214	yafC	0	0	0	0	0	0	0	0	0	0
1215	efp	0	0	0	0	0	0	0	0	0	0
1216	slyD	0	0	0	0	0	0	0	0	0	0
1217	ycfJ	0	0	0	0	0	0	0	0	0	0
1218	yafZ	0	0	0	0	0	0	0	0	0	0
1219	slyA	0	0	0	0	0	0	0	0	0	0
1220	yafT	0	0	0	0	0	0	0	0	0	0
1221	yafU	0	0	0	0	0	0	0	0	0	0
1222	yafV	0	0	0	0	0	0	0	0	0	0
1223	uxaC	0	0	0	0	0	0	0	0	0	0
1224	flgM	0	0	0	0	0	0	0	0	0	0
1225	yafS	0	0	0	0	0	0	0	0	0	0
1226	sscR	0	0	0	0	0	0	0	0	0	0
1227	dhaM	0	0	0	0	0	0	0	0	0	0
1228	dhaR	0	0	0	0	0	0	0	0	0	0
1229	yjbF	0	0	0	0	0	0	0	0	0	0
1230	yjbE	0	0	0	0	0	0	0	0	0	0
1231	yjbB	0	0	0	0	0	0	0	0	0	0
1232	yeeX	0	0	0	0	0	0	0	0	0	0
1233	mreC	34	0	19	0	48	0	22	0	60	0
1234	yjbJ	0	0	0	0	0	0	0	0	0	0
1235	yjbI	0	0	0	0	0	0	0	0	0	0
1236	yjdB	0	1	0	0	0	0	0	0	0	0
1237	yjbQ	0	0	0	0	0	0	0	0	0	0
1238	deoR	0	0	0	0	0	0	0	0	0	0
1239	yhhQ	0	0	0	0	0	0	0	0	0	0
1240	ychF	0	0	0	0	0	0	0	0	0	0
1241	ptsA	0	0	0	0	0	0	0	0	0	0
1242	ychM	0	0	0	0	0	0	0	0	0	0
1243	ychH	70	4823	33	213	119	6188	291	5620	4	0
1244	ptsG	0	0	0	0	0	1	0	2	0	0
1245	ymdB	0	0	0	0	0	0	0	0	0	0
1246	dppA	0	0	0	0	0	0	0	0	0	0
1247	dppB	0	0	0	0	0	0	0	0	0	0
1248	uhpT	0	0	0	0	0	0	0	0	0	0
1249	fhuF	0	0	1	0	0	0	0	0	0	0
1250	fhuA	0	0	0	0	0	0	0	0	0	0
1251	fhuC	0	0	0	0	0	0	0	0	0	0
1252	uhpA	0	1	0	0	0	0	0	0	0	0
1253	nuoM	0	0	0	0	0	0	0	0	1	0
1254	proX	0	0	0	0	0	0	0	0	0	0
1255	proS	0	0	0	0	0	0	0	0	0	0
1256	proQ	0	0	0	0	0	0	0	0	0	0
1257	proL	0	0	0	0	0	0	0	0	0	0
1258	phnC	0	0	0	0	0	0	0	0	0	0
1259	luxS	0	0	0	0	0	0	0	0	0	0
1260	phnL	0	0	0	0	0	0	0	0	0	0
1261	proB	0	0	0	0	0	0	0	0	0	0
1262	lipA	0	0	0	0	0	0	0	0	0	0
1263	lipB	0	0	0	0	0	0	0	0	0	0
1264	bacA	0	0	0	0	0	0	0	0	0	0
1265	somA_macA	0	0	0	0	0	0	0	0	0	0
1266	bcsE	0	0	0	0	0	0	0	0	0	0
1267	b3044	0	0	6	0	0	0	0	0	0	0
1268	yqeG	0	0	0	0	0	0	0	0	0	0
1269	yehD	0	0	0	0	0	0	0	0	0	0
1270	yifE	0	0	0	0	0	0	0	0	0	0
1271	yobF	0	0	0	0	0	0	0	0	0	0
1272	b2641	0	0	0	0	0	0	0	0	0	0
1273	yqeI	0	0	0	0	0	0	0	0	0	0
1274	yqeH	0	0	0	0	0	0	0	0	0	0
1275	yqeK	0	0	0	0	0	0	0	0	0	0
1276	yehS	0	0	0	0	0	0	0	0	0	0
1277	yhfG	0	0	0	0	0	0	0	0	0	0
1278	yehZ	0	0	0	1	0	0	0	0	0	0
1279	bisC	0	0	0	0	0	0	0	0	0	0
1280	pbpG	0	0	0	0	0	0	0	0	0	0
1281	idi	0	0	0	0	0	0	0	0	0	0
1282	bioB	0	0	0	0	0	0	0	0	0	0
1283	b0332	0	0	0	0	0	0	0	0	0	0
1284	pabC	50	0	13	0	112	0	8	0	59	0
1285	yeeO	0	0	0	0	0	0	0	0	0	0
1286	intF	0	0	0	0	0	0	0	0	0	0
1287	intA	0	0	0	0	0	0	0	0	0	0
1288	ybgA	0	0	0	0	0	0	0	0	0	0
1289	yfdQ	0	0	0	0	0	0	0	0	0	0
1290	intS	0	0	0	0	0	0	0	0	0	0
1291	intZ	0	0	0	0	0	0	0	0	0	0
1292	infA	0	0	0	0	0	0	0	0	0	0
1293	rlmB	0	0	0	0	0	0	0	0	0	0
1294	ihfB	0	0	0	0	0	0	0	0	0	0
1295	atoS	0	0	0	0	0	0	0	0	0	0
1296	yhcG	0	0	0	0	0	0	0	0	0	0
1297	exuR	0	0	0	0	0	0	0	0	0	0
1298	tufB	0	0	0	0	0	0	0	0	0	0
1299	tufA	0	0	0	0	0	0	0	0	0	0
1300	ycgY	0	0	0	0	0	0	0	0	0	0
1301	chaC	0	0	0	0	0	0	0	0	0	0
1302	yagM	0	0	0	0	0	0	0	0	0	0
1303	yagI	0	0	0	0	0	0	0	0	0	0
1304	yagG	0	0	0	0	0	0	0	0	0	0
1305	yagE	0	0	0	0	0	0	0	0	0	0
1306	ycgR	0	0	0	0	0	0	0	0	0	0
1307	yagB	0	0	0	0	0	0	0	0	0	0
1308	ycgI	0	0	0	0	0	0	0	0	0	0
1309	ycgH	0	0	0	0	0	0	0	0	0	0
1310	ycgK	0	0	0	0	0	0	0	0	0	0
1311	ycgJ	0	0	0	0	0	0	0	0	0	0
1312	ycgM	0	0	0	0	0	0	0	0	0	0
1313	yagZ	0	0	0	0	0	0	0	0	0	0
1314	yagY	0	0	0	0	0	0	0	0	0	0
1315	ycgN	0	0	0	0	0	0	0	0	0	0
1316	yagU	0	0	0	0	0	0	0	0	0	0
1317	yagT	0	0	0	0	0	0	0	0	0	0
1318	fldB	0	0	0	0	0	0	0	0	0	0
1319	ycgF	0	0	0	0	0	0	0	0	0	0
1320	yhbP	0	0	0	0	0	0	0	0	0	0
1321	pyrH	0	0	0	0	0	0	0	0	0	0
1322	pyrG	0	0	0	0	0	0	1	0	0	0
1323	pyrC	0	0	0	0	0	0	0	0	0	0
1324	pyrB	0	0	0	0	0	0	0	0	0	0
1325	glpX	0	0	0	0	0	0	0	0	0	0
1326	glpE	0	0	0	0	0	0	0	0	0	0
1327	glpD	0	0	0	0	0	0	0	0	0	0
1328	glpA	0	0	0	0	0	0	0	0	0	0
1329	yciW	0	0	0	0	0	0	0	0	0	0
1330	fxsA	0	0	0	0	0	0	0	0	0	0
1331	yciT	0	0	0	0	0	0	0	0	0	0
1332	yciS	0	0	0	0	0	0	0	0	0	0
1333	edd	1	0	0	0	1	0	2	2	3	0
1334	yciG	0	0	0	0	0	0	0	0	0	0
1335	b1437	0	0	0	0	0	0	0	0	0	0
1336	yciC	0	0	1	0	0	0	0	0	0	0
1337	yciA	0	0	0	0	0	0	0	0	0	0
1338	phoH	0	0	0	0	0	0	0	0	0	0
1339	ygcU	0	0	0	1	0	0	0	0	0	0
1340	yciK	0	0	0	0	0	0	0	0	0	0
1341	yciI	0	0	0	0	0	0	0	0	0	0
1342	yoaF	0	0	0	0	0	0	0	0	0	0
1343	mdtH	0	0	0	0	0	0	0	0	0	0
1344	codB	0	0	0	0	0	0	1	0	0	0
1345	ygcW	0	0	0	0	0	0	0	0	0	0
1346	yihR	0	0	0	0	0	0	0	0	0	0
1347	zupT	0	0	0	0	0	0	0	0	0	0
1348	katE	0	0	0	0	0	0	0	0	0	0
1349	katG	0	0	1	0	0	0	0	0	0	0
1350	racR	0	0	0	0	0	0	0	0	0	0
1351	acnB	0	0	0	0	0	0	0	0	0	0
1352	kch	0	0	0	0	0	0	0	0	0	0
1353	b0259	0	0	0	0	0	0	0	0	0	0
1354	racC	0	0	0	0	0	0	0	0	0	0
1355	b0257	0	0	0	0	0	0	0	0	0	0
1356	b0255	0	0	0	0	0	0	0	0	0	0
1357	yhcO	0	0	0	0	0	0	0	0	0	0
1358	yhcM	0	0	0	0	0	0	0	0	0	0
1359	yhcB	0	0	0	0	0	0	0	0	0	0
1360	yhcA	0	0	0	0	0	0	0	0	0	0
1361	yhjX	0	0	0	0	0	0	0	0	0	0
1362	yeiM	0	0	0	0	0	0	0	0	0	0
1363	yeiE	0	0	0	0	0	0	0	0	0	0
1364	yeiG	0	0	0	0	0	0	0	0	0	0
1365	sapA	0	0	0	0	0	0	0	0	0	0
1366	yeiC	0	0	0	0	0	0	0	0	0	0
1367	nhaA	0	0	0	0	0	0	0	0	0	0
1368	yeiT	0	0	0	0	0	0	0	0	0	0
1369	yeiP	0	0	0	0	0	0	0	0	0	0
1370	nfrB	0	0	0	0	0	0	0	0	0	0
1371	folX	0	0	0	0	0	0	0	0	0	0
1372	folE	0	0	0	0	0	0	0	0	0	0
1373	folD	0	0	0	0	0	0	0	0	0	0
1374	folA	0	1	1	0	0	0	0	0	0	0
1375	folC	0	0	0	0	0	0	0	0	0	0
1376	folB	0	0	0	0	0	0	0	0	0	0
1377	hydN	0	0	0	0	0	0	0	0	0	0
1378	rpoS	0	0	0	0	0	0	0	0	0	0
1379	kdtA	0	0	0	0	0	0	0	0	0	0
1380	rpoE	0	0	0	0	0	0	0	0	0	0
1381	rpoD	0	0	0	0	0	0	0	0	0	0
1382	rpoH	0	0	0	0	0	0	0	0	1	0
1383	yjaB	18	0	0	0	42	0	30	0	0	0
1384	yjaH	0	0	0	0	0	0	0	0	0	0
1385	nohB	0	0	0	0	0	0	0	0	0	0
1386	rpsG	0	0	0	0	0	0	0	0	0	0
1387	rpsB	0	0	0	0	0	0	0	0	0	0
1388	rpsA	0	0	0	0	0	0	0	0	0	0
1389	fdnG	0	0	0	0	0	0	0	0	0	0
1390	rpsO	0	0	0	0	1	0	0	0	0	0
1391	rpsM	0	0	0	0	0	0	0	0	0	0
1392	rpsL	0	0	0	0	0	0	0	0	0	0
1393	rpsJ	0	0	0	0	0	0	0	0	0	0
1394	apt	0	0	0	0	0	0	0	0	0	0
1395	rpsU	0	0	0	0	0	0	0	0	0	0
1396	rpsT	1	0	0	0	0	0	0	0	0	0
1397	rpsP	0	0	0	0	0	0	0	0	0	0
1398	deoA	0	0	0	0	0	0	0	0	0	0
1399	deoB	0	0	0	0	0	0	0	0	0	0
1400	deoC	0	0	0	0	0	0	0	0	0	0
1401	deoD	0	0	0	0	0	0	0	0	0	0
1402	usg	0	0	0	0	0	0	0	0	0	0
1403	sirA	0	0	2	0	2	0	1	0	0	0
1404	fes	0	0	0	0	0	0	0	0	0	0
1405	xasA	0	0	0	0	0	0	0	0	0	0
1406	pheL	0	0	0	0	0	0	0	0	0	0
1407	phoP	0	0	0	0	0	0	0	0	0	0
1408	phoR	0	0	0	0	0	0	0	0	0	0
1409	ndh	0	0	0	0	0	0	0	1	0	1
1410	yfhK	0	0	0	0	0	0	0	0	0	0
1411	phoA	0	1	0	0	0	0	0	0	0	0
1412	thiI	0	0	0	0	0	0	0	0	0	0
1413	phoB	0	0	0	0	0	0	0	0	0	0
1414	pinE	0	0	0	0	0	0	0	0	0	0
1415	thiM	0	0	0	0	0	0	0	0	0	0
1416	thiL	0	0	0	0	0	0	0	0	0	0
1417	thiC	0	0	0	0	0	0	0	0	0	0
1418	prlC	0	0	0	0	0	0	0	0	0	0
1419	thiG	0	0	0	0	0	0	0	0	0	0
1420	yiaU	0	0	0	0	0	0	0	0	0	0
1421	yiaT	0	0	0	0	0	0	0	0	0	0
1422	yiaW	0	0	0	0	0	0	0	0	0	0
1423	fabF	55	0	12	0	80	0	53	0	0	0
1424	yiaD	0	0	0	0	0	0	0	0	0	0
1425	yiaG	0	0	0	0	0	0	0	0	0	0
1426	yiaF	0	0	0	0	0	0	0	0	0	0
1427	yiaJ	0	0	0	0	0	0	0	0	0	0
1428	yqjH	0	0	0	0	0	0	0	0	0	0
1429	narX	0	0	0	0	0	0	1	0	0	0
1430	tar	0	0	0	0	0	0	0	0	0	0
1431	narZ	0	0	0	0	0	0	0	0	0	0
1432	narU	0	0	0	0	0	0	0	0	0	0
1433	cbdA	0	0	0	0	0	0	0	0	0	0
1434	narQ	0	0	0	0	0	0	0	0	0	0
1435	tam	0	0	0	0	0	0	0	0	0	0
1436	gcl	0	0	0	0	0	0	0	0	0	0
1437	yneF	0	0	0	0	0	0	0	0	0	0
1438	paaX	0	0	0	0	0	0	0	0	0	0
1439	yrbL	0	0	0	0	0	0	0	0	0	0
1440	yrbG	0	0	0	0	0	0	0	0	0	0
1441	yrbF	0	0	0	0	0	0	0	0	0	0
1442	yrbA	0	0	0	0	0	0	0	0	0	0
1443	kbl	0	0	0	0	0	0	0	0	0	0
1444	dmsA	0	0	0	0	0	0	0	0	0	0
1445	ruvA	0	0	0	0	0	0	0	0	0	0
1446	tsf	0	0	0	0	0	0	0	0	0	0
1447	mutH	0	0	0	0	0	0	0	0	0	0
1448	ynjF	0	0	0	0	0	0	0	0	0	0
1449	mutM	0	0	0	0	0	0	0	0	0	0
1450	mutS	21	0	10	1	41	0	9	1	38	0
1451	mutT	0	0	0	0	0	0	0	0	0	0
1452	mutY	0	0	0	0	0	0	0	0	0	0
1453	ydjX	0	0	0	0	0	0	0	0	0	0
1454	ydjA	0	0	0	0	0	0	0	0	0	0
1455	ydjE	0	0	0	0	0	0	0	0	0	0
1456	b1420	0	0	0	0	1	0	2	0	0	0
1457	ydjF	0	0	0	0	0	0	0	0	0	0
1458	ydjL	85	0	88	41	178	71	159	4191	183	6151
1459	ydjN	0	0	0	0	0	0	0	0	0	0
1460	nadK	0	0	0	0	0	0	0	0	0	0
1461	yadK	0	0	0	0	0	0	0	0	0	0
1462	cusR	0	0	0	0	0	0	0	0	0	0
1463	yadN	0	0	0	0	0	0	0	0	0	0
1464	nfo	0	0	1	0	0	0	1	0	0	0
1465	yadC	0	0	0	0	0	0	0	0	0	0
1466	yfjI	0	0	0	0	0	0	0	0	0	0
1467	yadF	0	0	0	0	0	0	0	0	0	0
1468	yfjN	13	0	4	0	46	0	20	0	21	0
1469	yfjM	0	0	0	0	0	0	0	0	0	0
1470	yfjL	0	0	0	0	0	0	0	0	0	0
1471	yfjR	65	0	15	0	108	0	21	0	0	0
1472	cusC	0	0	0	0	0	0	1	0	0	0
1473	yfjP	0	0	0	0	0	0	0	0	0	0
1474	yfjW	0	0	0	0	0	0	0	0	0	0
1475	yadR	0	0	1	0	0	0	0	0	0	0
1476	yadS	0	0	0	0	0	0	0	0	0	0
1477	psiE	0	0	1	0	0	0	0	0	0	0
1478	psiF	0	0	0	0	0	0	0	0	0	0
1479	rplY	0	0	0	0	0	0	0	0	0	0
1480	rplT	0	0	0	0	0	0	0	0	0	0
1481	hlyE	0	0	0	0	0	0	0	0	0	0
1482	rplN	0	0	0	0	0	0	0	0	0	0
1483	kdsB	0	0	0	0	0	0	0	0	0	0
1484	metZ	0	0	0	0	0	0	0	0	0	0
1485	metB	0	0	0	0	0	0	0	0	0	0
1486	metC	0	0	0	0	0	0	0	0	0	0
1487	mrcB	0	0	0	0	0	0	0	0	0	0
1488	metA	0	0	0	0	0	0	0	0	0	0
1489	metF	0	0	0	0	0	0	0	0	0	0
1490	metG	0	0	0	0	0	0	0	0	0	0
1491	metJ	0	0	0	0	0	0	0	0	0	0
1492	metK	15	0	2	0	23	0	3	0	0	0
1493	yhbE	0	0	0	0	0	0	0	0	0	0
1494	ycjW	0	0	0	0	0	0	0	0	0	0
1495	yhbC	0	0	0	0	0	0	1	0	0	0
1496	ycjZ	0	0	0	0	0	0	0	0	0	0
1497	ycjX	0	0	0	0	0	0	0	0	0	0
1498	ycjY	0	0	0	0	0	0	0	0	0	0
1499	yhbU	0	0	0	0	0	0	0	0	0	0
1500	yhbT	0	0	0	0	0	0	0	0	0	0
1501	yhbW	54	0	13	1	103	0	69	0	53	0
1502	yhbQ	46	0	6	1	92	0	41	0	16	0
1503	ycjG	0	0	0	0	0	0	0	0	0	0
1504	ycjK	0	0	0	0	0	0	0	0	0	0
1505	yhbX	0	0	0	0	0	0	0	0	1	0
1506	ycjL	0	0	0	0	0	0	0	0	0	0
1507	ycjM	0	0	0	0	0	0	0	0	0	0
1508	ymjA	0	0	0	0	0	0	0	0	0	0
1509	rhoL	0	0	0	0	0	0	0	0	0	0
1510	nrfE	0	0	0	0	0	0	0	0	0	0
1511	pgk	0	0	0	0	0	0	0	0	0	0
1512	pgi	2	0	1	0	5	0	5	0	0	0
1513	potF	0	1	0	0	0	0	0	0	0	0
1514	potA	0	0	0	0	0	0	0	0	0	0
1515	mviN	0	0	0	0	0	0	0	0	0	0
1516	gatR1	0	0	0	0	0	0	0	0	0	0
1517	pflA	0	0	0	0	0	0	0	0	0	0
1518	ahpF	1	1	1	3	1	0	0	0	1	1
1519	ahpC	0	0	0	0	0	0	0	0	0	0
1520	udp	0	0	0	0	0	0	0	0	0	0
1521	yqcE	0	0	0	0	0	0	0	0	0	0
1522	yqcD	0	0	0	0	0	0	0	0	0	0
1523	rsd	1	0	0	0	0	0	0	0	0	0
1524	udk	0	0	0	0	0	0	0	0	0	0
1525	xylB	0	0	0	0	0	0	0	0	0	0
1526	xylE	0	0	0	0	0	0	0	0	0	0
1527	xylG	0	0	0	0	0	0	0	0	0	0
1528	xylF	0	0	0	0	0	0	0	0	0	0
1529	dnaQ	0	0	0	0	0	0	0	0	0	0
1530	dnaX	0	0	0	0	0	0	0	0	0	0
1531	rdoA	1	0	0	0	0	0	0	0	0	0
1532	dnaK	0	0	0	0	0	0	0	0	0	0
1533	dnaJ	0	0	0	0	0	0	0	0	0	0
1534	sdhC	0	0	0	0	0	0	0	0	0	0
1535	trpL	0	0	0	0	0	0	0	0	0	0
1536	yraR	0	0	0	0	0	0	0	0	0	0
1537	yraQ	0	0	0	0	0	0	0	0	0	0
1538	vacJ	0	0	0	0	0	0	0	0	0	0
1539	yliE	0	0	0	0	0	0	0	0	0	0
1540	yraL	0	0	0	0	0	0	0	0	0	0
1541	yraM	0	0	0	0	0	0	0	0	0	0
1542	trpR	0	0	0	0	0	0	0	0	0	0
1543	yliI	0	0	0	0	0	0	0	0	0	0
1544	fdoG	0	0	0	0	0	0	0	0	0	0
1545	rfaQ	0	0	0	0	0	0	0	0	0	0
1546	rfaZ	0	0	0	0	0	0	0	0	0	0
1547	rfaD	0	0	0	0	0	0	0	0	0	0
1548	rfaH	0	0	0	0	0	0	0	0	0	0
1549	pstS	0	0	0	0	0	0	0	0	0	0
1550	evgA	0	0	0	0	0	0	0	0	0	0
1551	envY	0	0	0	0	0	0	0	0	0	0
1552	ydeV	0	0	0	0	0	0	0	0	0	0
1553	ydeP	0	0	0	0	0	0	0	0	0	0
1554	ydeQ	0	0	0	0	0	0	0	0	0	0
1555	btuC	0	0	0	0	0	0	0	0	0	0
1556	btuB	0	0	0	0	0	0	0	0	0	0
1557	pstC	1	0	0	0	0	0	0	0	0	0
1558	moeA	0	0	0	0	0	0	0	0	0	0
1559	ydeO	0	0	0	0	0	0	0	0	0	0
1560	ydeI	0	0	0	0	0	0	0	0	0	0
1561	ydeJ	0	0	0	0	0	0	0	0	0	0
1562	ydeA	0	0	0	0	0	0	0	0	0	0
1563	yhdX	0	0	0	0	0	0	0	0	0	0
1564	yaeQ	0	0	0	0	0	0	0	0	0	0
1565	yfiF	0	0	0	0	0	0	0	0	0	0
1566	feaB	0	0	0	0	0	0	0	0	0	0
1567	yfiE	0	0	0	0	0	0	0	0	0	0
1568	yfiC	0	0	0	0	0	0	0	0	0	0
1569	nagE	0	0	0	0	0	0	0	0	0	0
1570	nagB	0	0	0	0	0	0	0	0	0	0
1571	nagA	0	0	0	0	0	0	0	0	0	0
1572	feaR	0	0	0	0	0	0	0	0	0	0
1573	yaeH	0	0	0	0	0	0	0	0	0	0
1574	uidC	0	0	0	0	0	0	0	0	0	0
1575	uidA	41	0	35	0	60	0	32	0	66	0
1576	aes	0	0	0	0	0	0	0	0	0	0
1577	aer	0	0	0	0	0	0	0	0	0	0
1578	dps	0	0	0	0	0	0	0	0	0	0
1579	b0725	0	0	0	0	0	0	0	0	0	0
1580	aroP	0	0	0	0	0	0	0	0	0	0
1581	tyrP	0	0	0	0	0	0	0	0	0	0
1582	yfgA	0	0	0	0	0	0	0	0	0	0
1583	yfgB	0	0	0	0	0	0	0	0	0	0
1584	yfgH	0	0	1	0	0	0	0	0	0	0
1585	yheO	0	0	0	0	0	0	0	0	0	0
1586	tyrB	0	0	0	0	0	0	0	0	0	0
1587	yheS	0	0	0	0	0	0	0	0	0	0
1588	aroF	0	0	0	0	0	0	0	0	0	0
1589	aroH	0	0	0	0	0	0	0	0	0	0
1590	aroK	0	0	0	0	0	0	0	0	0	0
1591	kefF	0	1	0	0	0	0	0	0	0	0
1592	kefG	0	0	0	0	0	0	0	0	0	0
1593	uvrD	0	0	0	0	0	0	0	0	0	0
1594	uvrC	0	0	0	0	0	0	0	0	0	0
1595	b4283	0	0	0	0	0	0	0	0	0	0
1596	yidI	0	0	0	0	0	0	0	0	0	0
1597	ycfQ	0	0	0	0	0	0	0	0	0	0
1598	rsuA	0	0	0	0	0	0	0	0	0	0
1599	aegA	0	0	0	0	0	0	0	0	0	0
1600	yniC	0	0	0	0	0	0	0	0	0	0
1601	yniA	0	0	0	0	0	0	0	0	0	0
1602	caiC	0	0	0	0	0	0	0	0	0	0
1603	rumA	9	0	5	1	30	0	12	0	0	0
1604	ttdA	0	0	0	0	0	0	0	0	0	0
1605	rpe	0	0	0	0	0	0	0	0	0	0
1606	rph	9	0	1	0	19	0	7	0	8	0
1607	nhoA	0	0	0	0	0	0	0	0	0	0
1608	rhlE	0	0	0	0	0	0	0	0	0	0
1609	rhlB	0	0	0	0	0	0	0	0	0	0
1610	rpmI	0	0	0	0	0	0	0	0	0	0
1611	agaR	0	0	0	0	0	0	0	0	0	0
1612	rpmB	0	0	0	0	0	0	0	0	0	0
1613	rpmE	0	0	0	0	0	0	0	0	0	0
1614	lgt	0	0	0	0	0	0	0	0	0	0
1615	yjgH	0	0	0	0	0	0	0	0	0	0
1616	yjgJ	0	0	0	0	0	0	0	0	0	0
1617	yddA	0	0	0	0	0	0	0	0	0	0
1618	yjgA	0	0	0	0	0	0	0	0	0	0
1619	yjgR	0	0	0	0	0	0	0	0	0	0
1620	fabR	4	3022	767	3455	9	1777	27	325	3	194
1621	fabZ	0	0	0	2	0	0	0	0	0	0
1622	rfbB	0	0	0	0	0	0	0	0	0	0
1623	rfbA	0	0	0	0	0	0	0	0	0	0
1624	cpsG	0	0	0	0	0	0	0	0	0	0
1625	ygaV	0	0	0	0	0	0	0	0	0	0
1626	fkpA	0	0	0	0	0	0	0	0	0	0
1627	dam	0	0	0	0	0	0	0	0	0	0
1628	ackA	0	0	0	0	0	0	0	0	0	0
1629	setA	0	0	0	0	0	0	0	0	0	0
1630	setB	0	0	0	0	0	0	0	0	0	0
1631	mglB	0	0	0	0	0	0	0	0	0	0
1632	fhlA	0	0	0	0	0	0	0	0	0	0
1633	iscS	0	0	0	0	0	0	0	0	0	0
1634	iscR	0	0	0	0	0	0	0	0	0	0
1635	dusA	0	0	0	0	0	0	0	0	0	0
1636	dusB	0	0	0	0	0	0	0	0	0	0
1637	dusC	0	0	0	0	0	0	0	0	0	0
1638	nfnB	0	0	0	0	0	0	0	0	0	0
1639	b2639	0	0	0	0	0	0	0	0	0	0
1640	ycfD	1	0	0	0	1	0	2	0	0	0
1641	mfd	0	0	0	0	0	0	0	0	0	0
1642	modF	0	0	0	0	0	0	0	0	0	0
1643	gutM	0	0	0	0	0	0	0	0	0	0
1644	gmk	0	0	0	0	0	0	0	0	0	0
1645	skp	0	0	0	0	0	0	0	0	0	0
1646	sufI	0	0	0	0	0	0	0	0	0	0
1647	add	0	0	0	0	0	0	0	0	0	0
1648	ada	0	0	0	0	0	0	0	0	0	0
1649	gmr	0	0	0	0	0	0	0	0	0	0
1650	adk	0	0	0	0	0	0	0	0	0	0
1651	eutN	0	0	0	0	0	0	0	0	0	0
1652	ppdD	0	0	0	0	0	0	0	0	0	0
1653	otsB	0	0	0	0	0	0	0	0	0	0
1654	yfjG	0	0	0	0	0	0	0	0	0	0
1655	pagB	0	0	0	0	0	0	0	0	0	0
1656	nadC	0	0	0	0	0	0	0	0	0	0
1657	b0663	0	0	1	0	0	0	0	0	0	0
1658	yadG	0	0	0	0	0	0	0	0	0	0
1659	rstA	0	0	0	0	0	0	0	0	0	0
1660	grpE	0	0	0	0	0	0	0	0	0	0
1661	murA	0	0	0	0	0	0	0	0	0	0
1662	murC	0	0	0	0	0	0	0	0	0	0
1663	molR2	0	0	0	0	0	0	0	0	0	0
1664	dcm	0	0	0	0	0	0	0	0	0	0
1665	yddW	0	0	0	0	0	0	0	0	0	0
1666	dcd	0	0	0	0	0	0	0	0	0	0
1667	yqaD	0	0	0	0	0	0	0	0	0	0
1668	nohA	0	0	0	0	0	0	0	0	0	0
1669	gudP	0	0	0	0	0	0	0	0	0	0
1670	yddM	0	0	0	0	0	0	0	0	0	0
1671	yddL	0	0	0	0	0	0	0	0	0	0
1672	yddH	0	0	0	0	0	0	0	0	0	0
1673	yddE	0	0	0	0	0	0	0	0	0	0
1674	dcp	0	0	0	0	0	0	0	0	0	0
1675	b1403	0	0	0	0	0	0	0	0	0	0
1676	yabP	0	0	0	0	0	0	0	0	0	0
1677	yfhH	0	0	0	0	0	0	0	0	0	0
1678	ndk	0	0	0	0	0	0	0	0	0	0
1679	yfhM	0	0	0	0	0	0	0	0	0	0
1680	yfhL	0	0	0	0	0	0	0	0	0	0
1681	yfhB	0	0	0	0	0	0	0	0	0	0
1682	yfhG	0	0	0	0	0	0	0	0	0	0
1683	yabI	0	0	0	0	0	0	0	0	0	0
1684	yfhR	0	0	0	0	0	0	0	0	0	0
1685	yabN	0	0	0	0	0	0	0	0	0	0
1686	cvrA	0	0	0	0	0	0	0	0	0	0
1687	yaaU	87	0	21	1	149	0	102	0	13	0
1688	mazE	0	0	0	0	0	0	0	0	0	0
1689	mazG	0	0	0	0	0	0	0	0	0	0
1690	appA	0	0	0	0	0	0	0	0	0	0
1691	yjfK	0	0	0	0	0	0	0	0	0	0
1692	yjfI	0	0	0	0	0	0	0	0	0	0
1693	mraZ	0	0	0	0	0	0	0	0	0	0
1694	ydaQ	0	0	0	0	0	0	0	0	0	0
1695	hdhA	0	0	0	0	0	0	0	0	0	0
1696	yjfY	158	1	53	0	297	1	78	0	139	0
1697	yjfQ	0	0	0	0	0	0	0	1	0	0
1698	yhdA	0	0	0	0	0	0	0	0	0	0
1699	fliY	0	0	0	0	0	0	0	0	0	0
1700	yhdJ	0	0	0	0	0	0	0	0	0	0
1701	yhdH	0	0	0	0	0	0	0	0	0	0
1702	yhdN	0	0	0	0	0	0	0	0	0	0
1703	yffH	0	0	0	1	0	0	0	0	0	0
1704	fliL	0	0	0	0	0	0	0	0	0	0
1705	yffS	0	0	0	0	0	0	0	0	0	0
1706	fliE	0	0	0	0	0	0	0	0	0	0
1707	yhdY	1	0	0	0	0	0	0	0	0	0
1708	fliF	0	0	0	0	0	0	0	0	0	0
1709	fliA	0	0	0	0	0	0	0	0	0	0
1710	fliC	0	0	0	0	0	0	0	0	0	0
1711	yaiA	0	0	0	0	0	0	0	0	0	0
1712	rplL	0	0	0	0	0	0	0	0	0	0
1713	srmB	0	0	0	0	0	0	0	0	0	0
1714	mglA	0	0	0	0	0	0	0	0	0	0
1715	yohJ	0	0	0	0	0	0	0	0	0	0
1716	yohL	0	0	0	0	0	0	0	0	0	0
1717	yohM	0	0	0	0	0	0	0	1	0	0
1718	pdxY	0	0	0	0	0	0	0	0	0	0
1719	yohC	0	0	0	0	0	0	0	0	0	0
1720	yohD	0	0	0	0	0	0	0	0	0	0
1721	yaiB	0	0	0	0	0	0	0	0	0	0
1722	yeaE	1	0	0	0	0	0	0	0	0	0
1723	yqaC	0	0	0	0	0	0	0	0	0	0
1724	yqaB	0	0	0	0	0	0	0	0	0	0
1725	yqaE	0	0	0	0	0	0	0	0	0	0
1726	nrdB	0	0	0	0	0	0	0	0	0	0
1727	nrdD	0	0	0	0	0	0	0	0	0	0
1728	rhsE	0	0	0	0	0	0	0	0	0	0
1729	rhsD	0	0	0	0	0	0	0	0	0	0
1730	rhsB	0	0	0	0	0	0	0	0	0	0
1731	rhsA	0	0	0	0	0	0	0	0	0	0
1732	pdxH	0	0	0	0	0	0	0	0	0	0
1733	pdxK	0	0	0	0	0	0	0	0	0	0
1734	pdxB	0	0	0	0	0	0	0	0	0	0
1735	nrdG	0	0	0	0	0	0	0	0	0	0
1736	nrdH	0	0	0	0	0	0	0	0	0	0
1737	yghU	0	0	0	0	0	0	0	0	0	0
1738	mdoB	0	0	0	4	0	0	0	2	0	0
1739	negCtrl	0	0	0	0	0	0	0	0	0	0
