# Supplementary material for: Synthetic Gene Circuits Enable Systems-Level Biosensor Trigger Discovery at the Host-Microbe Interface
Source: mSystems. 2019 Jun 11;4(4):e00125-19. doi: 10.1128/mSystems.00125-19 (PMC6561318; doi:10.1128/mSystems.00125-19)
Supplement: DATA SET S2 [file mSystems.00125-19-sd002.xlsx]

## Sheet: Odds Ratios
	Promoter	gavage	M3-day1	M4-day1	M5-day1	M3-day7	M4-day7	M5-day7	#(OR>.02 & p< .05) / #non-N/A	AVG OR
64	ydiL	0	0.747896	0.911691	0.495341	N/A	N/A	N/A	1	0.71831
88	ydjL	0	0.65549	0.726637	0.313329	0.12507	N/A	1.62858	1	0.689822
8	gcvA	0.0061274	0.413195	0.109344	0.938447	0.105305	N/A	0.484515	1	0.410161
37	fucR	0	0.0583427	0.19648	0.0464672	0.438775	N/A	N/A	1	0.185016
69	ubiG	0.00107216	0.0616545	0.0122724	0.347297	0.0144196	N/A	0.130232	0.6	0.113175
5	gatY	0.000284671	0.0498133	0.00337081	0.194449	0.103631	N/A	0.000527118	0.6	0.0703583
71	galS	0.0021321	0.142252	0	0.665562	N/A	N/A	0	0.5	0.201953
65	dinG	0	0	0.0724095	N/A	N/A	N/A	N/A	0.5	0.0362048
66	guaC	0	0.118464	0	0	0	N/A	0.233645	0.4	0.0704217
93	yhbQ	9.34015e-05	0.0013232	0.000163455	0.0259385	0.0478478	N/A	0.0802801	0.4	0.0311106
30	rof	0.000253737	0.0197307	6.92094e-05	0.645995	N/A	N/A	0	0.25	0.166449
63	ybiA	0	0.0197634	0.0652577	0.00369127	N/A	N/A	0	0.25	0.0221781
6	fadB	0.00067675	0.0279841	0.00360248	0.0372549	N/A	N/A	0	0.25	0.0172104
10	pgsA	0.000323401	0.0132337	9.22815e-05	0.218536	0	N/A	0.000175088	0.2	0.0464074
32	cysH	0	0.00281253	0.000160734	0.127188	0.000655027	N/A	0.00226738	0.2	0.0266167
73	yjcO	0	0.00134276	0.0100228	0.00832692	0.110243	N/A	0.00194649	0.2	0.0263764
68	ubiF	0.000153776	0.00935554	0.00271468	0.0795695	0.0110512	N/A	0.00314811	0.2	0.0211678
24	cynR	9.38632e-05	0.00625094	0.000633307	0.0482391	0.00220548	N/A	0.00225448	0.2	0.0119167
52	pepQ	0.000242354	0.0528221	0.00534904	N/A	N/A	N/A	N/A	0	0.0290856
83	edd	0.000356338	0.0317061	0.00483394	N/A	N/A	N/A	N/A	0	0.01827
87	mutS	0.000152516	0.00281302	0.012924	0	N/A	N/A	0.037082	0	0.0132048
36	ydcF	0	0.000608087	0.0214003	0.013506	0.0137688	N/A	0.00188588	0	0.0102338
29	idnT	0	0	0	0.0283297	N/A	N/A	N/A	0	0.00944323
13	glyQ	0	0.0158522	0.000682366	N/A	N/A	N/A	N/A	0	0.00826731
81	b3044	0	0.0226275	0.00133777	N/A	N/A	N/A	0	0	0.00798841
82	pabC	0	0.000426996	6.36123e-05	0.0295613	N/A	N/A	0.000319614	0	0.00759288
75	yicC	6.10352e-05	0	0	0.0283297	N/A	N/A	0	0	0.00708242
22	yijO	0	0	0	0.025168	0	N/A	N/A	0	0.00629199
4	b0671	0	0.000615942	0.000212829	0.0280182	0.000304735	N/A	0.00145298	0	0.00612093
57	yegT	0	0.0014315	0.00428227	0.0104644	N/A	N/A	0	0	0.00404454
11	dcuS	0	0.00169999	0	0.0120407	N/A	N/A	0	0	0.00343517
76	ybhC	0	0.00881021	0.00106248	N/A	N/A	N/A	0	0	0.0032909
18	yjdI	0	0.00193902	0	0.0109711	N/A	N/A	0	0	0.00322753
55	fumB	0	0	0	0.00442538	0.00584885	N/A	0	0	0.00205485
7	gcvT	6.10352e-05	0.00511591	0.00010284	0	N/A	N/A	N/A	0	0.00173958
38	rrlG	0	0	8.18163e-05	0.0084489	0	N/A	0	0	0.00170614
21	ygjG	0	0.00264135	0	0.00458693	0.000527729	N/A	0.000127513	0	0.0015767
40	tktB	0	0.000429225	0	0.00162026	0.00501852	N/A	0	0	0.0014136
12	ybbB	0	0.00028913	0	0.00501863	N/A	N/A	0.000244489	0	0.00138806
17	yjdF	0	0.00170843	0	0.00349545	0	N/A	N/A	0	0.00130097
49	grxB	0	0.00190909	0	0	0.00439383	N/A	0	0	0.00126058
27	phnQ	0	0.000267566	0	0.00521561	0.000297285	N/A	0.000145644	0	0.00118522
59	cueR	0	0.000372814	0	0.00468401	0	N/A	0.000822338	0	0.00117583
60	ybjK	0	0.000667215	6.80859e-05	0.00319022	0.000698703	N/A	N/A	0	0.00115606
45	argZ_argQ	6.10352e-05	0	6.335e-05	0.00426258	N/A	N/A	0.000231847	0	0.00113944
25	nudC	0	0.000384123	0	0	0.00351748	N/A	0.00138956	0	0.00105823
102	negCtrl	0	0.00265012	0.000146017	0	0.00120434	N/A	0	0	0.000800097
92	yhbW	0	0.000289637	0	0.00295506	0	N/A	0	0	0.000648939
43	yeaU	0	0.00242608	0	0	0	N/A	N/A	0	0.000606521
86	fabF	0	0.00223215	0	0	0	N/A	0.000794163	0	0.000605263
101	yjfY	0	0.000406204	0	0	0.00237715	N/A	0	0	0.000556671
23	yfcC	0	0.000419228	0	0.00174916	N/A	N/A	0	0	0.000542098
72	hrpB	0	0.000297083	0	0.000867581	0.0011047	N/A	0.000320697	0	0.000518012
100	yaaU	0	0.000364198	0	0.00183844	0	N/A	0	0	0.000440528
95	uidA	0	0.00159727	7.02882e-05	0	N/A	N/A	0	0	0.00041689
16	yhhT	0	0.00041068	0	0	0.00131046	N/A	0.000183265	0	0.000380881
33	cysQ	0	0.00130706	0	0	N/A	N/A	0	0	0.000326765
94	pgi	0	0.000849154	0	0	0	N/A	0.000743236	0	0.000318478
97	rph	0	0.00111785	0	0	N/A	N/A	0	0	0.000279463
67	yceF	0	0.000730424	7.54332e-05	0	N/A	N/A	N/A	0	0.000268619
51	rluF	0	0.000796725	0	0	N/A	N/A	N/A	0	0.000265575
89	yfjN	0	0.000626404	0	0	0.000619542	N/A	0	0	0.000249189
42	ybgE	0	0.000540863	6.37787e-05	0	N/A	N/A	0.00020662	0	0.000202815
15	pdhR	0	0.000987363	0	0	0	N/A	0	0	0.000197473
79	mreC	6.33614e-05	0.000502769	0	0	0.000339819	N/A	0	0	0.000168518
14	gst	0	0.000647548	0	0	0	N/A	0	0	0.00012951
74	barA	0	0.000498194	0	0	N/A	N/A	0	0	0.000124548
77	mobA	0	0	0	0	N/A	N/A	0.000494457	0	0.000123614
44	nupX	0	0.000349105	0	0	0	N/A	0.000250915	0	0.000120004
48	yiiP	0	0.000257355	0	0	0.000333947	N/A	0	0	0.00011826
50	ynbA	0	0.000385022	6.61185e-05	0	N/A	N/A	0	0	0.000112785
35	mdtO	0	0.000375364	0	0	N/A	N/A	0	0	9.38409e-05
20	yebF	0	0.000361359	0	0	N/A	N/A	0	0	9.03398e-05
84	yjaB	0	0.000422606	0	0	0	N/A	0	0	8.45212e-05
31	yfbJ	0	0.000237611	0	0	0	N/A	0	0	4.75221e-05
91	metK	0	0	0.000114429	0	N/A	N/A	N/A	0	3.81431e-05
62	yqgA	0	0	9.06146e-05	0	N/A	N/A	0	0	2.26536e-05
2	speC	0	0	0	0	N/A	N/A	0	0	0
3	eco	0	0	0	0	N/A	N/A	0	0	0
9	aniC	0	0	0	0	N/A	N/A	0	0	0
28	msbB	0	0	0	0	0	N/A	0	0	0
34	yihD	0	0	0	0	N/A	N/A	0	0	0
39	ycaO	0	0	0	N/A	N/A	N/A	N/A	0	0
41	yqgD	0	0	0	0	N/A	N/A	N/A	0	0
46	argA_amiC	0	0	0	0	N/A	N/A	0	0	0
47	argD	0	0	0	0	N/A	N/A	N/A	0	0
53	yidK	0	0	0	0	N/A	N/A	0	0	0
54	yidL	0	0	0	0	N/A	N/A	0	0	0
56	ynaI	0	0	0	0	N/A	N/A	N/A	0	0
58	rihC	0	0	0	0	N/A	N/A	N/A	0	0
70	bglA	0	0	0	0	0	N/A	0	0	0
90	yfjR	0	0	0	0	0	N/A	N/A	0	0
96	rumA	0	0	0	0	N/A	N/A	0	0	0
99	ycfD	0	0	0	N/A	N/A	N/A	N/A	0	0
19	flgH	6.2941e-05	0	0	0	0	N/A	0	0	0
26	ygeF	0	N/A	N/A	N/A	N/A	N/A	N/A		#DIV/0!
85	sirA	0	N/A	N/A	N/A	N/A	N/A	N/A		#DIV/0!
78	ydhR	0.0219477	0.434096	0.0382584	1.08032	0.0087665	N/A	0.000177675	0.6	0.312324
80	ychH	0.297564	0.493761	0.502066	0.661243	0.491268	N/A	0.605277	1	0.550723
1	speE	0.519912	1.19057	1.69532	0.932806	N/A	N/A	1.26424	1	1.27074
98	fabR	1	1	1	1	1	N/A	1	1	1
61	yahN	N/A	N/A	N/A	N/A	N/A	N/A	N/A		#DIV/0!

## Sheet: Odds Ratio p Values
	Promoter	gavage	gavage_pValue	M3-day1	M3-day1_pValue	M4-day1	M4-day1_pValue	M5-day1	M5-day1_pValue	M3-day7	M3-day7_pValue	M5-day7	M5-day7_pValue
1	speE	0.519912	3.48967e-23	1.19057	0	1.69532	2.2399e-52	0.932806	0	N/A	1	1.26424	2.45125e-176
2	speC	0	1	0	1	0	1	0	1	N/A	1	0	1
3	eco	0	1	0	1	0	1	0	1	N/A	1	0	1
4	b0671	0	1	0.000615942	1	0.000212829	1	0.0280182	0.132435	0.000304735	1	0.00145298	1
5	gatY	0.000284671	1	0.0498133	1.38015e-18	0.00337081	1	0.194449	9.35908e-68	0.103631	0.00120965	0.000527118	1
6	fadB	0.00067675	1	0.0279841	0.0402641	0.00360248	1	0.0372549	0.0763941	N/A	1	0	1
7	gcvT	6.10352e-05	1	0.00511591	0.999747	0.00010284	1	0	1	N/A	1	N/A	1
8	gcvA	0.0061274	1	0.413195	1.35357e-256	0.109344	7.21773e-24	0.938447	0	0.105305	2.59401e-13	0.484515	1.06138e-233
9	aniC	0	1	0	1	0	1	0	1	N/A	1	0	1
10	pgsA	0.000323401	1	0.0132337	0.999996	9.22815e-05	1	0.218536	7.79327e-298	0	1	0.000175088	1
11	dcuS	0	1	0.00169999	1	0	1	0.0120407	0.843689	N/A	1	0	1
12	ybbB	0	1	0.00028913	1	0	1	0.00501863	0.996648	N/A	1	0.000244489	1
13	glyQ	0	1	0.0158522	0.72378	0.000682366	1	N/A	1	N/A	1	N/A	1
14	gst	0	1	0.000647548	1	0	1	0	1	0	1	0	1
15	pdhR	0	1	0.000987363	1	0	1	0	1	0	1	0	1
16	yhhT	0	1	0.00041068	1	0	1	0	1	0.00131046	0.999992	0.000183265	1
17	yjdF	0	1	0.00170843	1	0	1	0.00349545	0.996357	0	1	N/A	1
18	yjdI	0	1	0.00193902	1	0	1	0.0109711	0.839036	N/A	1	0	1
19	flgH	6.2941e-05	1	0	1	0	1	0	1	0	1	0	1
20	yebF	0	1	0.000361359	1	0	1	0	1	N/A	1	0	1
21	ygjG	0	1	0.00264135	1	0	1	0.00458693	0.986634	0.000527729	1	0.000127513	1
22	yijO	0	1	0	1	0	1	0.025168	0.556114	0	1	N/A	1
23	yfcC	0	1	0.000419228	1	0	1	0.00174916	0.999988	N/A	1	0	1
24	cynR	9.38632e-05	1	0.00625094	1	0.000633307	1	0.0482391	1.15166e-103	0.00220548	1	0.00225448	1
25	nudC	0	1	0.000384123	1	0	1	0	1	0.00351748	0.992269	0.00138956	0.999998
26	ygeF	0	1	N/A	1	N/A	1	N/A	1	N/A	1	N/A	1
27	phnQ	0	1	0.000267566	1	0	1	0.00521561	0.999958	0.000297285	1	0.000145644	1
28	msbB	0	1	0	1	0	1	0	1	0	1	0	1
29	idnT	0	1	0	1	0	1	0.0283297	0.515771	N/A	1	N/A	1
30	rof	0.000253737	1	0.0197307	0.558503	6.92094e-05	1	0.645995	1.7485e-90	N/A	1	0	1
31	yfbJ	0	1	0.000237611	1	0	1	0	1	0	1	0	1
32	cysH	0	1	0.00281253	1	0.000160734	1	0.127188	2.62852e-12	0.000655027	1	0.00226738	1
33	cysQ	0	1	0.00130706	1	0	1	0	1	N/A	1	0	1
34	yihD	0	1	0	1	0	1	0	1	N/A	1	0	1
35	mdtO	0	1	0.000375364	1	0	1	0	1	N/A	1	0	1
36	ydcF	0	1	0.000608087	1	0.0214003	0.327311	0.013506	0.986857	0.0137688	0.895815	0.00188588	1
37	fucR	0	1	0.0583427	1.0014e-20	0.19648	7.02388e-35	0.0464672	0.00112385	0.438775	2.07795e-32	N/A	1
38	rrlG	0	1	0	1	8.18163e-05	1	0.0084489	0.948467	0	1	0	1
39	ycaO	0	1	0	1	0	1	N/A	1	N/A	1	N/A	1
40	tktB	0	1	0.000429225	1	0	1	0.00162026	0.999995	0.00501852	0.971984	0	1
41	yqgD	0	1	0	1	0	1	0	1	N/A	0.599312	N/A	1
42	ybgE	0	1	0.000540863	1	6.37787e-05	1	0	1	N/A	1	0.00020662	1
43	yeaU	0	1	0.00242608	1	0	1	0	1	0	1	N/A	1
44	nupX	0	1	0.000349105	1	0	1	0	1	0	1	0.000250915	1
45	argZ_argQ	6.10352e-05	1	0	1	6.335e-05	1	0.00426258	0.990274	N/A	1	0.000231847	1
46	argA_amiC	0	1	0	1	0	1	0	1	N/A	1	0	1
47	argD	0	1	0	1	0	1	0	1	N/A	1	N/A	1
48	yiiP	0	1	0.000257355	1	0	1	0	1	0.000333947	1	0	1
49	grxB	0	1	0.00190909	1	0	1	0	1	0.00439383	0.981814	0	1
50	ynbA	0	1	0.000385022	1	6.61185e-05	1	0	1	N/A	0.368169	0	1
51	rluF	0	1	0.000796725	1	0	1	0	1	N/A	1	N/A	1
52	pepQ	0.000242354	1	0.0528221	0.224465	0.00534904	0.99481	N/A	1	N/A	1	N/A	1
53	yidK	0	1	0	1	0	1	0	1	N/A	1	0	1
54	yidL	0	1	0	1	0	1	0	1	N/A	1	0	1
55	fumB	0	1	0	1	0	1	0.00442538	0.999837	0.00584885	0.956705	0	1
56	ynaI	0	1	0	1	0	1	0	1	N/A	1	N/A	1
57	yegT	0	1	0.0014315	1	0.00428227	1	0.0104644	0.852433	N/A	1	0	1
58	rihC	0	1	0	1	0	1	0	1	N/A	1	N/A	1
59	cueR	0	1	0.000372814	1	0	1	0.00468401	0.985424	0	1	0.000822338	1
60	ybjK	0	1	0.000667215	1	6.80859e-05	1	0.00319022	0.998069	0.000698703	1	N/A	1
61	yahN	N/A	1	N/A	0.0650107	N/A	6.8415e-11	N/A	1	N/A	1	N/A	1
62	yqgA	0	1	0	1	9.06146e-05	1	0	1	N/A	1	0	1
63	ybiA	0	1	0.0197634	0.555724	0.0652577	3.62788e-13	0.00369127	0.995137	N/A	0.00115874	0	1
64	ydiL	0	1	0.747896	6.40674e-298	0.911691	1.75828e-71	0.495341	1.90503e-38	N/A	0.000230541	N/A	1
65	dinG	0	1	0	1	0.0724095	5.77623e-05	N/A	1	N/A	1	N/A	1
66	guaC	0	1	0.118464	1.58033e-92	0	1	0	1	0	1	0.233645	2.48705e-110
67	yceF	0	1	0.000730424	1	7.54332e-05	1	0	1	N/A	1	N/A	1
68	ubiF	0.000153776	1	0.00935554	1	0.00271468	1	0.0795695	0	0.0110512	0.999959	0.00314811	1
69	ubiG	0.00107216	1	0.0616545	1.30384e-55	0.0122724	0.999975	0.347297	0	0.0144196	0.982383	0.130232	1.04701e-107
70	bglA	0	1	0	1	0	1	0	1	0	1	0	1
71	galS	0.0021321	1	0.142252	1.88241e-79	0	1	0.665562	0	N/A	7.54002e-05	0	1
72	hrpB	0	1	0.000297083	1	0	1	0.000867581	1	0.0011047	0.999999	0.000320697	1
73	yjcO	0	1	0.00134276	1	0.0100228	1	0.00832692	1	0.110243	8.38699e-16	0.00194649	1
74	barA	0	1	0.000498194	1	0	1	0	1	N/A	1	0	1
75	yicC	6.10352e-05	1	0	1	0	1	0.0283297	0.515771	N/A	1	0	1
76	ybhC	0	1	0.00881021	0.895253	0.00106248	1	N/A	1	N/A	1	0	1
77	mobA	0	1	0	1	0	1	0	1	N/A	1	0.000494457	1
78	ydhR	0.0219477	0.309214	0.434096	8.469e-263	0.0382584	6.24274e-06	1.08032	0	0.0087665	0.983617	0.000177675	1
79	mreC	6.33614e-05	1	0.000502769	1	0	1	0	1	0.000339819	1	0	1
80	ychH	0.297564	4.54129e-30	0.493761	1.10313e-283	0.502066	1.30629e-58	0.661243	0	0.491268	1.27426e-37	0.605277	1.28882e-256
81	b3044	0	1	0.0226275	0.614073	0.00133777	0.999932	N/A	1	N/A	1	0	1
82	pabC	0	1	0.000426996	1	6.36123e-05	1	0.0295613	0.23184	N/A	1	0.000319614	1
83	edd	0.000356338	1	0.0317061	0.510501	0.00483394	0.986237	N/A	0.0563817	N/A	0.60326	N/A	0.290848
84	yjaB	0	1	0.000422606	1	0	1	0	1	0	1	0	1
85	sirA	0	1	N/A	1	N/A	1	N/A	1	N/A	1	N/A	0.178018
86	fabF	0	1	0.00223215	1	0	1	0	1	0	1	0.000794163	1
87	mutS	0.000152516	1	0.00281302	1	0.012924	0.998822	0	1	N/A	1	0.037082	0.112537
88	ydjL	0	1	0.65549	5.52654e-293	0.726637	8.0608e-67	0.313329	7.16804e-88	0.12507	5.26107e-06	1.62858	4.31744e-287
89	yfjN	0	1	0.000626404	1	0	1	0	1	0.000619542	1	0	1
90	yfjR	0	1	0	1	0	1	0	1	0	1	N/A	1
91	metK	0	1	0	1	0.000114429	1	0	1	N/A	1	N/A	1
92	yhbW	0	1	0.000289637	1	0	1	0.00295506	0.998818	0	1	0	1
93	yhbQ	9.34015e-05	1	0.0013232	1	0.000163455	1	0.0259385	0.0922954	0.0478478	2.74564e-05	0.0802801	2.43567e-61
94	pgi	0	1	0.000849154	1	0	1	0	1	0	1	0.000743236	1
95	uidA	0	1	0.00159727	1	7.02882e-05	1	0	1	N/A	1	0	1
96	rumA	0	1	0	1	0	1	0	1	N/A	1	0	1
97	rph	0	1	0.00111785	1	0	1	0	1	N/A	1	0	1
98	fabR	1	6.1777e-43	1	1.67029185434364e-315	1	3.42673e-66	1	0	1	1.82384e-42	1	4.22888e-266
99	ycfD	0	1	0	1	0	1	N/A	0.083368	N/A	1	N/A	1
100	yaaU	0	1	0.000364198	1	0	1	0.00183844	1	0	1	0	1
101	yjfY	0	1	0.000406204	1	0	1	0	1	0.00237715	0.999043	0	1
102	negCtrl	0	1	0.00265012	0.999241	0.000146017	1	0	1	0.00120434	1	0	1

## Sheet: Aligned Reads
	Promoter	gavage-ALL_S2	gavage-ON_S1	M3-day1-ALL_S4	M3-day1-ON_S3	M3-day7-ALL_S10	M3-day7-ON_S9	M4-day1-ALL_S6	M4-day1-ON_S5	M5-day1-ALL_S8	M5-day1-ON_S7	M5-day7-ALL_S12	M5-day7-ON_S11
1	xapA	0	0	0	0	0	0	0	0	0	0	0	0
2	abrB	0	0	0	0	0	0	0	0	0	0	0	0
3	speF	0	0	0	0	0	0	0	0	0	0	0	0
4	xseA	0	0	0	0	0	0	0	0	0	0	0	1
5	xseB	0	0	0	0	0	0	0	0	0	0	0	0
6	speE	8	1603	256	1928	0	0	7	1000	1280	1757	35	479
7	speB	0	0	0	0	1	0	0	0	0	0	0	0
8	speC	94	0	72	0	1	0	107	0	35	0	13	0
9	ybcL	0	0	0	0	0	0	0	0	0	0	0	0
10	ytfE	0	0	0	0	0	0	0	1	0	0	0	0
11	ybcK	0	0	0	0	0	0	0	0	0	0	0	0
12	frdA	0	0	0	0	0	0	0	0	0	0	0	0
13	ytfF	0	0	0	0	0	0	0	0	0	0	0	0
14	ybcY	0	0	0	0	0	0	0	0	0	0	0	0
15	pgpB	0	0	0	0	0	0	0	0	0	0	0	0
16	ybcV	0	0	0	0	0	0	0	0	0	0	0	0
17	ybcW	0	0	0	0	0	0	0	0	0	0	0	0
18	kbaZ	0	0	0	0	0	0	0	0	0	0	0	0
19	ucpA	0	0	0	0	0	0	0	0	0	0	0	0
20	cmk	0	0	0	0	0	0	0	0	0	0	0	0
21	cmr	0	0	0	0	0	0	0	0	0	0	0	0
22	upp	0	0	0	0	0	0	0	0	0	0	0	0
23	ydgR	0	0	0	0	0	0	0	1	0	0	0	0
24	ydgK	0	0	0	0	0	0	0	0	0	0	0	0
25	ydgH	0	0	0	0	0	0	0	0	0	0	0	0
26	ydgI	0	0	0	0	0	0	0	0	0	0	0	0
27	ydgL	0	0	1	0	0	0	0	0	0	0	0	0
28	tolC	0	0	0	0	0	0	0	0	0	0	0	0
29	tolB	0	0	0	0	0	0	0	1	0	0	0	0
30	tolA	0	0	0	0	0	0	0	0	0	0	0	0
31	ydgA	0	0	0	0	0	0	0	0	0	0	0	0
32	ydgD	0	0	0	0	0	0	0	0	0	0	0	0
33	entC	0	0	0	0	0	0	0	0	0	0	0	0
34	entD	0	1	0	0	0	0	0	0	0	0	0	0
35	entF	0	0	0	0	1	0	0	0	0	0	0	0
36	eco	124	0	74	0	2	0	130	0	9	0	216	0
37	entS	0	0	0	0	0	0	0	0	0	0	0	0
38	yacG	0	0	0	0	0	0	0	0	0	0	0	0
39	fecA	0	0	0	0	0	0	0	0	0	0	0	0
40	yacH	0	0	0	0	0	0	0	0	0	0	0	0
41	yhbO	0	0	0	0	0	0	0	0	0	0	0	0
42	fecI	0	0	0	0	0	0	0	0	0	0	0	0
43	rcsA	0	0	0	0	0	1	0	0	0	0	0	0
44	b2394	0	0	1	0	0	0	0	0	0	0	0	0
45	rcsC	0	0	0	0	0	0	0	0	0	0	0	0
46	rcsF	0	0	0	0	0	0	0	0	0	0	0	0
47	uspA	0	0	0	0	0	0	0	0	0	0	0	0
48	uspB	0	0	0	0	0	0	0	0	0	0	0	0
49	uspE	0	0	0	0	0	0	0	0	0	0	0	0
50	uspF	0	0	0	0	0	0	0	0	0	0	0	0
51	uspG	0	0	0	0	0	0	0	0	0	0	0	0
52	gltX	0	0	0	0	0	0	0	0	0	0	0	0
53	yifM2	0	0	0	0	0	0	0	0	0	0	0	0
54	gltJ	0	0	1	0	0	0	0	0	1	0	0	0
55	cspI	0	0	0	0	0	0	0	0	0	0	0	0
56	gltA	0	0	0	0	0	0	0	0	0	0	0	0
57	cspG	0	0	0	0	0	0	0	0	0	1	0	0
58	cspD	0	0	0	0	0	0	0	0	0	0	0	0
59	gltB	0	0	0	0	0	0	0	0	0	0	0	0
60	cspB	0	0	0	0	0	0	0	0	0	0	0	0
61	cspA	0	0	0	0	0	0	0	0	0	0	0	0
62	yhgN	0	0	0	0	0	0	0	0	0	0	0	0
63	yfeC	0	0	0	0	0	0	0	0	0	0	0	0
64	maeB	0	0	0	0	0	0	0	0	0	0	0	0
65	yhgF	0	0	0	0	0	0	0	0	0	0	0	0
66	yfeK	0	0	0	0	0	0	0	0	0	0	0	0
67	yhgE	0	0	0	0	0	0	0	0	0	0	0	0
68	yfeN	0	0	0	0	0	0	0	0	0	0	0	0
69	yhgA	0	0	0	0	0	0	0	0	0	0	0	0
70	yfeY	0	0	0	0	0	0	0	0	0	0	0	0
71	b0671	1089	8	774	3	35814	293	820	16	364	15	258	4
72	b0298	0	0	0	0	1	0	0	0	0	0	0	0
73	yjiX	0	0	0	0	0	0	0	0	0	0	0	0
74	rssA	0	0	0	0	0	0	0	0	0	0	0	0
75	rssB	0	0	0	0	0	0	0	0	0	0	0	0
76	ddlA	0	0	0	0	0	0	0	0	0	0	0	0
77	gatY	1221	134	699	220	5	15	960	272	430	123	175	1
78	yjiW	0	0	0	0	0	0	0	0	0	0	0	0
79	ytjB	0	0	0	0	0	0	0	0	0	0	0	0
80	ygiF	0	0	0	0	0	0	0	0	0	0	0	0
81	ygiD	0	0	0	0	0	1	0	0	0	0	0	0
82	ygiH	0	0	0	0	0	0	0	0	0	0	0	0
83	eno	0	0	0	0	0	0	0	1	0	0	0	0
84	ygiS	0	0	0	0	0	0	0	0	0	0	0	0
85	ygiR	0	0	0	0	0	0	0	0	0	1	0	0
86	ygiP	0	0	0	0	0	0	0	0	0	0	0	0
87	ygiW	0	0	0	0	0	0	0	0	0	0	0	0
88	ygiU	0	0	0	0	0	0	0	0	0	0	0	0
89	ygiZ	0	0	0	0	0	0	0	0	0	0	0	0
90	smtA	0	0	0	0	0	0	0	0	0	0	0	0
91	b0582	0	0	0	0	0	0	0	0	0	0	0	0
92	amiA	0	0	0	0	0	0	0	0	0	0	0	0
93	yhiD	0	0	0	0	0	0	0	0	0	0	0	0
94	yjiA	0	0	0	0	0	0	0	0	0	0	0	0
95	hslJ	0	0	0	0	0	0	0	0	0	0	0	0
96	yhiI	0	0	0	0	0	0	0	0	0	0	0	0
97	yhiJ	0	0	0	0	0	0	0	0	0	0	0	0
98	adiA	0	0	0	0	0	0	0	0	0	0	0	0
99	yhiP	0	0	0	0	0	0	0	0	0	0	0	0
100	hslV	0	0	0	0	0	0	0	0	0	0	0	0
101	arcB	0	1	0	0	0	0	0	0	0	0	0	0
102	yjeN	0	0	0	0	0	0	0	0	0	0	0	0
103	yjeK	0	0	0	0	0	0	0	0	0	0	0	0
104	yjeI	0	0	0	0	0	0	0	0	0	0	0	0
105	fadB	256	64	238	42	1	0	264	80	146	8	30	0
106	fdrA	0	0	0	0	0	0	0	0	0	0	0	0
107	fadE	0	0	0	0	0	0	0	0	0	0	0	0
108	ypeA	0	0	0	0	0	0	0	0	0	0	0	0
109	creA	0	0	0	0	0	0	0	0	0	0	0	0
110	creB	0	1	1	0	0	0	0	0	0	0	0	0
111	inaA	0	0	0	0	0	0	0	0	0	0	0	0
112	ompT	0	0	0	0	0	0	0	0	0	0	0	0
113	ompW	0	0	0	0	0	0	0	0	0	0	0	0
114	ompR	0	0	0	0	0	0	0	0	0	0	0	0
115	fiu	0	1	0	0	0	0	0	0	0	0	0	0
116	cld	0	0	0	0	0	0	0	0	0	0	0	0
117	ompX	0	0	0	0	0	0	0	0	0	0	0	0
118	yggE	0	0	0	0	0	0	0	0	0	0	0	0
119	ompG	0	1	1	0	0	0	0	0	0	0	0	0
120	ompA	0	0	0	0	0	0	0	0	0	0	0	0
121	ompC	0	0	0	0	0	0	0	0	0	0	0	1
122	ompN	0	0	0	0	0	0	0	0	0	0	0	0
123	htrL	0	0	0	0	0	0	0	0	0	0	0	0
124	cls	0	0	0	0	0	0	0	0	0	0	0	0
125	gcvP	0	0	0	0	0	0	0	0	0	0	0	0
126	gcvT	230	3	124	4	2	0	121	1	31	0	0	0
127	tnaC	0	0	0	0	0	0	0	0	0	0	0	0
128	srlR	0	0	0	0	0	0	0	1	0	0	0	0
129	gcvA	2562	6041	4104	10726	116	355	3405	31370	7651	10566	10486	54994
130	ftsN	0	0	1	0	0	0	0	0	1	0	1	0
131	ftsK	0	0	0	0	0	0	0	0	0	0	0	0
132	aniC	109	0	60	0	0	0	65	0	19	0	53	0
133	ftsH	0	0	0	0	0	0	0	0	0	0	0	0
134	yieE	0	0	0	0	0	0	0	0	0	0	0	0
135	ftsQ	0	0	0	0	0	0	0	0	0	0	0	0
136	ftsZ	0	0	0	0	0	0	0	0	0	0	0	0
137	ftsY	0	0	0	0	0	0	0	0	0	0	0	0
138	hemA	0	0	0	0	0	0	0	0	0	0	0	0
139	yrfF	0	0	1	0	0	0	0	0	0	0	0	0
140	pgsA	2832	346	2414	202	28	0	2486	12	1832	589	1215	2
141	fepB	0	0	1	0	0	0	0	0	0	0	0	0
142	fepA	0	0	0	0	0	0	0	0	0	0	0	0
143	fepD	0	0	0	0	0	0	0	0	0	0	0	0
144	yiiR	0	0	0	0	0	0	0	0	0	0	0	0
145	ligA	0	0	0	0	0	0	0	0	0	0	0	0
146	ligB	0	0	0	0	0	0	0	0	0	0	0	0
147	aidB	0	0	0	0	0	0	0	0	0	0	0	0
148	ligT	0	0	0	0	0	0	0	0	0	0	0	0
149	smf	0	0	0	0	0	0	0	0	0	0	0	0
150	prfB	0	0	0	0	0	0	0	0	0	0	0	0
151	prfC	0	0	0	0	0	0	0	0	0	0	0	0
152	dcuA	0	0	0	0	0	0	0	0	0	0	0	0
153	sodB	0	0	0	0	0	0	0	0	0	0	0	0
154	sodC	0	0	0	0	0	0	0	0	0	0	0	1
155	sodA	0	0	0	0	0	0	0	0	0	0	0	0
156	erfK	0	0	0	0	0	0	0	0	0	0	0	0
157	dcuS	203	2	187	2	3	0	153	0	113	2	164	0
158	ybbL	0	0	0	0	0	0	0	0	0	0	0	0
159	oxyR	0	0	0	0	0	0	0	0	0	0	0	0
160	umuD	0	0	0	0	0	0	0	0	0	0	0	0
161	ybbC	0	0	0	0	0	0	0	0	0	0	0	0
162	ybbB	662	1	573	1	3	0	574	2	271	2	410	1
163	yphG	0	0	0	0	0	0	0	0	0	0	0	0
164	ybdG	0	0	0	0	0	0	0	0	0	0	0	0
165	fixC	0	0	0	0	0	0	0	0	0	0	0	0
166	glyQ	26	0	20	2	1	0	18	1	1	0	0	0
167	glyU	0	0	0	0	0	0	0	0	0	0	0	0
168	aqpZ	0	0	0	0	0	0	0	0	0	0	0	0
169	glyA	0	0	0	0	0	0	0	0	0	0	0	0
170	trkA	0	0	0	0	0	0	0	0	0	0	0	0
171	ynfM	0	0	0	0	0	0	0	0	0	0	0	0
172	ynfL	0	0	0	0	0	0	0	0	0	0	0	0
173	ynfK	0	0	0	0	0	0	0	0	0	0	1	0
174	ynfE	0	0	0	0	0	0	0	0	0	0	0	0
175	ynfC	0	0	0	0	0	0	0	0	0	0	0	0
176	ynfB	0	1	0	1	2	0	0	0	1	0	0	0
177	ynfA	0	0	0	0	1	0	0	0	1	0	0	0
178	treA	0	0	0	0	1	0	0	0	0	0	0	0
179	qseB	0	0	1	0	0	0	0	0	0	0	0	0
180	treB	0	0	0	0	0	0	0	0	0	0	0	0
181	treF	0	0	0	0	0	0	1	0	0	0	0	0
182	pgmI	0	0	0	0	0	0	1	0	0	0	0	0
183	gst	588	0	487	2	9	0	595	1	151	0	795	0
184	ydfE	0	0	0	0	0	0	0	0	0	0	0	0
185	ydfA	0	0	0	0	0	0	0	0	0	0	0	0
186	chbA	0	0	0	0	0	0	0	0	0	0	0	0
187	ydfO	0	0	0	0	0	0	0	0	0	0	0	0
188	ydfI	0	0	0	0	0	0	0	0	0	0	0	0
189	ydfH	0	0	0	0	0	0	0	0	0	0	0	0
190	ydfV	0	0	0	0	0	0	0	0	0	0	0	0
191	ydfZ	0	0	0	0	0	1	0	0	0	0	0	0
192	serW	0	0	0	0	0	0	0	0	1	0	0	0
193	pdhR	582	1	483	3	36	0	376	0	360	0	635	0
194	ydgC	0	0	1	0	0	0	0	0	0	0	0	0
195	pqiA	0	0	0	0	0	0	0	0	0	0	0	0
196	yhhF	0	0	0	0	0	0	0	0	0	0	0	0
197	flgB	0	0	0	0	0	0	0	0	0	0	0	0
198	yhhN	0	0	0	0	0	0	0	1	0	0	0	0
199	yhhM	0	0	0	0	0	0	0	0	0	0	0	0
200	minC	0	0	0	0	0	0	0	0	0	0	0	0
201	flgA	0	0	0	0	0	0	0	0	0	1	0	0
202	yhhW	0	0	0	0	0	0	0	0	0	0	0	0
203	yhhT	992	4	730	2	27	1	877	0	301	0	545	1
204	adhE	0	0	0	0	0	0	0	0	0	0	0	0
205	yjdF	618	3	373	4	23	0	476	0	193	1	0	0
206	yjdI	246	0	164	2	0	0	170	0	62	1	172	0
207	slyB	0	0	0	0	0	0	0	0	0	0	0	0
208	yjdK	0	0	0	0	0	0	0	0	0	0	0	0
209	yhhZ	0	0	0	0	0	0	0	0	0	0	0	0
210	yhhY	0	0	0	0	0	0	0	0	0	0	0	0
211	yfdL	0	0	0	0	0	0	0	0	0	0	0	0
212	yhfK	0	0	0	0	0	0	1	0	1	0	0	0
213	yhfL	0	0	0	0	0	0	0	0	0	0	1	0
214	yhfA	0	0	0	0	0	0	0	0	0	0	0	0
215	yfdG	0	0	0	0	0	0	0	0	0	0	0	0
216	sgcC	0	0	0	0	0	0	0	0	0	0	0	0
217	yfdC	0	0	0	0	0	0	0	0	0	0	0	0
218	yhfX	0	0	0	0	0	0	0	1	0	0	0	0
219	yhfZ	0	0	0	0	0	0	0	0	0	0	0	0
220	yfdZ	0	0	0	0	0	0	0	0	0	0	0	0
221	yfdU	0	0	0	0	0	0	0	0	0	0	0	0
222	yhfP	0	0	0	0	0	0	0	0	0	0	0	0
223	yfdV	0	0	0	0	0	0	0	0	0	0	0	0
224	mcrB	0	0	0	0	0	0	0	0	0	0	0	0
225	gsk	0	0	0	0	0	0	0	0	0	0	0	0
226	mcrA	0	0	0	0	0	0	0	0	0	0	0	0
227	flgH	841	9	543	0	5	0	701	0	391	0	146	0
228	gloA	0	0	1	0	0	0	0	0	0	0	0	0
229	lpp	0	0	0	0	0	0	0	0	0	0	0	0
230	lpd	0	0	0	0	0	2	0	0	0	0	0	0
231	arpA	0	0	0	0	0	0	0	0	0	0	0	0
232	aldH	0	0	0	0	0	0	0	0	0	0	0	0
233	menD	0	0	0	0	0	0	0	0	0	0	0	0
234	sieB	0	0	0	0	0	0	0	0	0	0	0	0
235	menF	0	0	0	0	0	0	0	1	1	0	0	2
236	menG	0	0	0	0	0	0	0	0	0	0	0	0
237	aldB	0	0	0	0	0	0	0	0	0	0	0	0
238	aldA	0	0	0	0	0	0	0	0	0	0	0	0
239	sbcB	0	0	0	0	1	0	0	0	0	0	0	0
240	priA	0	0	0	0	0	0	0	0	0	0	0	0
241	priC	0	0	0	0	0	0	0	0	0	0	0	0
242	yojI	0	0	0	0	0	0	0	0	0	0	0	0
243	yebU	0	0	0	0	0	0	0	0	0	0	0	0
244	yebQ	0	0	0	0	0	0	0	0	0	0	0	0
245	yebR	0	0	0	0	0	0	0	0	0	0	0	0
246	yebS	0	0	0	0	0	0	0	0	0	0	0	0
247	yebO	0	0	0	0	0	0	0	0	0	0	0	0
248	yebE	0	0	0	0	0	0	0	0	0	0	0	0
249	yebF	729	4	459	1	1	0	438	0	415	0	504	0
250	yebG	0	0	0	0	0	0	0	0	0	0	0	0
251	yebA	0	0	0	0	0	0	0	0	0	0	0	0
252	yebB	0	0	0	0	0	0	0	0	0	0	0	0
253	ygjN	0	0	1	1	0	0	0	0	0	0	0	0
254	ygjO	1	0	0	0	0	0	0	0	0	0	0	0
255	ygjJ	0	0	0	0	0	0	0	1	0	1	0	0
256	ygjH	0	0	0	0	0	0	0	0	0	0	0	0
257	ygjI	0	0	0	0	0	0	0	0	0	0	0	0
258	ygjG	356	0	181	3	343	5	242	1	148	1	782	1
259	ygjD	0	0	1	0	0	0	0	0	0	0	1	0
260	bax	0	0	0	0	0	0	0	0	0	0	0	0
261	ygjV	0	0	0	0	0	0	1	0	0	0	0	0
262	yacL	0	0	0	0	0	0	1	0	0	0	0	0
263	ygjR	0	0	1	0	0	0	0	0	0	0	0	0
264	ygjQ	0	0	0	0	0	0	0	0	0	0	0	0
265	ecfG	0	0	0	0	0	0	0	0	0	0	0	0
266	ecfD	0	0	0	0	0	0	0	0	0	0	0	0
267	ecfE	0	0	0	0	0	0	0	0	0	0	0	0
268	ecfK	0	0	0	0	0	0	0	0	0	0	0	0
269	ecfI	0	0	0	0	0	0	0	0	0	0	0	0
270	dctA	0	0	0	1	0	0	0	0	0	0	0	0
271	pmrD	0	0	0	0	0	0	0	0	0	0	0	0
272	ybaK	0	0	0	0	0	0	0	0	0	0	0	0
273	ybaN	0	0	0	0	0	0	0	0	0	0	0	0
274	ybaO	0	0	0	0	0	0	1	0	0	0	0	0
275	ybaL	0	0	0	0	0	0	0	0	0	0	0	0
276	ybaB	1	0	0	0	0	0	0	0	0	0	0	0
277	ybaA	0	0	0	0	0	0	0	0	0	0	0	0
278	ybaD	0	0	0	0	0	0	0	0	0	0	0	0
279	ybaE	0	0	0	0	0	0	0	0	0	0	0	0
280	mug	0	0	0	0	0	0	0	0	0	0	0	0
281	ybaY	0	0	0	0	0	0	0	0	0	0	0	0
282	yzgL	0	0	0	0	0	0	0	0	0	0	0	0
283	ybaP	0	0	0	0	0	0	0	0	0	0	0	0
284	ybaQ	0	0	0	0	0	0	0	0	0	0	0	0
285	ybaV	0	0	0	0	0	0	0	0	0	0	0	0
286	ybaT	0	0	0	1	0	0	0	0	0	0	0	0
287	yijF	0	0	0	0	0	0	0	0	0	0	0	0
288	ygdL	0	0	0	0	0	0	0	0	0	0	0	0
289	ygdI_csdA	0	0	0	0	0	0	0	0	1	0	0	1
290	yijO	222	0	156	0	18	0	218	0	27	1	0	0
291	ygdQ	0	0	0	0	0	0	0	0	0	0	0	0
292	ygdR	0	0	0	0	0	0	0	0	0	0	0	0
293	pitA	0	0	0	0	0	0	0	0	0	0	0	0
294	b2974	0	0	0	0	0	0	0	0	0	0	0	0
295	pitB	0	0	0	0	0	0	0	0	0	0	0	0
296	ung	0	0	0	0	0	0	0	0	0	0	0	0
297	rimL	0	0	0	0	0	0	0	0	0	1	0	0
298	rimJ	0	0	0	0	0	0	0	0	0	0	0	0
299	insA2	0	0	0	0	0	0	0	0	0	0	0	0
300	tonB	0	0	0	0	0	0	0	0	0	0	0	0
301	ydaG	0	0	0	0	0	0	0	0	0	0	0	0
302	crcA	0	0	0	0	0	0	0	0	0	0	0	1
303	yaaW	0	0	0	0	0	0	0	0	0	0	0	0
304	ydaO	0	0	0	0	0	0	0	0	0	0	0	0
305	yaaI	0	0	0	0	0	0	0	0	0	0	0	0
306	frr	0	0	0	0	0	0	0	1	0	0	0	0
307	yaaJ	0	0	0	0	0	0	0	0	0	0	0	0
308	yaaA	0	0	0	0	0	0	0	0	0	0	0	0
309	lctP	0	0	0	0	0	0	0	0	0	0	0	0
310	znuC	0	0	0	0	0	0	0	0	0	0	0	0
311	znuA	0	0	0	0	0	0	0	0	0	0	0	0
312	slt	0	0	0	0	1	0	0	0	0	0	0	0
313	ais	0	0	0	0	0	0	0	0	0	0	0	0
314	hepA	1	0	1	0	0	0	0	0	0	0	0	0
315	gnd	0	0	0	0	0	0	0	0	0	0	0	0
316	lepA	0	0	0	0	0	0	0	0	0	0	0	0
317	hupA	0	0	0	0	0	0	0	1	0	0	0	0
318	yfcI	0	0	0	0	0	0	0	0	0	0	0	0
319	yfcJ	0	0	0	0	0	0	0	0	0	0	0	0
320	hupB	0	0	0	0	0	0	0	0	0	0	0	1
321	yfcC	887	4	717	2	4	0	508	1	391	1	249	0
322	yfcD	0	0	0	0	0	0	0	0	0	0	0	0
323	yfcE	0	0	0	0	0	0	0	0	0	0	0	0
324	yfcG	0	0	0	0	0	0	0	0	0	0	0	0
325	yfcU	0	0	0	0	0	0	0	0	0	0	0	0
326	yfcV	0	0	0	0	0	0	0	0	0	0	0	0
327	glnK	0	0	0	0	0	0	0	0	0	0	0	0
328	glnH	0	0	1	0	0	0	1	0	0	0	0	0
329	glnL	0	0	0	0	0	0	0	0	0	0	0	0
330	glnB	0	0	0	0	0	0	0	0	0	0	0	0
331	glnA	0	0	0	0	0	0	0	0	0	0	0	0
332	glnW	0	0	0	0	0	0	0	0	0	0	0	0
333	nudE	1	0	0	0	1	0	0	0	0	0	0	0
334	glnU	0	0	1	0	2	0	0	0	1	0	0	0
335	cynT	2	0	8	0	0	0	6	0	2	0	2	0
336	cynR	42939	1563	43271	1717	14250	914	37005	1922	24873	1765	27677	679
337	rne	0	0	1	0	0	0	1	0	0	0	1	0
338	glxK	0	0	0	0	0	0	0	1	1	0	0	0
339	kil	0	0	0	0	0	0	0	0	0	0	0	0
340	gssA	0	0	0	0	0	0	0	0	0	0	0	0
341	yneJ	0	0	0	0	0	0	0	0	0	0	0	0
342	yneK	0	0	0	0	0	0	0	0	0	0	0	0
343	yneH	0	0	1	0	0	0	0	0	0	0	0	0
344	yneI	0	0	0	0	0	0	0	0	0	0	0	0
345	amyA	0	0	0	1	0	0	0	0	0	0	0	0
346	yneE	0	0	0	0	0	0	0	0	0	0	0	0
347	yecM	0	0	0	0	0	0	0	0	0	0	0	1
348	yfeA	0	0	0	0	0	0	0	0	0	0	0	0
349	yecH	0	0	0	0	0	0	0	0	0	0	0	0
350	yecF	0	0	0	0	0	0	0	0	0	0	0	0
351	fadI	0	0	0	0	1	0	1	0	0	0	0	0
352	yjjU	0	0	0	0	0	0	0	2	0	0	0	0
353	ychJ	0	0	1	0	0	0	0	0	0	0	0	0
354	rnk	0	0	0	0	0	0	0	0	0	0	0	0
355	astC	0	0	0	0	0	0	0	0	0	0	0	0
356	nudH	0	0	0	0	0	0	0	0	0	0	0	0
357	nudG	0	0	0	0	0	0	0	0	0	0	0	0
358	nudF	0	0	0	0	0	0	0	0	0	0	0	0
359	rna	0	1	0	0	0	0	0	0	0	0	0	0
360	yliG	0	0	0	0	0	0	0	0	0	0	0	0
361	nudC	848	2	432	1	10	1	436	0	334	0	67	1
362	nudB	0	0	0	0	0	0	1	0	0	0	0	0
363	gadB	0	0	0	0	0	0	0	0	0	0	0	0
364	rnd	1	0	0	0	0	0	0	0	0	0	0	0
365	gadX	0	0	0	0	0	0	0	1	0	0	1	0
366	gadW	0	0	0	0	0	0	0	0	0	0	0	0
367	rnt	0	0	0	0	0	0	0	0	0	0	0	0
368	stpA	0	0	0	0	0	0	0	0	0	0	0	0
369	araB	0	0	0	0	0	0	0	0	0	0	0	0
370	araC	0	0	0	0	0	0	0	0	0	0	0	0
371	araF	0	0	0	0	0	0	0	0	0	0	0	0
372	araD	0	0	0	0	0	0	0	0	0	0	0	0
373	araE	2	0	0	0	0	0	0	0	0	0	0	0
374	araJ	0	0	0	0	0	0	0	0	1	0	0	0
375	ygeG	0	0	0	0	0	0	0	0	0	0	0	0
376	ygeF	5	0	2	0	0	0	4	0	0	0	0	0
377	ygeA	0	0	0	0	0	0	0	0	0	0	0	0
378	ygeI	0	0	0	0	0	0	0	0	0	0	0	0
379	cirA	0	0	0	0	0	0	0	0	0	0	0	0
380	ygeR	0	0	0	0	0	0	0	0	0	1	0	0
381	ygeQ	0	0	0	0	0	0	0	0	0	0	0	0
382	fruL	0	0	0	0	0	0	0	0	0	0	0	0
383	fruB	0	0	0	0	0	0	0	0	0	0	0	0
384	ygeY	0	0	0	0	0	0	0	0	0	0	0	0
385	ygeX	0	0	0	0	0	0	0	0	0	0	0	0
386	rffC	0	0	0	0	0	0	0	0	0	0	0	0
387	ypfG	0	0	1	0	0	0	0	0	0	0	0	0
388	ypfH	0	0	0	0	0	0	0	0	0	0	1	0
389	ypfJ	0	0	0	0	0	0	0	0	0	0	0	0
390	deaD	0	0	0	0	0	0	0	0	0	0	0	0
391	icd	0	0	0	0	0	0	0	0	0	0	0	0
392	borD	0	0	0	0	0	0	0	1	0	0	0	0
393	hdeD	0	0	0	0	0	0	0	0	0	0	0	0
394	hdeB	0	0	0	0	0	0	0	0	0	0	0	0
395	hdeA	0	0	0	0	0	0	0	0	0	0	0	0
396	ribA	0	0	0	0	0	0	0	0	0	0	0	0
397	ribC	0	0	0	0	0	0	0	0	0	0	0	0
398	ribB	0	0	0	0	0	0	0	0	0	0	0	0
399	ribE	0	0	0	0	0	0	0	0	0	0	0	0
400	htpX	0	0	0	0	0	0	0	0	0	0	0	0
401	yqjI	0	0	0	0	0	0	0	0	0	0	0	0
402	corA	0	0	0	0	0	0	0	0	1	0	0	0
403	yqjC	0	0	0	1	0	0	0	0	0	0	0	0
404	yqjF	0	0	0	0	0	0	0	0	0	0	0	0
405	yqjG	0	0	0	0	0	0	0	0	0	0	0	0
406	pheS	0	0	0	0	0	0	0	0	0	0	0	0
407	pheP	0	0	0	0	0	0	0	0	0	0	0	0
408	ileX	0	0	0	0	0	0	0	0	0	0	0	0
409	htpG	0	0	0	0	0	0	1	0	0	0	0	0
410	ppa	0	0	0	0	0	0	0	0	0	0	0	0
411	dkgB	0	0	0	0	0	0	0	0	0	0	0	0
412	dkgA	0	0	0	0	0	0	0	0	0	0	0	0
413	relB	0	0	0	0	0	0	0	0	0	0	0	0
414	relA	0	0	0	0	0	0	0	0	0	0	0	0
415	phnQ	1896	4	1294	2	1881	16	1278	1	652	5	2378	3
416	pykF	1	0	0	0	0	0	0	0	0	0	0	0
417	sfmA	0	0	0	0	0	0	0	0	0	0	0	0
418	sfmC	0	0	0	0	0	0	0	0	0	0	0	0
419	b1997_b1998	0	0	0	0	0	0	0	0	0	0	0	0
420	pphA	0	0	0	0	0	0	0	0	0	0	0	0
421	mtr	0	0	0	0	0	0	0	0	0	0	0	0
422	thrU	0	0	0	0	0	0	0	0	0	0	0	1
423	msbB	387	2	292	0	12	0	299	0	184	0	342	0
424	dacA	0	0	0	1	0	0	1	0	0	0	0	0
425	dacB	0	0	0	0	0	0	0	0	0	0	0	0
426	tesB	0	0	0	0	0	0	0	0	0	0	0	0
427	yigI	0	0	0	0	0	0	0	0	0	0	0	0
428	cyoA	0	0	0	0	0	0	0	0	0	0	0	0
429	dgkA	0	0	0	0	0	0	0	0	0	0	0	0
430	shiA	0	0	0	0	0	0	0	0	0	1	0	0
431	ybfG	0	0	0	0	0	0	0	0	0	0	0	0
432	tig	0	0	0	0	1	0	0	0	0	0	0	0
433	ykgD	0	0	0	0	0	0	0	0	0	0	0	0
434	sdaA	0	0	0	0	0	0	0	0	0	0	0	0
435	nmpC	0	0	1	0	0	0	0	0	0	0	0	0
436	idnT	101	0	53	0	0	0	33	0	24	1	0	0
437	idnR	0	0	0	0	0	0	0	0	0	0	0	0
438	sbmA	0	0	0	0	0	0	0	0	0	0	0	0
439	sbmC	0	0	0	0	0	0	0	0	0	0	0	0
440	idnK	0	0	0	0	0	0	0	0	0	0	0	0
441	mltC	0	0	0	0	0	0	0	0	0	0	1	0
442	mltD	0	0	0	0	0	0	0	0	0	0	0	0
443	pppA	0	0	0	0	0	0	0	0	0	0	0	0
444	xthA	0	0	0	0	0	0	0	0	0	0	0	0
445	fsr	0	0	0	0	0	0	0	0	0	0	0	0
446	rhaT	0	0	0	0	0	0	0	0	0	0	0	0
447	aspA	0	0	0	0	0	0	0	0	0	0	0	0
448	rhaS	0	0	0	0	0	0	0	0	0	0	0	0
449	aspC	0	0	0	0	0	0	0	0	0	0	0	0
450	rob	0	0	0	0	0	0	0	0	0	0	0	0
451	grxA	0	0	0	0	0	0	0	0	0	0	0	0
452	rof	357	38	233	29	2	0	369	2	101	96	121	0
453	aspU	0	0	0	0	0	0	0	0	0	1	0	0
454	rhaB	0	0	0	0	0	0	0	0	0	0	0	0
455	yhjK	0	0	0	0	0	0	0	0	0	0	0	0
456	yhjJ	0	0	0	0	0	0	0	0	0	0	0	0
457	yjjV	0	0	0	0	0	0	0	0	1	0	0	0
458	yhjG	0	0	0	0	0	0	0	0	0	0	0	0
459	dsdC_dsdX	0	0	0	1	0	0	0	0	0	0	0	0
460	yhjC	0	0	0	0	0	0	0	0	0	0	0	0
461	yhjB	0	0	0	0	0	0	0	0	0	0	0	0
462	yjjL	0	0	0	0	0	0	0	0	0	0	0	0
463	yhjY	0	0	0	0	0	0	0	0	0	0	0	0
464	pldA	0	0	0	0	0	0	0	0	0	0	0	0
465	yjjI	0	0	0	0	0	0	0	0	0	0	0	0
466	yhjR	0	0	0	0	0	0	0	0	0	0	0	0
467	yfbJ	1065	1	697	1	13	0	985	0	380	0	155	0
468	yfbM	0	0	0	0	0	0	1	0	0	0	0	0
469	yfbE	0	0	0	0	0	0	0	0	0	0	0	0
470	apbE	0	0	0	0	0	1	0	0	0	0	0	0
471	yfbS	0	0	0	0	0	0	0	0	0	0	0	0
472	yfbR	0	0	0	0	0	0	0	0	0	2	0	0
473	yfbV	0	0	0	0	0	0	0	0	0	0	0	0
474	yfbU	0	0	0	0	0	0	0	0	0	0	0	0
475	glmU	0	0	0	1	0	0	0	0	0	0	0	0
476	eutB	0	0	0	0	0	0	0	0	0	0	0	0
477	cyaA_hemC	0	0	0	0	0	0	0	0	1	0	0	0
478	der	0	0	0	0	0	0	0	0	0	0	0	0
479	hdfR	0	0	0	0	0	0	0	0	0	0	0	0
480	hscC	0	0	0	0	0	0	0	0	0	0	0	0
481	acpP	0	0	0	0	0	0	0	0	0	0	0	0
482	seqA	0	0	0	0	0	0	0	0	0	0	0	0
483	nupG	0	0	0	1	0	0	0	0	0	0	0	0
484	pmbA	0	0	0	0	0	0	0	0	0	0	0	0
485	yodB	0	0	0	0	0	0	0	0	0	0	0	0
486	nlpC	0	0	0	0	0	0	0	0	0	0	0	0
487	nlpA	0	0	0	0	0	0	0	0	1	0	0	0
488	cysH	506	5	391	7	336	6	507	7	139	26	203	5
489	nlpD	0	0	0	0	0	0	0	0	0	0	0	0
490	cysJ	0	0	0	0	0	0	0	0	0	0	0	0
491	cysD	0	0	0	0	0	0	0	0	0	0	0	0
492	nlpI	0	0	0	0	0	0	0	0	0	0	0	0
493	cysB	0	0	0	0	0	0	0	0	0	1	0	0
494	uxuR	0	0	0	0	0	1	0	0	1	0	0	0
495	cysZ	0	0	0	0	0	0	0	0	0	0	0	0
496	cysT	0	0	0	0	0	0	0	0	0	0	0	0
497	cysW	0	0	0	0	0	0	0	0	1	0	0	0
498	cysQ	522	0	365	3	0	0	397	0	252	0	470	0
499	cysP	0	0	0	0	0	0	0	0	0	0	0	0
500	cysS	0	0	0	0	0	0	0	0	0	0	0	0
501	def	0	0	0	0	0	0	0	0	0	0	0	0
502	perR	0	0	0	0	0	0	0	0	0	0	0	0
503	ppiD	0	0	0	0	0	1	0	0	0	0	0	0
504	ppiC	0	0	0	0	0	0	0	0	0	0	0	0
505	ppiB	0	0	0	0	0	0	0	0	0	0	0	0
506	ppiA	0	0	0	0	0	0	0	0	0	0	0	0
507	ybgQ	0	0	0	0	0	0	0	0	0	0	0	0
508	ybgS	0	0	0	0	0	0	0	0	0	0	0	0
509	yifB	0	0	0	0	0	0	0	0	0	0	0	0
510	mscS	0	0	0	0	0	0	1	0	0	0	0	0
511	ykfG	0	0	0	0	0	0	0	0	0	0	0	0
512	ybgC	0	0	1	0	0	0	0	0	0	0	0	0
513	ybgD	0	0	0	0	0	0	0	0	0	0	0	0
514	mscL	0	0	0	0	0	0	0	0	0	0	0	0
515	ykfA	0	0	0	0	0	0	0	0	0	0	0	0
516	ybgH	0	0	0	0	0	0	0	0	0	0	0	0
517	ybgI	0	0	0	0	0	0	0	0	0	0	0	0
518	ykfJ	0	0	0	0	0	0	0	0	0	0	0	0
519	ykfI	0	0	0	0	0	0	0	0	0	0	0	0
520	yihN	0	0	0	0	0	0	0	0	0	0	0	0
521	bolA	0	0	0	0	0	0	0	0	0	0	0	0
522	yihL	0	1	0	0	0	0	0	0	0	0	0	0
523	ygfF	0	0	1	0	0	0	0	0	0	0	0	0
524	yihD	133	0	103	0	2	0	129	0	109	0	216	0
525	ygfI	0	0	0	0	0	0	0	0	0	0	0	1
526	mdtG	0	0	0	0	0	0	0	0	0	0	0	0
527	yihX	0	0	0	0	0	0	0	0	0	0	0	0
528	ygfU	0	0	0	0	0	0	0	0	0	0	0	0
529	mdtK	0	0	0	0	0	0	0	0	0	0	0	0
530	focA	0	0	0	0	0	0	0	0	0	0	0	0
531	yihU	0	0	0	0	0	0	0	0	0	0	0	0
532	mdtO	696	1	442	1	3	0	529	0	248	0	276	0
533	mdtN	0	0	1	0	0	1	0	0	0	0	0	0
534	hycB	0	0	0	0	0	0	0	0	0	1	0	0
535	flk	0	0	0	0	0	1	0	0	0	0	0	0
536	spy	0	0	0	0	0	0	0	0	0	0	0	0
537	pinH	0	0	0	0	0	0	0	0	0	0	0	0
538	purT	0	0	0	0	0	0	0	0	0	0	0	0
539	mpaA	0	0	0	0	0	0	0	0	0	0	0	0
540	spr	0	0	0	0	0	0	0	0	0	0	0	0
541	dxr	0	0	0	0	0	0	0	0	0	0	0	0
542	tilS	0	0	0	0	0	0	0	0	0	0	0	0
543	trxC	0	0	0	0	0	0	0	0	0	0	0	0
544	trxA	0	0	0	0	0	0	0	0	0	0	0	0
545	pheM	0	0	0	0	0	0	0	1	0	0	0	0
546	pinR	0	0	0	0	0	0	0	0	0	0	0	0
547	ylaB	0	0	0	0	0	1	0	0	0	0	0	0
548	ylaC	0	0	0	0	0	0	0	0	0	0	0	0
549	purM	0	0	0	0	0	0	0	0	0	0	0	0
550	ydcL	0	0	0	0	0	0	0	0	0	0	0	0
551	ydcM	1	1	0	1	0	0	0	1	0	1	0	0
552	ydcJ	0	0	0	0	0	0	0	0	0	0	0	0
553	ydcK	0	0	0	0	0	0	0	0	0	0	0	0
554	ydcI	0	0	0	0	0	0	0	0	0	0	0	0
555	ydcF	4865	9	3214	12	38	15	4294	7733	1409	28	3536	72
556	ydcG	0	0	0	0	0	0	0	0	0	0	0	0
557	ydcA	0	0	0	0	0	0	0	0	0	0	0	0
558	fucR	481	1	467	172	73	932	315	5214	278	19	1	0
559	ydcX	0	0	1	0	0	0	0	0	0	0	0	0
560	fpr	0	0	0	0	0	0	0	0	0	0	0	0
561	chiA	0	0	0	0	0	0	0	0	0	0	0	0
562	ydcR	1	0	0	0	0	0	0	0	0	0	0	0
563	ydcS	0	0	0	0	0	0	0	0	0	0	0	0
564	map	0	0	1	0	0	0	0	0	0	0	0	0
565	rrlG	514	0	303	0	12	0	313	2	161	2	65	0
566	cdaR	0	0	0	0	0	0	0	0	0	0	0	0
567	cpdA	0	0	0	0	0	0	0	0	0	0	0	0
568	cpdB	2	0	0	0	0	0	0	0	0	0	0	0
569	talA	0	0	0	0	0	0	0	0	0	0	0	0
570	talB	0	0	0	0	0	0	0	0	0	0	0	0
571	yncA	0	0	0	0	0	0	0	0	0	0	0	0
572	yncB	0	0	0	0	0	0	0	0	0	0	0	0
573	yncC	0	0	0	0	0	0	0	0	0	0	0	0
574	yncD	0	0	0	0	0	0	0	0	0	0	0	0
575	yncE	0	0	0	0	0	0	0	0	0	0	0	0
576	uvrY	0	0	0	0	0	0	0	0	0	0	0	0
577	yncG	0	0	0	0	0	0	0	0	0	0	0	0
578	yncJ	0	0	0	0	0	0	0	0	0	0	0	0
579	pncB	0	0	0	0	0	0	0	0	0	0	0	0
580	yfaY	0	0	0	1	0	0	0	0	0	0	0	0
581	torT	0	0	0	0	0	0	0	0	0	0	0	0
582	yfaD	2	0	0	0	0	0	0	0	0	0	0	0
583	torS	0	0	0	0	0	0	0	0	0	0	0	0
584	torR	0	0	0	0	0	0	0	0	0	0	0	0
585	yfaL	0	0	0	0	0	0	0	0	0	0	0	0
586	ygiL	0	0	0	0	0	0	0	0	0	0	0	0
587	torY	0	0	0	0	0	0	0	0	0	1	0	0
588	uvrA	0	0	0	0	0	0	0	0	0	0	0	0
589	ycaO	10	0	5	0	0	0	17	0	4	0	0	0
590	ycaN	0	0	0	0	0	0	0	0	0	0	0	0
591	ycaL	0	0	0	0	0	0	0	0	0	0	0	0
592	ycaK	0	0	0	0	0	0	0	0	0	0	0	0
593	cutA	0	0	0	0	0	0	0	0	0	0	0	0
594	ycaI	0	0	0	0	0	0	0	0	0	0	0	0
595	ycaD	0	0	0	0	0	0	0	0	0	0	0	0
596	ycaC	0	0	0	0	0	0	0	0	0	0	0	0
597	cybC	0	0	2	0	0	0	0	0	0	0	0	0
598	tktB	755	2	387	1	7	1	342	0	422	1	204	0
599	ssb	1	0	0	0	0	0	0	0	0	0	0	0
600	ycaP	0	0	0	0	0	0	0	0	0	0	0	0
601	b0540	0	0	0	0	0	0	0	0	0	0	0	0
602	yqgD	139	0	122	0	1	1	132	0	61	0	0	0
603	lexA	0	0	0	0	0	0	0	0	0	0	0	0
604	cobU	0	0	0	0	0	0	0	0	0	1	0	0
605	ybgE	486	2	308	1	2	0	377	1	149	0	484	1
606	ymcE	0	0	0	0	0	0	0	0	0	0	0	0
607	ymcC	0	0	0	0	0	0	0	0	0	0	0	0
608	b0309	0	0	0	0	0	0	0	0	0	0	0	0
609	ilvY	0	0	0	0	0	0	0	0	0	0	0	0
610	cytR	0	0	0	0	0	0	0	0	0	0	0	0
611	nupC	0	0	0	0	0	0	0	0	0	0	0	0
612	hcp	0	0	0	0	0	1	0	0	0	0	0	0
613	ytfQ	0	0	0	0	0	0	0	0	0	0	0	0
614	ytfR	0	0	0	0	0	0	0	0	0	0	0	0
615	yeaM	0	0	0	0	0	0	0	0	0	0	0	0
616	yeaL	0	0	0	0	0	0	0	0	0	0	0	0
617	rhtB	0	0	0	0	0	0	0	0	0	0	0	0
618	yeaH	0	0	0	0	0	0	0	0	0	0	0	0
619	yeaU	405	1	263	4	6	0	311	0	151	0	2	0
620	yeaT	1	0	0	0	0	0	0	0	0	0	0	0
621	yeaV	0	0	0	0	0	0	0	0	0	0	0	0
622	yeaP	0	0	0	0	0	0	0	0	0	0	0	0
623	yeaS	0	0	0	0	0	0	1	1	0	0	0	0
624	ytfB	0	0	0	1	0	0	0	0	1	0	0	0
625	ytfM	0	0	0	0	0	0	0	0	0	0	0	0
626	ytfL	0	0	0	0	0	0	0	0	0	0	0	0
627	nupX	610	2	475	1	8	0	355	0	305	0	680	2
628	ytfI	0	0	0	0	0	0	0	0	0	0	0	0
629	yeaX	0	0	0	0	0	0	0	0	0	0	0	0
630	blc	0	0	0	0	0	0	0	0	0	0	0	0
631	yeaZ	0	0	0	0	0	0	0	0	0	0	0	0
632	argZ_argQ	338	4	242	0	0	0	195	1	159	1	432	1
633	yjiY	0	0	0	0	0	0	0	0	0	0	0	0
634	ilvL	0	0	0	0	0	0	0	0	0	0	0	0
635	argP	0	0	1	0	0	0	0	0	0	0	0	0
636	intB	0	0	0	0	1	0	0	0	0	0	0	0
637	argU	0	0	0	0	0	0	0	0	0	0	0	0
638	yjiT	0	0	0	1	0	0	0	0	0	0	0	0
639	argW	0	0	0	0	0	0	0	0	0	0	0	0
640	yjiJ	0	0	0	0	0	0	0	0	0	0	0	0
641	argI	0	0	0	0	0	0	0	0	0	0	0	0
642	yjiH	0	0	0	0	0	0	0	0	0	0	0	0
643	yjiM	0	0	0	0	0	0	0	0	0	0	0	0
644	argA_amiC	260	1	199	0	3	0	334	0	84	0	148	0
645	argC	0	0	0	1	0	0	0	0	0	0	0	0
646	argD	641	4	487	0	4	0	669	0	274	0	0	0
647	argE	0	0	0	0	0	0	0	0	0	0	0	0
648	argF	0	0	0	0	0	0	0	0	0	0	0	0
649	argG	0	0	0	0	0	0	0	1	0	0	0	0
650	yggM	0	0	0	0	0	0	0	0	0	0	0	0
651	tyrS	0	0	0	0	0	0	0	0	0	0	0	0
652	yggH	0	0	0	0	0	0	0	0	0	0	0	0
653	htrA	0	0	0	0	0	0	0	0	0	0	0	0
654	iaaA	0	0	0	0	0	0	0	0	0	0	0	0
655	yggD	0	0	0	0	0	0	0	0	0	0	0	0
656	citT	0	1	0	1	0	0	0	0	0	0	0	0
657	ysgA	0	0	0	0	0	0	0	0	0	0	0	0
658	sstT	0	0	0	0	0	0	0	0	0	0	0	0
659	yiiF	0	0	0	0	0	0	0	0	0	0	0	0
660	yiiQ	0	0	0	0	0	0	0	0	0	0	0	0
661	yiiP	2106	4	1708	3	298	3	1839	1	1046	0	1457	0
662	citC	0	0	0	0	0	0	0	0	0	0	0	0
663	yiiU	0	0	0	1	0	0	0	0	0	0	0	0
664	tyrV	0	0	0	0	0	0	1	0	0	0	0	0
665	degQ	0	0	1	0	0	0	1	0	0	1	0	0
666	yphH	0	0	0	0	0	0	0	0	0	0	0	0
667	hybO	0	0	0	0	0	0	0	0	0	0	0	0
668	yphF	0	0	0	0	0	0	0	0	0	0	0	0
669	accB	0	0	1	0	0	1	0	1	0	0	0	0
670	iap	0	0	0	0	0	0	0	0	0	0	0	0
671	smpA	0	0	0	0	0	0	0	0	0	0	0	0
672	smpB	0	0	0	0	0	0	0	0	0	0	0	0
673	serU	0	0	0	0	0	0	0	0	0	0	0	0
674	pnp	0	0	0	0	0	0	0	0	0	0	0	0
675	serB	0	0	0	0	0	0	0	0	0	0	0	0
676	serC	0	0	0	0	1	0	1	0	0	0	0	0
677	serA	0	0	0	0	0	0	0	0	0	0	0	0
678	alaS	0	0	0	0	0	0	0	0	0	0	0	0
679	yqhH	0	0	0	0	0	0	0	0	0	0	0	0
680	rrmA	0	0	0	0	0	0	0	0	0	0	0	0
681	aroL	0	1	1	0	0	0	0	0	0	0	0	0
682	yjeB	0	0	0	0	0	0	0	0	0	0	0	0
683	sulA	0	0	0	0	0	0	0	0	0	0	0	0
684	gyrB	0	0	1	0	0	0	0	1	0	0	0	0
685	yhiR	0	0	0	0	0	0	0	0	0	0	1	0
686	sohB	0	0	0	0	0	0	0	0	0	0	0	0
687	sohA	0	0	0	0	0	0	0	0	0	0	0	0
688	brnQ	0	0	0	0	0	0	0	0	1	0	0	0
689	betT	0	0	0	0	0	0	0	0	0	0	0	0
690	mrp	0	0	0	0	0	0	0	0	0	0	0	0
691	mrr	0	0	0	0	0	0	0	0	0	0	0	0
692	ykgC	0	0	0	0	0	0	0	0	0	0	0	0
693	ykgE	0	0	0	0	0	0	0	0	0	0	0	0
694	ybfF	0	0	0	0	0	0	0	0	0	0	0	0
695	ybfE	0	1	0	0	0	0	0	0	0	0	0	0
696	ykgF	0	0	0	0	0	0	0	0	0	0	0	0
697	ykgI	0	0	0	0	0	0	0	0	0	0	0	0
698	ykgH	0	0	0	0	0	0	0	0	0	0	0	0
699	ykgJ	0	0	0	0	0	0	0	0	1	0	0	0
700	ykgM	0	0	0	0	0	0	0	0	0	0	0	0
701	grxC	0	0	0	0	0	0	1	0	0	0	0	0
702	grxB	680	0	418	5	8	1	704	1	362	0	832	0
703	dicB	0	0	0	0	0	0	0	0	0	0	0	0
704	elaD	0	0	0	1	0	0	0	0	0	0	0	0
705	elaA	0	0	0	0	0	0	0	0	0	0	0	0
706	elaB	0	0	0	0	0	0	0	0	0	0	0	0
707	hcaT	0	0	0	0	0	0	0	0	0	0	0	0
708	osmC	0	0	0	0	0	0	0	0	0	0	0	0
709	osmB	0	0	0	0	0	0	0	1	0	0	0	0
710	osmE	0	0	0	0	0	0	0	0	0	0	0	0
711	hcaR	0	0	0	0	0	0	0	0	0	0	0	0
712	leuA	0	0	0	0	0	0	0	0	0	0	0	0
713	asnV	0	0	0	0	0	0	0	0	0	0	0	0
714	asnS	0	0	0	0	0	0	0	0	0	0	0	0
715	leuS	0	0	0	0	0	0	0	0	0	0	0	0
716	asnC	0	0	0	0	0	0	0	0	0	0	0	0
717	asnA	0	0	0	0	0	0	0	0	0	0	0	0
718	ydbH	0	0	0	0	0	0	0	0	0	0	0	0
719	ydbC	0	0	0	0	0	0	0	0	0	0	1	0
720	ydbD	0	0	0	0	0	0	0	0	0	0	0	0
721	dksA	0	0	0	0	0	0	0	0	0	0	0	0
722	b1228	0	0	0	0	0	0	0	0	0	0	0	0
723	hisL	0	0	1	0	0	0	0	0	0	0	0	0
724	hisJ	0	0	0	0	0	0	0	0	0	1	0	0
725	rmf	0	0	0	0	0	0	0	0	0	0	0	0
726	hisQ	0	0	0	0	0	0	0	0	0	0	0	0
727	hisS	0	0	0	0	0	0	0	0	0	0	0	0
728	ypdA	0	0	0	0	0	0	0	0	0	0	0	0
729	fadL	0	0	0	0	0	0	0	0	0	0	0	0
730	ynbA	660	4	431	1	0	1	386	2	234	0	847	0
731	manX	0	0	0	0	0	0	0	0	0	0	0	0
732	manY	0	0	0	0	0	0	0	0	0	0	0	0
733	yajR	0	0	1	0	0	0	0	0	1	0	0	0
734	yibK	0	0	0	0	0	0	0	0	0	0	0	0
735	yajO	0	0	0	0	0	0	0	0	0	0	0	0
736	yajB	0	0	0	0	0	0	0	0	0	0	0	0
737	yajC	2	0	0	0	0	0	2	0	1	0	0	0
738	b0374	0	0	0	0	0	0	0	0	0	0	0	0
739	yajG	0	0	0	0	0	0	0	0	0	0	0	0
740	ycbK	0	0	0	0	0	0	0	0	0	0	0	0
741	ycbB	0	0	0	0	0	0	0	0	0	0	0	0
742	ycbC	0	0	0	0	0	0	0	0	0	0	0	0
743	lpxC	0	0	0	0	0	0	0	0	0	0	0	0
744	ycbZ	1	0	1	0	0	0	0	0	0	0	0	0
745	csiE	0	0	0	1	0	0	0	0	0	0	0	0
746	csiD	0	0	0	0	0	0	0	0	0	0	0	0
747	ycbR	0	0	0	0	0	0	0	0	0	0	0	0
748	ycbW	0	0	0	0	0	0	0	0	0	0	0	0
749	glcB	0	0	0	0	0	0	0	0	0	1	0	0
750	glcC	0	0	0	0	0	0	0	0	0	0	0	0
751	artP	0	0	0	0	0	0	0	0	0	0	0	0
752	marC_marR	0	0	0	0	0	0	0	0	0	0	0	0
753	rluE	0	0	0	0	0	0	0	0	0	0	0	0
754	rluD	0	0	0	0	0	0	0	0	0	0	0	0
755	rluF	247	1	196	1	1	0	172	0	107	0	0	0
756	rluC	0	0	0	0	0	0	0	0	0	0	0	0
757	rluB	0	0	0	0	0	0	0	0	0	0	0	0
758	b0373	0	0	0	0	0	0	0	0	0	0	0	0
759	helD	0	0	0	0	0	0	0	0	0	0	0	0
760	yqiC	0	0	0	0	0	0	0	0	0	0	0	0
761	polB	0	0	0	0	0	0	0	0	0	0	0	0
762	polA	0	0	0	0	0	0	0	1	0	0	0	0
763	yqiJ	0	0	0	0	0	0	0	0	0	0	0	0
764	ecpD	0	0	0	0	0	0	0	0	0	0	0	0
765	yjhF	0	0	0	0	0	0	0	0	0	0	0	0
766	yjhI	0	0	0	0	0	0	0	0	0	0	0	0
767	yjhU	0	0	0	0	0	0	0	0	0	0	0	0
768	yjhS	0	0	0	0	0	0	0	0	0	0	0	0
769	hda	0	0	0	0	0	0	0	0	0	0	0	0
770	pepN	0	0	0	0	0	0	0	0	0	0	0	0
771	pepB	0	0	0	0	0	0	0	0	0	0	0	0
772	pepE	0	0	0	0	0	0	0	0	0	0	0	0
773	pepD	0	0	0	0	0	0	0	0	0	0	0	0
774	mqo	0	1	0	0	0	0	0	0	0	0	0	1
775	pepQ	11	1	6	2	0	0	9	4	1	0	0	0
776	pepT	0	0	0	0	0	0	0	0	0	0	0	0
777	yidC	0	0	0	0	0	0	0	0	0	0	0	0
778	ybeZ	0	0	0	0	0	1	0	0	0	0	0	0
779	yidE	0	0	0	0	0	0	0	0	0	1	0	0
780	yidK	111	0	74	0	1	0	98	0	14	0	20	0
781	yidH	0	0	0	0	0	0	0	0	0	0	0	0
782	ybeU	0	0	0	0	0	0	0	0	0	0	0	0
783	ybeR	0	0	0	0	0	0	0	0	0	0	0	0
784	yidL	164	0	81	0	1	0	133	0	41	0	30	0
785	ybeQ	0	0	0	0	0	0	0	0	0	0	0	0
786	yidR	0	0	0	0	0	0	0	0	0	0	0	0
787	yidS	0	0	0	0	0	0	0	0	0	0	0	0
788	ybeL	0	0	0	0	0	0	0	0	0	0	0	0
789	ybeF	0	0	0	0	0	0	0	0	0	0	0	0
790	yidX	0	0	0	0	0	0	0	0	0	0	0	0
791	ybeB	0	0	0	0	0	0	0	0	0	0	0	0
792	chaB	1	0	0	0	0	0	0	0	0	0	0	2
793	cvpA	0	0	0	0	0	0	0	1	0	0	0	0
794	ycgX	0	0	0	0	0	0	0	0	0	0	0	0
795	kdgR	0	0	0	0	0	0	0	0	0	0	0	0
796	lpxP	0	0	0	0	0	0	0	0	0	0	0	0
797	ssuE	0	0	0	0	0	0	0	0	0	0	0	0
798	hyaA	0	0	0	0	0	0	0	0	0	0	0	0
799	yaaH	0	0	0	0	0	0	0	0	0	0	0	0
800	fimD	1	0	0	0	0	0	0	0	0	0	0	0
801	cca	0	0	0	0	0	0	0	0	0	0	0	0
802	ylcE	0	0	0	0	0	0	0	0	0	0	0	0
803	fumB	1601	4	1003	0	6	1	1247	1	461	3	527	0
804	ycgL	0	0	0	0	0	0	0	0	0	0	0	0
805	rrnB	0	0	0	0	0	0	0	0	0	0	0	0
806	rrnC	0	0	0	0	0	0	0	0	0	0	0	0
807	rrnA	0	0	0	0	0	0	0	0	0	0	0	0
808	rrnG	0	0	1	0	0	0	1	0	0	0	1	0
809	rrnD	0	0	0	0	0	0	0	0	0	0	0	0
810	amn	0	0	0	0	0	0	0	0	0	0	0	0
811	rrnH	0	0	0	0	0	0	0	0	0	0	0	0
812	psd	0	0	0	0	0	0	0	0	0	0	0	0
813	b1142	0	0	0	0	0	0	0	0	0	0	0	0
814	mog	0	0	0	0	0	0	0	0	0	0	0	0
815	ycgE	0	0	0	0	0	0	0	0	0	0	0	0
816	wrbA	0	0	0	0	0	0	0	0	0	0	0	0
817	fldA	0	0	0	1	0	0	0	0	0	0	0	0
818	ynaI	52	0	36	0	0	0	38	0	5	0	2	0
819	b1367	0	0	0	0	0	0	0	0	0	0	0	0
820	ftsJ	0	0	0	0	0	0	0	0	0	0	0	0
821	yccR	0	0	0	0	0	0	0	0	0	0	0	0
822	b1331	0	0	0	0	0	0	0	0	0	0	0	0
823	yccE	0	0	0	0	0	0	0	0	0	0	0	0
824	yccF	0	0	0	0	0	0	0	0	0	0	0	0
825	yccA	0	0	0	0	0	0	0	0	0	0	0	0
826	b1966	0	0	0	0	0	0	0	0	0	0	0	0
827	b1788	1	0	9	0	0	0	3	0	0	0	0	0
828	yccM	0	0	0	0	0	0	0	0	0	0	0	0
829	cydD	0	0	0	0	0	0	0	0	0	0	0	0
830	ushA	0	0	0	0	0	0	0	0	0	0	0	0
831	rmuC	1	0	0	0	0	1	0	0	1	0	0	0
832	dpiB	0	0	0	0	0	0	0	0	0	0	1	0
833	dapA	0	0	0	0	0	0	0	0	0	0	0	0
834	mngR	0	0	0	0	0	0	0	0	0	0	0	0
835	lolB	0	0	0	0	0	0	0	0	0	0	0	0
836	b0360	0	0	0	0	0	0	0	0	0	0	0	0
837	rnhA	0	0	0	0	0	0	0	0	0	0	0	0
838	yegE	0	0	0	0	0	0	0	0	0	0	0	0
839	garD	0	0	0	0	0	0	0	0	0	0	0	0
840	ybiU	0	0	0	0	0	0	0	0	0	0	0	0
841	lon	0	0	0	0	0	0	0	0	0	0	0	0
842	nrfA	0	0	0	0	0	0	0	0	0	0	0	0
843	yegP	0	0	0	0	0	0	0	0	0	0	0	0
844	yegW	0	0	0	0	0	0	0	0	0	0	0	0
845	yegT	326	1	222	2	3	0	290	104	65	1	161	0
846	ygaD	0	0	0	0	0	0	0	0	0	0	0	0
847	ygaZ	0	0	0	0	0	0	0	0	0	0	0	0
848	zntA	0	0	0	0	0	0	0	0	0	0	0	0
849	soxR	0	0	0	0	0	0	0	0	0	0	0	0
850	soxS	0	0	0	0	0	0	0	0	0	0	0	0
851	ygaQ	0	0	0	0	0	0	0	0	0	0	0	0
852	aceK	0	0	0	0	0	0	0	0	0	0	0	0
853	ssrA	0	0	0	0	0	0	0	1	0	0	0	0
854	aceB	0	0	1	0	0	0	0	0	0	0	0	0
855	fryB	0	0	0	0	0	0	0	0	0	0	0	0
856	ypjD	0	0	0	0	0	0	0	0	0	0	0	0
857	ypjA	0	0	0	0	0	0	0	0	0	0	0	0
858	rihC	326	1	276	0	0	0	291	0	173	0	0	0
859	rihA	0	0	0	0	0	0	0	0	0	0	0	0
860	hsdM	0	0	0	0	0	0	0	0	0	0	0	0
861	lysA	0	0	0	0	0	0	0	0	0	0	0	0
862	hsdR	0	0	0	0	0	0	0	0	0	0	0	0
863	lysR	0	0	0	0	0	0	0	0	0	0	0	0
864	lysU	0	0	0	0	0	0	0	0	1	0	0	1
865	eaeH	0	0	0	0	0	0	0	0	0	0	0	0
866	ansA	0	1	0	0	0	0	0	0	0	0	0	0
867	ansB	0	0	0	0	0	0	0	0	0	0	0	0
868	mgsA	0	0	0	0	0	0	0	0	0	0	0	0
869	yqfA	0	0	0	1	0	0	0	0	0	0	0	0
870	norR	0	0	0	0	0	0	0	0	0	0	0	0
871	norV	0	1	0	1	0	0	0	0	1	0	1	0
872	pth	0	18	9	4	0	2	1	2	4	9	0	0
873	lacA	0	3	1	0	0	0	0	0	1	1	0	0
874	lacI	0	0	0	0	0	0	0	0	0	0	0	0
875	lacY	0	0	0	0	0	0	0	0	0	0	0	0
876	lacZ	0	0	0	0	0	0	0	0	0	0	0	0
877	atpI	0	0	0	0	0	0	0	0	0	0	0	0
878	sanA	0	0	0	0	0	0	0	0	0	0	1	0
879	pfkB	0	0	0	0	0	0	0	0	0	0	0	0
880	pfkA	0	0	0	1	0	0	0	0	0	0	0	0
881	hemH	0	0	1	0	0	0	0	0	0	0	0	0
882	hemN	0	0	0	0	0	0	0	0	0	0	0	0
883	yieH	0	0	0	0	0	0	0	0	0	0	0	0
884	hemL	1	0	0	0	0	0	0	0	0	0	0	0
885	rhaD	0	0	0	0	0	0	0	0	0	0	1	0
886	hemB	0	0	0	0	0	0	0	0	0	0	0	0
887	yieG	0	0	0	0	0	0	0	0	0	0	0	0
888	ybdR	0	0	0	0	0	0	0	0	0	0	0	0
889	hemG	0	0	0	0	0	0	0	0	0	0	0	0
890	ybdH	0	0	0	0	0	0	0	0	0	0	0	0
891	ybdK	0	0	0	0	0	0	0	0	0	0	0	0
892	ybdL	0	0	0	0	0	0	0	0	0	0	0	0
893	ybdN	0	0	0	0	0	0	0	0	0	0	0	0
894	ykiA	0	0	0	1	0	0	0	0	0	0	0	0
895	ybdF	0	0	0	0	0	0	0	0	0	0	0	0
896	cueR	430	2	445	1	9	0	477	0	145	1	113	1
897	frlA	0	0	0	0	0	0	0	0	0	0	1	0
898	nanA	0	0	0	0	0	0	0	0	0	0	0	0
899	cueO	0	0	0	0	0	0	0	0	0	0	0	0
900	nanR	0	0	0	0	0	0	0	0	0	0	0	0
901	nanT	0	0	0	0	0	0	0	0	0	0	0	0
902	trmU	0	0	0	0	0	0	0	0	0	0	1	0
903	trmA	0	0	0	0	0	0	0	0	0	0	0	0
904	trmE	0	0	1	0	0	0	0	0	0	0	0	0
905	dgoR	0	0	0	0	0	0	0	0	0	0	0	0
906	ggt	0	0	0	0	0	0	0	0	0	0	0	0
907	ybjS	0	0	0	0	0	0	0	0	0	0	0	0
908	ybjQ	0	0	0	0	0	0	0	0	0	0	0	0
909	ybjP	0	0	0	0	0	0	0	0	0	0	0	0
910	ybjG	0	0	0	0	0	0	0	0	0	0	0	0
911	ybjE	0	0	0	0	0	0	0	0	0	0	0	0
912	ybjC	0	0	0	0	0	0	0	0	0	0	0	0
913	ybjO	0	0	0	0	0	0	0	0	0	0	0	0
914	ybjN	0	0	0	0	0	0	0	1	0	1	0	0
915	ybjM	0	0	0	0	0	0	0	0	0	0	0	0
916	ybjL	0	0	0	0	0	0	0	0	0	0	0	0
917	ybjK	572	2	474	2	2713	55	375	2	215	1	0	0
918	ybjJ	1	0	1	0	0	0	0	0	0	0	0	0
919	ybjH	0	0	0	0	0	1	0	0	0	0	0	0
920	ylbE	0	0	0	0	0	0	0	0	0	0	0	0
921	yjjY	0	0	0	0	0	0	0	1	0	0	0	0
922	ylbG	0	0	0	0	0	0	0	0	0	0	0	0
923	ylbF	0	0	0	0	0	0	0	0	0	0	0	0
924	fklB	0	0	0	0	0	0	0	0	0	0	0	0
925	valV	0	0	0	0	0	0	0	0	0	0	0	0
926	valT	0	0	0	0	1	0	1	0	0	0	0	0
927	zraS	0	0	0	0	0	0	0	0	0	0	0	0
928	zraP	0	0	0	0	0	0	0	0	0	0	0	0
929	pntA	0	0	0	0	0	0	0	0	0	0	0	0
930	aphA	0	0	0	0	0	0	0	0	0	0	0	0
931	yjjK	0	0	0	0	0	0	0	0	0	0	0	0
932	yjjJ	0	0	0	0	0	0	0	0	0	0	0	0
933	tpiA	0	0	0	0	0	0	0	0	0	0	0	0
934	pldB	0	0	0	0	0	0	0	0	0	0	0	0
935	malX	0	0	0	0	0	0	0	0	0	0	0	0
936	malS	0	0	0	0	0	0	0	0	0	0	0	0
937	malI	0	0	0	0	0	0	0	0	0	0	0	0
938	malF	0	0	0	0	0	0	0	0	0	0	0	0
939	malE	0	0	0	0	0	0	0	1	0	0	0	1
940	crcB	0	0	0	0	0	1	0	0	0	0	0	0
941	yahD	0	0	0	0	0	0	0	0	0	0	0	0
942	yahB	0	0	0	0	0	0	0	0	0	0	0	0
943	yahC	0	0	0	0	0	0	0	0	0	0	0	0
944	yahN	1	0	2	2	0	0	3	81	0	0	0	0
945	yahO	0	0	0	0	0	0	0	0	0	0	0	0
946	ycdZ	0	0	0	0	0	0	0	0	0	0	0	0
947	yahM	0	0	0	0	0	0	0	0	0	0	0	0
948	yahK	0	0	0	0	0	0	0	0	0	0	0	0
949	yahI	0	0	0	0	0	0	0	0	0	0	0	0
950	ycdC	0	0	0	0	0	0	0	0	0	0	0	0
951	ibpB	0	0	0	1	0	0	0	0	0	0	0	0
952	eutR	0	0	0	0	0	0	0	1	0	0	0	0
953	eutS	0	0	0	0	0	0	0	1	0	0	0	0
954	csgC	0	0	0	0	0	0	0	0	0	0	0	0
955	ycdM	0	0	0	0	0	0	0	0	0	0	0	0
956	ycdN	0	0	0	0	1	0	0	0	0	1	0	0
957	ycdO	0	0	0	0	0	0	0	0	0	0	0	0
958	dsrA	0	0	0	0	0	0	0	0	0	0	0	0
959	sseA	0	0	0	0	0	0	0	0	0	0	0	0
960	sseB	0	0	0	0	0	0	0	0	0	0	0	0
961	mntR	0	1	0	0	0	0	0	0	0	0	0	0
962	yqgA	153	0	91	0	0	0	137	1	25	0	21	0
963	secA	0	0	0	0	0	0	1	0	0	0	0	0
964	secB	0	0	0	0	0	0	0	0	1	0	0	0
965	secE	0	0	0	0	0	0	0	0	0	0	0	0
966	secM	0	0	0	0	0	0	0	0	0	0	0	0
967	ymfI	0	0	0	0	0	0	0	0	0	0	0	0
968	ilvI	0	0	0	0	0	0	0	0	0	0	0	0
969	coaE	0	0	0	0	0	0	0	0	0	0	0	0
970	ilvD	0	0	0	0	0	0	0	0	0	1	0	0
971	ymfE	0	0	0	0	0	0	0	0	0	0	0	0
972	ilvC	0	0	0	0	0	0	0	0	0	0	0	0
973	hfq	0	0	0	0	0	0	0	0	0	0	0	0
974	ego	0	0	0	0	0	0	0	0	0	0	0	0
975	yedX	0	0	0	0	0	0	0	0	0	0	0	0
976	yedY	0	0	0	0	0	0	0	0	0	0	0	0
977	yedW	0	0	0	0	0	0	0	0	0	0	0	0
978	ybeT	0	0	0	0	0	0	0	0	0	0	0	0
979	yedP	0	0	0	0	0	0	0	0	0	0	0	0
980	yedQ	0	0	0	0	0	0	0	0	0	0	0	0
981	allD	0	0	0	0	0	0	0	0	0	0	0	0
982	allA	1	0	0	0	0	0	0	0	0	0	0	0
983	poxB	0	0	0	0	0	0	0	0	0	0	0	0
984	emrR	0	0	0	0	0	0	0	0	0	0	0	1
985	ugpA	0	0	0	0	0	0	0	0	0	0	0	0
986	ugpB	0	0	0	0	0	0	0	0	0	0	0	0
987	allS	0	0	0	0	0	0	0	0	0	0	0	0
988	allR	0	0	0	0	0	0	0	1	0	0	0	0
989	emrA	0	0	0	0	0	0	0	0	0	0	0	0
990	emrE	0	0	0	0	0	0	0	0	0	0	0	0
991	pcnB	0	0	0	0	0	0	0	0	0	0	0	0
992	yibL	0	0	1	0	0	0	0	0	0	0	0	0
993	yibF	0	0	0	0	0	0	0	0	0	0	0	0
994	panB	0	0	0	0	0	0	0	0	0	0	0	0
995	panE	0	0	0	1	0	0	0	0	0	0	0	0
996	panD	0	0	0	0	0	0	0	0	0	0	0	0
997	yejG	0	0	0	0	0	0	0	0	0	0	1	0
998	yejA	0	0	0	0	0	0	0	0	0	0	0	0
999	yejL	0	0	0	0	0	0	0	0	0	0	0	0
1000	yejO	0	0	0	0	0	0	0	0	0	0	0	0
1001	yejH	0	0	1	0	0	0	0	0	0	0	0	0
1002	rbsD	0	0	0	0	0	0	0	0	0	0	0	0
1003	yejK	0	0	0	0	0	0	0	0	0	0	0	0
1004	lsrR	0	0	0	0	0	0	0	0	0	0	0	0
1005	ydiF	0	0	0	0	0	0	0	1	0	0	0	0
1006	ygbA	0	0	0	0	0	0	0	0	0	0	0	0
1007	ygbN	0	0	0	0	0	0	0	0	0	0	0	0
1008	ygbJ	0	0	0	0	0	0	0	0	0	0	0	0
1009	ygbI	0	0	0	0	0	0	0	0	0	0	0	0
1010	adrA	0	0	0	0	0	0	0	0	0	1	0	0
1011	dedA	0	0	1	0	0	0	0	0	0	0	9	0
1012	lolC	0	0	0	0	0	0	0	0	0	0	0	0
1013	ybiS	0	1	0	0	0	0	0	0	0	0	0	0
1014	lolA	0	0	1	0	0	0	0	0	0	0	0	0
1015	ybiV	0	0	0	0	0	0	0	0	1	0	0	0
1016	dapF	0	0	0	0	0	0	0	0	0	1	0	0
1017	ybiA	396	0	369	46	0	7	424	2331	183	1	80	0
1018	ybiF	0	0	0	0	0	0	0	0	0	0	0	0
1019	ybiJ	1	0	1	0	0	0	0	0	0	0	0	0
1020	ybiH	0	0	0	0	0	0	0	0	0	0	0	0
1021	ybiN	0	0	0	0	0	0	0	0	0	0	0	0
1022	ybiO	0	0	0	1	0	0	0	0	0	0	0	0
1023	ybiM	0	0	0	0	0	0	0	0	0	0	0	0
1024	nac	0	0	0	0	0	0	0	0	0	0	0	0
1025	b2680	1	0	0	0	0	0	0	0	0	0	0	0
1026	asr	0	0	0	0	0	0	0	0	0	0	0	0
1027	oppA	0	0	0	0	0	0	0	0	0	0	0	0
1028	oppB	0	0	0	0	0	0	0	0	0	0	0	0
1029	asd	0	0	0	0	0	0	0	0	0	0	0	0
1030	yaiE	0	0	0	0	0	0	0	0	0	0	0	0
1031	dinB	0	0	0	0	0	0	0	0	0	0	0	0
1032	recA	0	0	0	0	0	0	0	0	0	0	0	0
1033	recE	0	0	0	0	0	0	0	0	0	0	0	0
1034	recX	0	0	0	0	0	0	0	0	0	1	0	1
1035	ispB	0	0	0	0	0	0	0	0	0	0	0	0
1036	hscB	0	0	0	0	0	0	0	0	0	0	0	0
1037	ydiL	684	0	501	2370	1	11	350	26887	59	43	1	0
1038	ydiM	0	0	0	0	0	0	0	0	0	0	0	0
1039	tatE	0	0	0	0	0	0	0	0	0	0	0	0
1040	pspF	0	0	0	0	0	0	0	0	0	0	0	0
1041	pspE	0	0	0	0	0	0	0	0	1	0	0	0
1042	pspB	0	0	0	0	0	0	0	0	0	0	0	0
1043	moaA	0	0	0	0	0	0	0	0	0	0	0	0
1044	dinJ	0	0	0	0	0	0	0	0	0	0	0	0
1045	ydiY	0	0	0	0	0	0	0	0	0	0	0	0
1046	ydiP	0	0	0	0	0	0	0	0	0	0	0	0
1047	ydiQ	0	0	0	0	0	0	0	0	0	0	0	0
1048	ydiS	0	0	0	0	0	0	0	0	0	0	0	0
1049	ydiU	0	0	0	0	0	0	0	1	0	0	0	0
1050	ydiV	0	0	0	0	0	0	0	0	0	0	0	0
1051	dinG	10	0	7	0	0	0	11	67	3	0	0	0
1052	yceP	0	0	0	1	0	0	0	0	0	0	0	0
1053	guaC	675	5	1031	772	6	0	743	2	375	0	216	546
1054	guaB	0	0	0	0	0	0	0	0	0	0	0	0
1055	guaA	0	0	0	0	0	0	0	0	0	0	0	0
1056	cadA	0	0	0	0	0	0	0	0	0	0	0	0
1057	yaiI	0	0	0	0	0	0	0	0	0	0	0	0
1058	yaiM	0	0	0	0	0	1	0	0	0	0	0	0
1059	dfp	0	0	0	0	0	0	0	0	0	0	0	0
1060	yaiN	0	0	0	0	0	0	0	0	0	0	0	0
1061	yaiP	0	0	1	0	0	0	0	0	0	0	0	0
1062	cadB	0	0	0	1	0	0	0	1	0	0	0	0
1063	yceF	247	0	212	1	4	0	322	1	96	0	0	0
1064	yaiW	0	0	0	0	0	0	0	0	0	0	0	0
1065	gpt	0	0	0	0	0	0	0	0	0	0	0	0
1066	yaiX	0	0	0	0	0	0	0	0	0	0	0	0
1067	yaiZ	0	0	0	0	0	0	0	0	0	0	0	0
1068	gpp	0	0	0	0	0	1	0	0	0	0	0	0
1069	gntT	0	0	0	0	0	0	0	0	0	0	0	0
1070	ubiX	0	0	0	0	0	0	0	0	0	0	0	0
1071	b0501	0	0	0	0	0	0	0	0	0	0	0	0
1072	yceK	0	0	0	0	0	0	0	0	0	0	0	0
1073	greA	0	0	0	0	0	0	0	0	0	0	0	0
1074	greB	0	0	0	0	0	0	0	0	0	0	0	0
1075	gntR	1	0	1	0	0	0	0	0	1	0	1	0
1076	ubiF	163276	8509	152783	9044	132871	42827	150216	34330	74946	8775	194248	6619
1077	ubiG	48673	19788	52371	20430	109756	46138	45535	47075	31617	16158	37900	53416
1078	ubiE	0	1	0	0	0	0	2	0	0	1	1	0
1079	ubiC	0	0	0	0	0	0	0	0	0	0	0	0
1080	gntP	0	0	0	0	0	0	0	0	0	0	0	0
1081	parC	0	0	0	0	0	0	0	1	0	0	0	0
1082	bglA	840	4	564	0	5	0	634	2	358	0	295	0
1083	ascG	0	0	0	0	0	0	0	0	0	1	0	0
1084	b0165	0	0	0	0	0	0	0	0	0	0	0	0
1085	selD	0	0	0	0	0	0	0	0	0	0	0	0
1086	alsR	0	0	0	0	0	0	0	0	0	0	0	0
1087	selA	0	0	0	0	0	0	0	1	0	0	0	0
1088	selC	0	0	0	0	0	0	0	0	0	0	0	0
1089	alsI	0	0	0	0	0	0	0	0	0	0	0	0
1090	alsB	0	0	0	0	0	0	0	0	0	0	0	0
1091	ymgE	0	0	0	0	0	0	0	0	0	0	1	0
1092	alsA	0	0	0	0	0	0	0	0	0	0	0	0
1093	yeeI	0	0	0	0	0	0	0	0	0	0	0	0
1094	galU	0	0	0	0	0	0	0	0	0	0	0	0
1095	yeeJ	0	0	0	0	0	0	0	0	0	0	0	0
1096	galP	0	0	0	0	0	0	0	0	0	0	0	0
1097	galR	0	0	0	0	0	0	0	0	0	0	0	0
1098	galS	506	415	376	338	0	10	498	0	725	710	151	0
1099	yeeA	0	0	0	1	0	0	0	0	0	0	0	0
1100	yeeE	0	0	0	0	0	0	0	0	0	0	0	0
1101	lit	0	0	0	0	0	0	0	0	0	0	0	0
1102	galE	0	0	0	0	0	0	0	0	0	0	0	0
1103	yeeR	0	0	0	1	0	0	0	0	0	0	0	0
1104	yeeU	1	0	0	0	0	0	0	1	0	0	0	0
1105	yeeV	0	0	0	0	0	0	0	0	0	0	0	0
1106	hipB	0	0	0	0	0	0	0	0	0	0	0	0
1107	rho	0	0	0	0	0	0	0	0	0	0	1	0
1108	msrA	0	0	0	0	0	0	0	0	0	0	0	0
1109	hofM	0	0	0	0	0	0	0	0	0	0	0	0
1110	yhaH	0	0	0	0	0	0	0	0	0	0	0	0
1111	yhaJ	0	0	0	0	0	0	0	0	0	0	0	0
1112	yhaK	0	0	0	0	0	0	0	0	0	0	0	0
1113	cdd	0	0	0	0	0	0	0	1	0	0	1	0
1114	yoaB	0	0	0	0	0	0	0	0	0	0	0	0
1115	yoaA	0	0	0	0	0	0	0	0	0	0	0	0
1116	prpB	0	0	0	0	0	0	0	0	0	0	0	0
1117	prpC	0	0	0	0	0	0	0	0	0	0	0	0
1118	yoaE	0	0	0	0	0	0	0	0	0	0	0	0
1119	yoaD	0	0	0	0	0	0	0	0	0	0	0	0
1120	yoaH	0	0	0	1	0	0	0	0	0	0	0	0
1121	ugd	0	0	0	0	0	0	0	0	0	0	0	0
1122	ygcB	0	0	0	0	0	0	0	0	0	0	0	0
1123	prpR	0	0	1	0	0	0	0	0	0	0	0	0
1124	ygcF	0	0	0	0	0	0	0	0	0	0	0	0
1125	clpX	0	0	0	0	0	0	0	1	0	0	0	0
1126	stfE	0	0	0	0	0	0	0	0	0	0	0	0
1127	bfd	0	0	0	0	0	0	0	0	0	0	0	0
1128	clpP	0	0	0	0	0	0	0	0	0	0	0	1
1129	clpS	0	0	0	0	0	0	0	0	0	0	0	0
1130	gshA	0	0	0	0	0	0	0	0	0	0	0	0
1131	sspA	0	0	0	0	0	0	0	0	0	0	0	0
1132	stfR	0	0	0	0	0	0	0	0	0	0	0	0
1133	hyfR	0	0	0	0	0	0	0	0	0	0	0	0
1134	clpB	0	0	0	0	0	0	0	0	0	0	0	0
1135	sthA	0	1	0	0	0	0	0	0	1	0	0	0
1136	plsX	0	0	0	0	0	0	0	0	0	0	0	0
1137	hrpB	3320	17	2684	5	32	1	2761	2	1579	2	1458	5
1138	hrpA	1	1	0	0	0	0	0	0	0	0	1	0
1139	plsC	0	0	0	0	0	0	0	1	0	0	0	0
1140	plsB	0	0	0	0	0	0	0	0	0	0	0	0
1141	rpiA	0	0	0	0	0	0	0	0	0	0	0	0
1142	pck	0	0	0	0	0	0	0	0	0	0	0	0
1143	ldhA	0	0	0	0	0	0	0	0	0	0	0	0
1144	yjcD	0	0	0	0	0	0	0	0	0	0	0	0
1145	yjcE	0	0	0	0	0	0	0	0	0	0	0	0
1146	crp	0	0	0	0	0	0	0	0	0	0	0	0
1147	fsaA	0	0	0	0	0	0	0	0	0	0	0	0
1148	fkpB	0	0	1	0	0	0	0	0	1	0	0	0
1149	yjcO	32316	260	29060	249	2425	7781	29072	24542	14190	174	13569	289
1150	yjcH	1	0	2	0	0	0	2	1	1	0	1	0
1151	rfe	0	0	0	0	1	0	0	0	0	0	0	0
1152	aaeR	0	0	0	0	0	0	0	0	0	0	0	0
1153	crl	0	0	0	0	0	0	0	0	0	0	0	0
1154	agn43	0	0	0	0	0	0	0	0	0	0	0	0
1155	uxuA	0	0	0	0	0	0	0	0	0	0	0	0
1156	cysK	0	0	0	0	0	0	0	0	0	0	0	0
1157	barA	346	0	334	1	3	0	258	0	166	0	26	0
1158	cbpA	0	0	0	0	0	0	0	0	0	0	0	0
1159	imp	0	0	0	0	0	0	0	0	0	0	0	0
1160	mhpR	0	0	0	0	0	0	0	0	0	0	0	0
1161	yicH	0	0	0	0	0	0	1	0	0	0	0	0
1162	yicC	84	1	66	0	3	0	107	0	24	1	47	0
1163	solA	0	0	0	1	0	0	0	0	0	0	0	0
1164	fdhF	0	0	0	0	0	0	0	1	0	0	0	0
1165	fdhD	0	0	0	0	0	0	0	0	0	0	0	0
1166	tgt	0	0	0	0	0	0	0	0	0	0	0	0
1167	napF	0	0	0	0	0	0	0	0	1	0	0	0
1168	sppA	0	0	0	0	0	0	0	0	0	0	0	0
1169	ybhQ	0	0	0	0	0	0	1	0	0	0	0	0
1170	ybhM	0	0	0	1	0	0	0	0	0	0	0	0
1171	ybhL	0	0	0	0	0	0	0	0	0	0	0	0
1172	ybhI	0	0	0	0	0	0	0	0	0	0	0	0
1173	ybhK	0	0	0	0	0	0	0	0	0	0	0	0
1174	ybhJ	0	0	0	1	0	0	0	0	0	0	0	0
1175	ybhE	0	0	0	0	0	0	0	0	0	0	0	0
1176	ybhD	0	0	0	0	0	0	0	0	0	0	0	0
1177	ybhA	0	0	0	0	0	0	0	0	0	0	0	0
1178	ybhC	35	0	18	1	0	0	34	3	0	0	32	0
1179	mlc	0	0	0	0	0	0	0	0	0	0	0	0
1180	fur	0	0	0	0	0	0	0	0	0	0	0	0
1181	tdcB	0	0	0	0	0	0	0	0	0	0	1	0
1182	b1172	0	0	0	0	0	0	0	0	0	0	0	0
1183	glgB	0	0	0	0	0	0	0	0	0	0	0	0
1184	glgS	0	0	0	0	0	0	0	0	0	0	0	0
1185	motA	0	0	0	0	0	0	0	0	0	0	0	0
1186	ptrB	0	0	2	0	0	0	0	0	0	1	0	0
1187	dsbG	0	0	0	0	0	0	0	0	0	0	0	0
1188	ampH	0	0	0	0	0	0	0	0	0	0	0	0
1189	ydhH	0	0	0	0	0	0	0	0	0	0	0	0
1190	ydhO	0	0	0	0	0	0	0	0	0	0	0	0
1191	syd	0	0	0	0	0	0	0	0	0	0	0	0
1192	ydhB	0	0	0	0	0	0	0	0	0	0	0	0
1193	mobA	252	2	210	0	2	0	214	0	201	0	376	2
1194	ampD	0	0	0	0	0	0	0	0	0	0	0	0
1195	ydhD	0	0	0	0	0	0	0	0	0	0	0	0
1196	ydhZ	0	0	0	0	0	0	0	0	0	0	0	0
1197	dgt	0	0	0	0	0	0	1	0	0	0	0	0
1198	ydhS	0	1	0	0	0	0	0	0	0	0	0	0
1199	ydhR	5759	48713	4193	11513	28	7	4409	14212	12568	19980	562	1
1200	ydhQ	0	1	0	0	0	0	1	0	0	0	0	0
1201	ydhP	0	0	0	0	0	0	0	0	0	0	0	0
1202	yafL	0	0	0	0	0	0	0	0	0	0	0	0
1203	yafM	0	1	0	0	0	0	0	0	0	0	0	0
1204	yafN	0	0	0	0	0	0	0	0	0	0	0	0
1205	zitB	0	0	0	0	0	0	0	0	0	0	0	0
1206	yafJ	0	0	0	0	0	0	0	0	0	0	0	0
1207	yafK	1	0	0	0	0	0	0	0	0	0	0	0
1208	yafD	0	0	0	0	0	0	0	0	0	0	0	0
1209	ycfT	0	0	0	0	0	0	0	0	0	0	0	0
1210	mipA	1	0	0	0	0	0	0	1	0	0	0	0
1211	ycfR	0	0	0	0	0	0	0	0	0	0	0	0
1212	ycfS	0	0	0	0	0	0	0	0	0	0	0	0
1213	slyX	0	0	0	0	0	0	0	0	0	0	0	0
1214	yafC	0	0	0	0	0	0	0	0	0	0	0	0
1215	efp	0	0	0	0	0	0	0	0	0	0	0	0
1216	slyD	0	0	0	0	0	0	0	0	0	0	0	0
1217	ycfJ	0	0	0	0	0	0	0	0	0	0	0	0
1218	yafZ	0	0	0	0	0	0	0	0	0	0	0	0
1219	slyA	0	0	0	0	0	0	0	0	0	0	0	0
1220	yafT	0	0	0	0	0	0	0	0	0	0	0	0
1221	yafU	0	0	0	0	0	0	0	0	0	0	1	0
1222	yafV	0	0	0	0	0	0	0	1	0	0	0	0
1223	uxaC	0	0	0	0	0	0	0	0	0	0	0	0
1224	flgM	0	0	0	0	0	1	1	0	0	0	0	0
1225	yafS	0	0	1	0	0	0	0	0	0	0	0	0
1226	sscR	0	0	0	0	0	0	0	0	0	0	0	0
1227	dhaM	0	0	0	0	0	0	0	0	0	0	0	0
1228	dhaR	0	0	0	0	0	0	0	0	0	1	0	0
1229	yjbF	1	0	0	0	0	0	0	0	1	0	0	0
1230	yjbE	0	0	0	0	1	0	0	0	0	0	0	0
1231	yjbB	0	0	0	0	0	0	0	0	0	0	0	0
1232	yeeX	0	0	0	0	0	0	0	0	0	0	0	0
1233	mreC	475	6	331	1	978	10	373	0	174	0	179	0
1234	yjbJ	0	0	0	0	0	0	0	0	0	0	0	0
1235	yjbI	0	0	0	0	0	0	0	0	0	0	0	0
1236	yjdB	0	0	0	0	0	0	0	0	0	0	0	0
1237	yjbQ	0	0	0	0	0	0	0	0	0	0	0	0
1238	deoR	1	0	0	0	0	0	0	0	1	0	0	0
1239	yhhQ	0	0	0	0	0	0	0	0	0	0	0	0
1240	ychF	0	0	0	0	0	0	0	0	0	0	0	0
1241	ptsA	0	0	0	0	0	0	0	0	0	0	0	0
1242	ychM	0	3	1	2	0	0	0	1	1	0	0	0
1243	ychH	1410	161702	47778	149215	7413	106010	2906	122936	130660	127138	12014	78713
1244	ptsG	0	4	2	3	0	1	1	1	2	3	1	0
1245	ymdB	0	0	0	0	0	0	0	0	0	0	0	0
1246	dppA	0	0	0	0	0	0	0	1	0	0	0	0
1247	dppB	0	0	0	0	0	0	0	0	0	0	0	0
1248	uhpT	0	0	0	0	0	0	0	0	0	0	0	0
1249	fhuF	0	0	0	0	0	0	0	0	0	0	0	0
1250	fhuA	0	0	0	0	0	0	0	0	0	0	1	0
1251	fhuC	0	0	0	0	0	0	0	0	0	1	0	0
1252	uhpA	0	0	0	0	0	0	0	1	0	0	0	0
1253	nuoM	0	0	0	0	0	0	0	0	0	0	0	0
1254	proX	0	0	0	0	0	0	0	0	1	0	0	0
1255	proS	0	0	0	0	0	0	0	0	0	0	0	0
1256	proQ	0	0	0	0	0	0	0	1	0	0	0	0
1257	proL	0	0	0	0	0	0	0	0	0	0	0	0
1258	phnC	0	0	0	0	0	0	0	0	0	0	0	0
1259	luxS	0	0	0	0	0	0	0	0	0	0	0	0
1260	phnL	0	0	0	0	0	0	1	0	0	0	0	0
1261	proB	0	0	1	0	0	0	0	1	0	0	0	0
1262	lipA	0	0	0	0	0	0	0	0	0	0	0	0
1263	lipB	0	0	0	0	0	0	0	0	0	0	0	0
1264	bacA	0	0	0	0	0	0	0	0	0	0	0	0
1265	somA_macA	0	0	0	0	0	0	0	0	0	0	0	0
1266	bcsE	0	0	0	0	0	0	0	0	0	0	0	0
1267	b3044	6	0	7	1	0	0	9	1	0	0	5	0
1268	yqeG	0	0	0	0	0	0	0	0	0	0	0	0
1269	yehD	0	0	0	0	0	0	0	0	0	0	0	0
1270	yifE	0	0	0	0	0	0	0	0	0	0	0	0
1271	yobF	0	0	0	0	0	0	0	0	0	0	0	0
1272	b2641	0	0	0	0	0	0	0	0	0	0	0	0
1273	yqeI	0	0	0	0	0	0	0	0	0	0	0	0
1274	yqeH	0	0	0	0	0	0	0	0	0	0	0	0
1275	yqeK	0	0	0	0	0	0	0	0	0	0	0	0
1276	yehS	0	0	0	0	0	0	0	0	0	0	0	0
1277	yhfG	0	0	0	0	0	0	0	0	0	0	0	0
1278	yehZ	0	1	0	0	0	0	0	0	0	0	0	0
1279	bisC	0	0	0	0	0	0	0	0	0	0	0	0
1280	pbpG	0	0	0	0	0	0	0	0	0	0	0	0
1281	idi	0	0	0	1	0	0	0	0	0	0	0	0
1282	bioB	0	0	0	0	0	0	0	0	0	0	1	0
1283	b0332	0	0	0	0	0	0	0	0	0	0	0	0
1284	pabC	517	2	389	1	4	0	401	2	138	6	266	1
1285	yeeO	0	0	0	0	0	0	0	0	0	0	0	0
1286	intF	0	0	0	0	0	1	0	0	0	0	0	0
1287	intA	0	0	0	0	0	0	0	0	0	0	0	0
1288	ybgA	0	0	0	1	0	0	0	0	0	0	0	0
1289	yfdQ	0	0	0	0	0	0	0	0	0	0	0	0
1290	intS	0	0	0	0	0	0	0	0	0	0	0	0
1291	intZ	0	0	0	0	0	0	0	0	0	0	0	0
1292	infA	0	0	0	0	0	0	0	0	0	0	0	0
1293	rlmB	0	0	0	1	0	0	0	0	0	0	0	0
1294	ihfB	0	0	0	0	0	0	0	0	0	0	0	0
1295	atoS	0	0	0	0	0	0	0	0	0	0	0	0
1296	yhcG	0	0	0	0	0	0	0	0	0	0	0	0
1297	exuR	0	0	0	0	0	0	0	0	0	0	0	0
1298	tufB	0	0	0	1	0	1	0	0	0	0	1	0
1299	tufA	0	0	0	0	0	0	0	0	0	0	0	0
1300	ycgY	0	0	0	0	0	0	0	0	0	0	0	0
1301	chaC	0	0	0	0	0	0	0	0	0	0	0	0
1302	yagM	0	0	0	0	0	0	0	0	0	0	0	0
1303	yagI	0	0	0	0	0	0	0	0	0	0	0	0
1304	yagG	0	0	0	0	0	0	0	0	0	0	0	0
1305	yagE	0	0	0	0	0	0	0	0	0	0	0	0
1306	ycgR	0	0	0	0	0	0	0	0	0	0	0	0
1307	yagB	0	0	0	0	0	0	0	0	0	0	0	0
1308	ycgI	0	0	0	0	0	0	0	0	0	0	0	0
1309	ycgH	0	0	0	0	0	0	0	0	0	0	0	0
1310	ycgK	0	0	0	0	0	0	0	0	0	0	0	0
1311	ycgJ	0	0	0	0	0	0	0	0	0	0	0	0
1312	ycgM	0	0	0	0	0	0	0	0	0	0	0	0
1313	yagZ	0	0	0	0	0	0	0	0	1	0	0	0
1314	yagY	0	0	0	0	0	0	0	0	1	1	0	0
1315	ycgN	0	0	0	0	0	0	0	0	0	0	0	0
1316	yagU	0	0	0	0	1	0	1	0	0	0	0	0
1317	yagT	0	0	0	0	0	0	0	0	0	0	0	0
1318	fldB	0	1	0	1	0	1	0	0	2	0	0	0
1319	ycgF	0	0	0	0	0	0	0	0	0	0	0	0
1320	yhbP	0	0	1	0	0	0	0	0	0	0	0	0
1321	pyrH	0	0	0	0	0	0	0	0	0	0	0	0
1322	pyrG	0	0	0	0	0	0	0	0	0	0	0	0
1323	pyrC	0	0	0	0	0	0	0	0	0	0	0	0
1324	pyrB	0	0	0	0	0	0	0	0	0	0	0	0
1325	glpX	0	0	0	0	0	0	0	0	0	0	0	0
1326	glpE	0	0	0	0	0	0	0	0	0	0	0	0
1327	glpD	0	0	0	0	0	0	0	0	1	0	0	0
1328	glpA	0	0	0	0	0	0	0	0	0	0	0	0
1329	yciW	0	0	0	0	0	0	0	0	0	0	0	0
1330	fxsA	0	0	0	0	0	0	0	0	0	0	0	0
1331	yciT	0	0	0	0	0	0	0	0	0	0	0	0
1332	yciS	0	0	0	0	0	0	0	0	0	0	0	0
1333	edd	7	1	5	1	3	2	5	2	1	1	4	2
1334	yciG	0	0	0	0	0	0	0	0	0	0	0	0
1335	b1437	0	0	0	0	0	0	0	0	0	0	0	0
1336	yciC	0	0	0	0	0	0	0	0	0	0	0	0
1337	yciA	0	0	0	0	0	0	0	0	0	0	0	0
1338	phoH	0	1	0	1	0	0	0	0	0	1	0	0
1339	ygcU	0	0	0	0	0	0	0	0	0	0	0	1
1340	yciK	0	0	0	0	0	0	0	0	0	0	0	0
1341	yciI	0	0	0	0	0	0	0	0	0	0	0	0
1342	yoaF	0	0	0	0	0	0	0	0	0	0	0	0
1343	mdtH	0	0	0	0	0	0	0	0	0	0	0	0
1344	codB	0	0	0	0	0	0	0	0	0	0	0	0
1345	ygcW	0	0	0	0	0	0	0	0	0	0	0	0
1346	yihR	0	0	0	0	0	0	0	0	0	0	0	0
1347	zupT	0	0	0	0	0	0	0	0	0	0	0	0
1348	katE	0	0	0	0	0	0	0	0	0	0	0	0
1349	katG	0	0	0	0	0	0	0	0	0	0	0	0
1350	racR	0	0	0	0	0	0	0	0	0	0	0	0
1351	acnB	0	0	0	0	0	0	0	0	0	0	0	0
1352	kch	0	0	0	0	0	0	0	0	0	0	0	0
1353	b0259	0	0	0	0	0	0	0	0	0	0	0	0
1354	racC	0	0	0	0	0	0	0	0	0	0	0	0
1355	b0257	0	0	0	0	0	0	0	0	0	0	0	0
1356	b0255	0	0	0	0	0	0	0	0	0	0	0	0
1357	yhcO	0	0	0	0	0	0	0	0	0	0	0	0
1358	yhcM	0	0	0	0	0	0	0	0	0	0	0	0
1359	yhcB	0	0	0	0	0	0	0	0	0	0	0	0
1360	yhcA	0	0	0	0	0	0	0	0	0	0	0	0
1361	yhjX	0	0	0	0	0	0	0	0	0	0	0	0
1362	yeiM	0	0	1	1	0	0	0	0	1	0	0	0
1363	yeiE	0	0	0	0	0	0	0	0	0	0	0	0
1364	yeiG	0	0	0	0	0	0	0	0	0	0	0	0
1365	sapA	0	0	0	0	0	0	0	0	0	0	0	0
1366	yeiC	0	0	0	0	0	0	0	0	0	0	0	0
1367	nhaA	0	0	0	0	0	0	0	0	0	0	0	0
1368	yeiT	0	0	0	0	0	0	0	0	0	0	0	0
1369	yeiP	0	0	0	0	0	0	0	0	0	0	0	0
1370	nfrB	0	0	0	0	0	0	0	0	0	1	0	0
1371	folX	0	0	0	0	0	0	0	0	0	0	0	0
1372	folE	0	0	0	0	0	0	0	0	0	0	0	0
1373	folD	0	0	0	0	0	0	0	0	0	0	0	0
1374	folA	0	0	0	0	0	0	0	0	0	0	0	0
1375	folC	0	0	0	0	1	0	0	0	0	0	1	0
1376	folB	0	0	0	0	0	0	0	0	0	0	0	0
1377	hydN	0	0	0	0	0	0	0	0	0	0	0	0
1378	rpoS	0	0	0	0	0	0	0	0	0	0	0	0
1379	kdtA	0	0	0	0	0	0	0	0	0	0	0	0
1380	rpoE	0	0	0	0	0	0	0	0	0	0	0	0
1381	rpoD	1	0	0	1	0	0	0	0	0	0	1	0
1382	rpoH	0	0	0	0	0	0	0	0	0	0	0	0
1383	yjaB	537	2	393	1	11	0	530	1	238	0	82	0
1384	yjaH	0	0	0	0	0	0	0	0	0	0	0	0
1385	nohB	0	0	0	0	0	0	0	0	0	0	0	0
1386	rpsG	0	0	0	0	0	0	0	0	0	0	0	0
1387	rpsB	0	0	0	0	0	0	0	0	0	0	0	0
1388	rpsA	0	0	0	0	0	0	0	0	0	0	0	0
1389	fdnG	0	0	0	0	0	0	0	0	0	0	0	0
1390	rpsO	0	0	1	0	0	0	0	0	0	0	0	0
1391	rpsM	0	0	0	0	0	0	0	0	0	0	0	0
1392	rpsL	0	0	0	0	0	0	0	0	1	0	0	0
1393	rpsJ	0	0	0	0	0	0	0	0	0	0	0	0
1394	apt	1	0	0	0	1	0	0	0	0	0	1	0
1395	rpsU	0	0	0	0	0	0	0	0	0	0	0	0
1396	rpsT	0	0	0	0	0	0	0	0	0	0	0	0
1397	rpsP	0	0	0	0	0	0	0	0	0	0	0	0
1398	deoA	0	0	0	0	0	0	0	0	0	0	0	0
1399	deoB	0	0	0	0	0	0	0	0	0	0	0	0
1400	deoC	0	0	0	0	0	0	0	0	0	0	0	0
1401	deoD	0	0	0	0	0	0	0	0	0	0	0	0
1402	usg	0	0	0	0	0	0	0	0	0	0	0	0
1403	sirA	6	0	1	0	0	0	3	0	1	0	0	1
1404	fes	0	0	0	0	0	0	0	0	0	0	0	0
1405	xasA	0	0	0	0	0	0	0	0	0	0	0	0
1406	pheL	0	0	0	0	0	0	0	0	0	0	0	0
1407	phoP	0	0	0	0	0	0	0	0	0	0	0	0
1408	phoR	0	0	0	0	0	0	0	0	0	0	0	0
1409	ndh	0	0	0	0	0	0	0	0	0	0	0	1
1410	yfhK	0	0	0	0	0	0	0	0	1	0	0	0
1411	phoA	0	0	0	0	0	0	0	0	0	0	0	0
1412	thiI	0	0	0	0	0	0	0	0	0	0	0	0
1413	phoB	0	0	0	0	0	0	0	0	0	0	0	0
1414	pinE	0	0	0	0	0	0	0	0	0	0	0	0
1415	thiM	0	0	0	0	0	0	0	0	0	0	0	0
1416	thiL	0	0	0	0	0	0	0	0	0	0	0	0
1417	thiC	0	0	0	0	0	0	0	0	0	1	0	0
1418	prlC	0	0	0	0	0	0	0	0	0	0	0	0
1419	thiG	0	0	0	0	0	0	0	0	0	0	0	0
1420	yiaU	0	0	0	0	0	0	0	0	0	0	0	0
1421	yiaT	0	0	0	0	0	0	0	0	0	0	0	0
1422	yiaW	0	0	0	0	0	0	0	0	0	0	0	0
1423	fabF	670	4	430	6	10	0	652	1	188	0	117	1
1424	yiaD	0	0	0	0	0	0	0	0	0	0	0	0
1425	yiaG	0	0	0	0	0	0	0	0	0	0	0	0
1426	yiaF	0	0	0	0	0	0	0	0	0	0	0	0
1427	yiaJ	0	0	0	0	0	0	0	0	0	0	0	0
1428	yqjH	0	0	0	0	0	0	0	0	0	0	0	0
1429	narX	0	0	0	0	0	0	0	0	0	0	0	0
1430	tar	0	0	0	0	0	0	0	0	0	0	0	0
1431	narZ	0	0	0	0	0	0	0	0	0	0	0	0
1432	narU	0	0	0	1	0	0	0	0	0	0	0	0
1433	cbdA	0	0	0	0	0	0	0	0	0	0	0	0
1434	narQ	0	0	0	0	0	0	0	0	0	0	0	0
1435	tam	0	0	0	0	0	0	0	0	0	0	0	0
1436	gcl	0	0	0	0	0	0	1	0	0	0	0	0
1437	yneF	0	0	0	0	0	0	0	0	0	0	0	0
1438	paaX	0	0	0	0	0	0	0	0	0	0	0	0
1439	yrbL	0	0	0	0	0	0	0	0	0	0	0	0
1440	yrbG	0	0	0	0	0	0	0	0	0	0	0	0
1441	yrbF	0	0	0	0	0	0	0	0	0	0	0	0
1442	yrbA	0	0	0	0	0	0	0	0	0	0	0	0
1443	kbl	0	0	0	0	0	0	0	0	0	0	0	0
1444	dmsA	0	0	0	0	0	0	0	0	1	0	0	0
1445	ruvA	0	0	0	0	0	0	0	0	0	0	0	0
1446	tsf	0	0	0	0	0	0	0	0	0	0	0	0
1447	mutH	0	0	0	0	0	0	0	0	0	0	0	0
1448	ynjF	0	0	0	0	0	0	0	0	0	0	0	0
1449	mutM	0	0	0	0	0	1	0	0	0	0	0	0
1450	mutS	256	13	227	4	3	0	320	347	113	0	20	8
1451	mutT	0	0	0	0	0	0	0	0	0	0	0	0
1452	mutY	0	0	0	0	0	0	0	0	0	0	0	0
1453	ydjX	0	0	0	0	0	0	0	0	0	0	0	0
1454	ydjA	0	0	0	0	0	0	0	0	0	0	0	0
1455	ydjE	0	0	0	0	0	0	0	0	0	0	0	0
1456	b1420	0	0	0	0	0	0	1	0	0	0	0	0
1457	ydjF	0	0	0	0	0	0	0	0	0	0	0	0
1458	ydjL	580	0	767	3180	8	29	671	41082	269	124	119	2098
1459	ydjN	0	0	0	0	0	0	0	0	0	0	0	0
1460	nadK	0	0	0	0	0	0	0	0	0	0	0	0
1461	yadK	0	0	0	0	0	0	0	0	0	0	0	0
1462	cusR	0	0	0	0	0	0	0	0	0	0	0	0
1463	yadN	0	0	0	0	0	0	0	0	0	0	0	0
1464	nfo	0	0	0	0	0	0	0	0	0	0	0	0
1465	yadC	0	0	0	0	0	0	0	0	0	0	0	0
1466	yfjI	0	0	0	0	0	0	0	0	0	0	0	0
1467	yadF	0	0	0	0	0	0	0	0	0	0	0	0
1468	yfjN	1547	11	1272	5	444	8	1142	2	889	0	897	0
1469	yfjM	0	0	0	0	0	0	0	0	0	0	0	0
1470	yfjL	0	0	0	0	0	0	0	0	0	0	0	0
1471	yfjR	798	0	495	0	17	0	723	0	174	0	1	0
1472	cusC	1	0	0	0	0	0	0	0	0	0	0	0
1473	yfjP	0	0	0	0	0	0	0	0	0	0	0	0
1474	yfjW	0	0	0	0	0	0	0	0	0	0	0	0
1475	yadR	0	1	0	0	0	0	0	0	0	0	0	0
1476	yadS	0	0	0	0	0	0	0	0	0	0	0	0
1477	psiE	0	0	0	0	0	0	1	1	0	0	0	0
1478	psiF	0	0	0	0	0	0	0	0	0	0	0	0
1479	rplY	0	0	1	0	0	0	0	0	0	0	0	0
1480	rplT	0	0	0	0	0	0	0	0	0	0	0	0
1481	hlyE	0	0	0	0	0	0	0	0	0	0	0	0
1482	rplN	0	0	1	0	0	0	1	0	0	0	0	0
1483	kdsB	0	0	0	0	1	0	0	0	0	0	0	0
1484	metZ	0	0	0	0	0	0	0	0	0	0	0	0
1485	metB	0	0	0	0	0	0	0	0	0	0	0	0
1486	metC	0	0	0	0	0	1	0	0	0	0	0	0
1487	mrcB	0	0	0	0	0	0	0	0	0	0	1	0
1488	metA	1	0	0	0	0	0	0	0	0	0	0	0
1489	metF	0	0	0	0	0	0	0	0	0	0	0	0
1490	metG	0	0	0	0	0	0	0	0	0	0	0	0
1491	metJ	0	0	0	0	0	0	0	0	0	0	0	0
1492	metK	110	0	109	0	1	0	109	1	47	0	1	0
1493	yhbE	0	1	0	0	0	0	0	0	0	0	0	0
1494	ycjW	0	0	0	0	0	0	0	0	0	0	0	0
1495	yhbC	0	0	0	0	0	0	0	0	0	0	1	0
1496	ycjZ	0	0	0	0	0	0	0	0	0	0	0	0
1497	ycjX	0	0	0	0	0	0	0	0	0	0	0	0
1498	ycjY	0	0	0	0	0	0	0	0	0	0	0	0
1499	yhbU	0	0	0	0	0	0	0	0	0	0	0	0
1500	yhbT	0	0	0	0	0	0	0	0	0	0	0	0
1501	yhbW	826	4	572	1	5	0	697	0	232	1	37	0
1502	yhbQ	1478	37	1344	11	157	218	1073	17	865	33	2330	2024
1503	ycjG	0	0	0	0	0	0	0	0	0	0	0	1
1504	ycjK	0	0	0	0	0	0	0	0	0	0	0	0
1505	yhbX	0	0	0	0	0	0	0	0	0	0	0	0
1506	ycjL	0	0	0	0	0	0	0	0	0	0	0	0
1507	ycjM	0	0	0	0	0	0	0	0	0	0	0	0
1508	ymjA	0	0	0	0	0	0	0	0	0	0	0	0
1509	rhoL	0	0	0	0	0	0	0	0	0	0	0	0
1510	nrfE	0	0	0	0	0	0	0	0	0	0	0	0
1511	pgk	0	0	0	1	0	0	0	0	1	0	0	0
1512	pgi	184	0	185	1	14	0	94	0	71	0	125	1
1513	potF	0	0	0	0	0	0	0	0	0	0	0	0
1514	potA	1	0	0	0	0	0	0	0	0	0	0	0
1515	mviN	0	0	0	0	0	0	0	1	0	0	0	0
1516	gatR1	0	0	0	0	0	0	0	0	0	0	0	0
1517	pflA	0	0	0	0	0	0	0	0	0	0	0	0
1518	ahpF	1	1	2	3	1	1	0	4	1	3	0	1
1519	ahpC	0	0	0	0	0	0	0	0	0	0	0	0
1520	udp	0	0	0	0	0	0	0	0	0	0	0	0
1521	yqcE	0	0	0	0	0	0	0	0	0	0	0	0
1522	yqcD	0	0	0	0	0	0	0	0	0	0	0	0
1523	rsd	1	0	0	0	0	0	0	0	0	0	0	0
1524	udk	0	0	0	0	0	0	0	0	0	0	0	0
1525	xylB	0	0	0	0	0	0	0	0	0	0	0	0
1526	xylE	0	0	0	0	0	0	0	0	0	0	0	0
1527	xylG	0	0	0	0	0	0	0	0	0	0	0	0
1528	xylF	0	0	0	0	0	0	0	0	0	0	0	0
1529	dnaQ	0	0	0	0	0	0	0	0	0	0	0	0
1530	dnaX	0	0	1	0	0	0	0	0	1	0	0	0
1531	rdoA	0	0	1	0	0	0	0	0	0	0	0	0
1532	dnaK	0	0	0	0	0	0	0	0	0	0	0	0
1533	dnaJ	0	0	0	0	0	0	0	0	0	0	0	0
1534	sdhC	0	0	0	0	0	0	0	0	0	0	0	0
1535	trpL	0	0	0	0	0	0	0	0	0	0	0	0
1536	yraR	0	0	0	0	0	0	0	0	0	0	0	0
1537	yraQ	0	0	1	0	0	0	0	0	0	0	0	0
1538	vacJ	0	0	0	0	0	0	0	0	0	0	0	0
1539	yliE	0	0	0	0	0	0	0	0	0	0	0	0
1540	yraL	0	0	0	0	0	0	0	0	0	0	0	0
1541	yraM	0	0	0	0	0	0	0	1	0	0	0	0
1542	trpR	0	0	0	0	0	0	0	0	0	0	0	0
1543	yliI	0	0	0	0	0	0	0	0	0	0	0	0
1544	fdoG	0	0	0	0	0	0	0	0	0	0	0	0
1545	rfaQ	0	0	0	0	0	0	0	0	0	0	0	0
1546	rfaZ	0	0	0	0	0	0	0	0	0	0	0	0
1547	rfaD	0	0	0	0	0	0	0	0	0	0	0	0
1548	rfaH	0	0	0	0	0	0	0	0	0	0	0	0
1549	pstS	0	0	0	2	0	0	1	2	0	0	0	0
1550	evgA	0	0	0	0	0	0	0	0	0	0	0	0
1551	envY	0	0	0	0	0	0	0	0	0	0	0	0
1552	ydeV	0	0	0	0	0	0	0	0	0	0	0	0
1553	ydeP	0	0	0	0	0	0	0	0	0	0	0	0
1554	ydeQ	0	0	0	0	0	0	0	0	0	0	0	0
1555	btuC	0	0	0	0	0	0	0	0	0	0	0	0
1556	btuB	0	0	0	0	0	0	0	0	0	0	0	0
1557	pstC	0	0	0	0	1	0	0	0	1	0	0	0
1558	moeA	0	0	0	0	0	0	0	0	0	0	0	0
1559	ydeO	0	0	0	0	0	0	0	0	0	0	0	0
1560	ydeI	0	0	0	0	0	0	0	0	0	0	0	0
1561	ydeJ	0	0	0	0	0	0	0	0	0	0	0	0
1562	ydeA	0	0	0	0	0	0	0	0	0	0	0	0
1563	yhdX	0	0	0	0	0	0	0	0	0	0	0	0
1564	yaeQ	0	0	0	0	0	0	0	0	0	0	0	0
1565	yfiF	0	0	0	0	0	0	0	0	0	0	0	0
1566	feaB	0	0	0	0	0	0	0	0	0	0	0	0
1567	yfiE	0	0	0	0	0	0	0	0	0	0	0	0
1568	yfiC	0	0	0	0	0	0	0	0	0	0	0	0
1569	nagE	0	0	0	1	0	0	0	0	1	0	0	0
1570	nagB	0	0	0	0	0	0	0	0	0	0	0	0
1571	nagA	0	0	0	0	0	0	0	0	0	0	0	0
1572	feaR	0	0	0	0	0	0	0	0	0	0	0	0
1573	yaeH	0	0	0	0	0	0	0	0	0	0	0	0
1574	uidC	0	0	0	0	0	0	0	0	0	0	0	0
1575	uidA	378	0	199	2	0	0	344	1	30	0	41	0
1576	aes	0	0	0	0	0	0	0	0	0	0	0	0
1577	aer	0	0	0	0	0	0	0	0	0	0	0	0
1578	dps	0	0	1	0	0	0	0	0	0	0	0	0
1579	b0725	0	0	0	1	0	0	0	0	0	0	0	0
1580	aroP	0	0	0	0	0	0	0	0	0	0	0	0
1581	tyrP	0	0	0	0	0	0	0	0	0	0	0	0
1582	yfgA	0	0	0	0	0	0	0	0	0	0	0	0
1583	yfgB	0	0	0	0	0	0	0	0	0	0	0	0
1584	yfgH	0	0	0	0	0	0	0	0	0	1	0	0
1585	yheO	0	0	0	0	0	0	0	0	0	0	0	0
1586	tyrB	0	0	0	0	0	0	0	0	0	0	0	0
1587	yheS	0	0	0	0	0	0	0	0	0	0	0	0
1588	aroF	0	0	0	0	0	0	0	0	0	0	0	0
1589	aroH	0	0	0	0	0	0	0	0	0	0	0	0
1590	aroK	0	0	0	0	0	0	0	0	0	0	0	0
1591	kefF	0	0	1	0	0	0	0	0	0	0	0	0
1592	kefG	0	0	0	0	0	0	0	0	0	0	0	0
1593	uvrD	0	0	0	0	0	0	0	0	0	0	0	0
1594	uvrC	0	0	0	0	0	0	0	0	0	0	0	0
1595	b4283	0	0	0	0	0	0	0	0	0	0	0	0
1596	yidI	0	0	0	0	0	0	0	0	0	0	0	0
1597	ycfQ	0	0	0	0	0	0	0	0	0	0	0	0
1598	rsuA	0	0	0	0	0	0	0	0	0	0	0	0
1599	aegA	0	0	0	0	0	0	0	0	0	0	0	0
1600	yniC	0	0	0	0	0	0	0	0	0	0	0	0
1601	yniA	0	0	0	0	0	0	0	0	0	0	0	0
1602	caiC	0	0	0	0	0	0	0	0	0	0	0	0
1603	rumA	416	0	355	0	4	0	297	0	237	0	29	0
1604	ttdA	0	0	0	0	0	0	0	0	0	0	0	0
1605	rpe	0	0	1	0	0	0	0	0	0	0	0	0
1606	rph	141	1	142	1	4	0	122	0	69	0	69	0
1607	nhoA	0	0	0	0	0	0	0	0	0	0	0	0
1608	rhlE	0	0	0	0	0	0	0	0	0	0	0	0
1609	rhlB	0	0	0	0	0	0	0	0	0	0	0	0
1610	rpmI	0	0	0	0	0	0	0	0	0	0	0	0
1611	agaR	0	0	0	0	0	0	0	0	0	0	0	0
1612	rpmB	0	0	0	0	0	0	0	0	1	0	0	0
1613	rpmE	0	0	0	0	0	0	0	0	0	0	0	0
1614	lgt	0	0	0	0	0	0	0	0	0	0	0	0
1615	yjgH	0	0	0	0	0	0	0	0	0	0	0	0
1616	yjgJ	0	0	0	0	0	0	0	0	0	0	0	0
1617	yddA	0	0	0	0	0	0	0	0	0	0	0	0
1618	yjgA	0	0	0	0	0	0	0	0	0	0	0	0
1619	yjgR	0	0	0	0	0	0	0	0	0	0	0	0
1620	fabR	37	14260	298	1885	37	1077	58	4887	1775	2612	245	2652
1621	fabZ	0	0	0	0	0	0	0	0	0	0	0	0
1622	rfbB	0	0	0	0	0	0	0	0	0	0	0	0
1623	rfbA	0	0	0	0	0	0	0	0	0	0	0	0
1624	cpsG	0	0	1	0	0	0	0	0	0	0	0	0
1625	ygaV	0	0	0	0	0	0	0	0	0	0	0	0
1626	fkpA	0	0	0	0	0	0	0	0	0	0	0	0
1627	dam	0	0	0	0	0	0	0	0	0	0	0	0
1628	ackA	0	0	0	0	0	0	0	0	0	0	0	0
1629	setA	0	0	0	0	0	0	0	0	0	0	0	0
1630	setB	0	0	0	0	0	0	0	0	0	0	0	0
1631	mglB	0	0	0	0	0	0	0	0	0	0	0	0
1632	fhlA	0	0	0	0	0	1	0	0	0	0	0	0
1633	iscS	0	0	0	0	0	0	0	0	0	1	0	0
1634	iscR	0	0	0	0	0	0	0	0	0	0	0	0
1635	dusA	0	0	0	0	0	0	0	0	0	0	0	0
1636	dusB	0	0	0	0	0	0	0	0	0	0	0	0
1637	dusC	0	0	0	0	0	0	0	0	0	0	0	0
1638	nfnB	0	0	0	0	0	0	0	0	0	0	0	0
1639	b2639	0	0	0	0	0	0	0	0	0	0	0	0
1640	ycfD	25	0	14	0	3	0	25	0	2	1	0	0
1641	mfd	0	0	0	0	0	0	0	0	0	0	0	0
1642	modF	0	0	0	0	0	0	0	0	0	0	0	0
1643	gutM	0	0	0	0	0	0	0	0	0	0	0	0
1644	gmk	0	0	0	0	0	0	0	0	0	0	0	0
1645	skp	0	0	0	0	0	0	0	0	0	0	0	0
1646	sufI	0	0	0	0	0	1	0	0	0	0	0	0
1647	add	0	0	0	0	0	0	0	0	0	0	0	0
1648	ada	0	0	0	0	0	0	0	0	0	0	0	0
1649	gmr	0	0	0	0	0	0	0	0	0	0	0	0
1650	adk	0	0	0	0	0	0	0	0	0	0	0	0
1651	eutN	1	0	0	0	0	0	0	0	0	0	0	0
1652	ppdD	0	0	0	0	0	0	0	0	0	0	0	0
1653	otsB	1	0	0	0	0	0	0	0	1	0	0	0
1654	yfjG	0	0	0	0	0	0	0	0	0	0	0	0
1655	pagB	0	0	0	0	0	0	0	0	0	0	0	0
1656	nadC	0	0	0	0	0	0	0	0	0	0	0	0
1657	b0663	0	0	0	0	0	0	0	0	0	0	0	0
1658	yadG	0	0	0	0	0	0	0	0	0	0	0	0
1659	rstA	0	0	0	0	0	0	0	0	0	0	0	0
1660	grpE	0	0	0	0	0	0	0	0	0	0	0	0
1661	murA	0	0	0	0	0	0	0	0	0	0	0	0
1662	murC	0	0	0	0	0	0	0	0	0	0	0	0
1663	molR2	0	0	0	0	0	0	0	0	0	0	0	0
1664	dcm	0	0	0	0	0	0	0	1	0	0	0	0
1665	yddW	0	0	0	0	0	0	0	0	0	0	0	0
1666	dcd	0	0	0	0	0	0	0	0	0	0	0	0
1667	yqaD	0	0	0	0	0	0	0	0	0	0	0	0
1668	nohA	0	0	0	0	0	0	0	0	0	0	0	0
1669	gudP	0	0	0	0	0	0	0	0	0	1	0	0
1670	yddM	0	0	0	0	0	0	0	0	0	0	0	0
1671	yddL	0	0	0	0	0	0	0	0	0	0	0	0
1672	yddH	0	0	0	0	0	0	0	0	0	0	0	0
1673	yddE	0	0	0	0	0	0	0	0	0	0	0	0
1674	dcp	0	0	0	0	0	0	0	0	0	0	0	0
1675	b1403	0	0	0	0	0	0	0	0	0	0	0	0
1676	yabP	0	0	0	0	0	0	0	0	0	0	0	0
1677	yfhH	0	0	0	0	0	0	0	0	0	0	0	0
1678	ndk	0	0	0	0	0	0	0	0	0	0	0	0
1679	yfhM	0	0	0	0	0	0	0	0	0	0	0	0
1680	yfhL	0	0	0	0	0	0	0	0	0	0	0	0
1681	yfhB	0	0	0	0	0	0	0	0	0	0	0	0
1682	yfhG	0	0	0	0	0	0	0	0	0	0	0	0
1683	yabI	0	0	0	0	0	0	0	0	0	0	0	0
1684	yfhR	0	0	0	1	0	0	0	0	0	0	0	0
1685	yabN	0	0	0	0	0	0	0	0	0	0	0	0
1686	cvrA	0	0	0	0	0	0	0	0	0	0	0	0
1687	yaaU	1677	3	1267	3	43	0	1109	1	746	2	2170	0
1688	mazE	1	0	0	0	0	0	0	0	0	0	0	0
1689	mazG	0	0	0	0	0	0	0	0	0	0	0	0
1690	appA	0	0	0	0	0	0	0	0	0	0	0	0
1691	yjfK	0	0	0	0	0	0	0	0	0	0	0	0
1692	yjfI	0	0	0	0	0	0	0	0	0	0	0	0
1693	mraZ	0	0	0	0	0	0	1	0	0	0	0	0
1694	ydaQ	0	0	0	0	0	0	0	0	0	0	0	0
1695	hdhA	0	0	0	0	0	0	0	0	0	1	0	0
1696	yjfY	1190	1	737	2	15	1	1390	1	341	0	93	0
1697	yjfQ	0	0	0	0	0	0	0	0	0	0	0	0
1698	yhdA	0	0	0	0	0	0	0	0	0	0	0	0
1699	fliY	0	0	0	0	0	0	0	0	0	0	0	0
1700	yhdJ	0	0	0	0	0	0	0	0	0	0	0	0
1701	yhdH	0	0	0	0	0	0	0	0	0	0	0	0
1702	yhdN	0	0	0	0	0	0	0	0	0	0	0	0
1703	yffH	0	0	0	0	0	0	0	0	0	0	0	0
1704	fliL	0	0	0	0	0	0	0	0	1	0	1	0
1705	yffS	0	0	0	0	0	0	0	0	0	0	0	0
1706	fliE	0	0	0	0	0	0	0	0	0	0	0	0
1707	yhdY	0	0	0	0	0	0	0	0	0	0	0	0
1708	fliF	0	0	0	0	0	0	0	0	0	0	0	0
1709	fliA	0	0	0	0	0	0	0	0	0	1	0	1
1710	fliC	0	0	0	0	0	0	0	0	0	0	0	0
1711	yaiA	0	0	0	0	0	0	0	0	0	0	0	0
1712	rplL	0	0	0	0	0	0	1	0	0	0	0	0
1713	srmB	0	0	0	0	0	0	0	0	0	0	0	0
1714	mglA	0	0	0	0	0	1	0	0	0	0	0	0
1715	yohJ	0	0	0	0	0	0	0	0	0	0	0	0
1716	yohL	0	0	0	0	0	0	0	0	0	0	0	0
1717	yohM	0	0	0	0	0	0	0	0	0	0	0	0
1718	pdxY	0	0	0	0	0	0	0	0	0	0	0	0
1719	yohC	0	0	0	0	0	0	0	0	0	0	0	0
1720	yohD	0	0	0	0	0	0	0	0	0	0	0	0
1721	yaiB	0	0	0	0	0	0	0	0	0	0	0	0
1722	yeaE	0	0	0	0	0	0	0	0	0	0	0	0
1723	yqaC	0	0	0	0	0	0	0	0	0	0	0	0
1724	yqaB	1	0	0	0	0	0	1	0	1	0	2	0
1725	yqaE	0	0	0	0	0	0	0	0	0	0	0	0
1726	nrdB	0	0	1	0	0	0	0	1	1	0	0	0
1727	nrdD	0	0	0	0	0	0	0	0	0	0	0	0
1728	rhsE	0	0	0	0	0	0	0	0	0	0	0	0
1729	rhsD	0	0	0	0	0	0	0	0	0	0	0	0
1730	rhsB	0	0	0	0	0	0	0	0	0	0	0	0
1731	rhsA	0	0	0	0	0	0	0	0	0	0	0	0
1732	pdxH	0	0	0	0	0	0	0	0	0	0	0	0
1733	pdxK	0	0	0	0	0	0	0	0	0	0	0	0
1734	pdxB	0	0	0	0	0	0	0	0	0	0	0	0
1735	nrdG	0	0	0	0	0	0	0	0	0	0	0	0
1736	nrdH	0	0	0	0	0	0	0	0	1	0	0	0
1737	yghU	0	0	0	0	0	0	0	0	0	0	0	0
1738	mdoB	1	1	0	2	2	1	0	1	0	0	1	2
1739	negCtrl	33	0	60	1	59	2	86	1	66	0	40	0
