# Supplementary material for: Synthetic Gene Circuits Enable Systems-Level Biosensor Trigger Discovery at the Host-Microbe Interface
Source: mSystems. 2019 Jun 11;4(4):e00125-19. doi: 10.1128/mSystems.00125-19 (PMC6561318; doi:10.1128/mSystems.00125-19)
Supplement: DATA SET S3 [file mSystems.00125-19-sd003.xlsx]

## Sheet: Odds Ratios
	Day	0	1								2								4								5
			-DSS				+DSS				-DSS				+DSS				-DSS				+DSS				-DSS				+DSS				(-DSS)		(+DSS)		(+DSS)-(-DSS)
	Promoter	GV-11-13	M1-11-14	M2-11-14	M3-11-14	M4-11-14	M5-11-14	M6-11-14	M7-11-14	M8-11-14	M1-11-15	M2-11-15	M3-11-15	M4-11-15	M5-11-15	M6-11-15	M7-11-15	M8-11-15	M1-11-17	M2-11-17	M3-11-17	M4-11-17	M5-11-17	M6-11-17	M7-11-17		M1-11-18	M2-11-18	M3-11-18	M4-11-18	M5-11-18	M6-11-18	M7-11-18	M8-11-18	#(OR>.02 & p< .05) / #non-N/A	AVG OR (-DSS)	#(OR>.02 & p< .05) / #non-N/A	AVG OR (+DSS)	#(OR>.02 & p< .05) / #non-N/A
41	torC23cI	0.00505965	0.106479	0.386741	0.158932	0.205373	0.583304	0.465482	0.152522	0.0807567	0.153204	0.154508	0.215423	0.10136	0.0698693	0.159011	0.0916844	0.109127	0.0975103	0.180256	0.177301	0.12536	0.166097	0.172718	0.0469711	N/A	0.0634115	0.0433203	0.0553165	0.0380635	0.11271	0.0760105	0.0402271	0.118988	1	0.14141	1	0.163032	0
55	ynfE10cI	0	0.142565	0.0850522	0.102633	0.216646	0.261518	0.524668	0.212813	0.127823	0.165792	0.160136	0.157637	0.127812	0.125244	0.160676	0.108607	0.182384	0.105419	0.239306	0.162267	0.170489	0.227429	0.187975	0.195721	N/A	0.0773692	0.0925628	0.0591121	0.0721842	0.178862	0.106815	0.0627161	0.117541	1	0.133561	1	0.185386	0
56	ynfE15cI	0.000115916	0.11014	0.0564692	0.0773942	0.184421	0.257464	0.553918	0.203189	0.124666	0.153252	0.124998	0.141209	0.129687	0.114419	0.165295	0.10859	0.161366	0.12366	0.140322	0.189214	0.122472	0.212071	0.230542	0.12504	N/A	0.0548404	0.0590139	0.0609062	0.0843063	0.141118	0.107795	0.0608006	0.126916	1	0.113269	1	0.179546	0
39	torC15cI	0.00360089	0.0847683	0.121694	0.112199	0.222622	0.179289	0.423775	0.15754	0.0985672	0.161848	0.136775	0.14395	0.0927876	0.0683626	0.112102	0.0777605	0.116005	0.0499588	0.0771466	0.100984	0.0918417	0.0992411	0.104994	0.0423102	N/A	0.0265445	0.0327039	0.0269711	0.0317976	0.110526	0.0645114	0.0369603	0.110364	1	0.0946621	1	0.120154	0
37	torC5cI	0.00251581	0.0872892	0.110752	0.104128	0.204655	0.183028	0.430044	0.158558	0.0969906	0.15128	0.140931	0.13511	0.0910077	0.064867	0.111864	0.0730528	0.116761	0.0512923	0.0761405	0.0989254	0.0863506	0.0891377	0.0946685	0.0375551	N/A	0.0252971	0.0307862	0.0304728	0.0267698	0.0958378	0.051369	0.0320022	0.103216	1	0.0906993	1	0.11593	0
42	yeaRWTcI	0.000283607	0.0301974	0.0168623	0.0539676	0.0704331	0.0260116	0.0671283	0.0213432	0.0173089	0.0566384	0.0316693	0.102668	0.0907168	0.071127	0.0360531	0.0228416	0.0321348	0.0602369	0.0743599	0.132532	0.0663459	0.127081	0.170505	0.119896	N/A	0.0378188	0.0304662	0.030016	0.0341758	0.134883	0.0954572	0.0368377	0.107555	0.9375	0.0574441	0.8	0.0724109	-0.1375
58	ynfE23cI	0	0.0528061	0.0123056	0.0717527	0.0501191	0.207774	0.393378	0.156732	0.114313	0.0794591	0.0438771	0.0971263	0.0553213	0.0965764	0.132925	0.076333	0.140344	0.0568334	0.0681093	0.103389	0.0572492	0.178696	0.190547	0.100641	N/A	0.0266132	0.028861	0.0348867	0.0323416	0.115576	0.0881003	0.0442491	0.1048	0.9375	0.0544407	1	0.142732	0.0625
38	torC10cI	0.00488617	0.0775918	0.11427	0.204396	0.307089	0.234507	0.355586	0.144799	0.090331	0.222277	0.135421	0.155044	0.108556	0.0510784	0.181965	0.107738	0.307377	0.0329141	0.0550325	0.124789	0.140461	0.305336	0.165223	0.0166498	N/A	0.0170942	0.0374674	0.0350773	0.0253969	0.0803185	0.0836768	0.0453446	0.164597	0.6875	0.112055	0.933333	0.155635	0.245833
44	yeaR10cI	0	0.0276924	0.00243766	0.0188352	0.0331256	0.0201254	0.0409261	0.0181283	0.00892173	0.0797462	0.0204383	0.0658229	0.0555741	0.0431447	0.0230395	0.0227069	0.0205016	0.0453689	0.0601505	0.0749556	0.0655257	0.0731116	0.117864	0.0757767	N/A	0.0166193	0.0224965	0.00451011	0.023811	0.0753955	0.0822911	0.0202378	0.0693253	0.5625	0.0385694	0.533333	0.0474331	-0.0291667
45	yeaR15cI	0	0.0161612	0.00679787	0.0230467	0.040395	0.0157389	0.0269559	0.0132917	0.00911496	0.0470562	0.0155553	0.0294376	0.150521	0.0820577	0.0245765	0.0132058	0.0160867	0.0371219	0.0566963	0.0814118	0.0753542	0.0889832	0.129188	0.0784486	N/A	0.0150696	0.0240267	0.0160651	0.0605151	0.0409281	0.0662446	0.0183032	0.0683742	0.5	0.043452	0.466667	0.0460999	-0.0333333
40	torC17cI	0.0132267	0.0369733	0.0603555	0.0335873	0.0671031	N/A	N/A	N/A	N/A	0.199291	0.0487951	N/A	0.093066	0.0500364	0.227404	0.120461	0.127891	0.078206	N/A	N/A	0.0643725	0.106855	0.0220563	0.0105905	N/A	0.0213616	0.0187262	0.00851424	N/A	0.0371186	0.0627561	0.0125346	0.160952	0.333333	0.0608627	0.636364	0.0853322	0.30303
47	yeaR23cI	0	0	N/A	N/A	0.127444	0.0107591	N/A	N/A	N/A	0	N/A	N/A	N/A	0.0530477	0.0148882	N/A	0.0746725	N/A	N/A	N/A	N/A	N/A	N/A	0.0926655	N/A	N/A	N/A	N/A	N/A	0.0219502	N/A	0.0146012	0.0894701	0	0.0424814	0.5	0.0465068	0.5
13	hycAWTcI	9.25496e-05	0.0141329	0.00459624	0.00371973	0.00591138	0.0142668	0.0469345	0.0121413	0.00727268	0.0294509	0.0137609	0.00797857	0.0208775	0.00526628	0.0152474	0.00946591	0.00776492	0.0101407	0.0221145	0.0206414	0.0161351	0.0208284	0.00543814	0.0147737	N/A	0.00488785	0.00307056	0.0072966	0.00356188	0.0150971	0.00541409	0.006169	0.0217012	0	0.0117673	0.0666667	0.0138521	0.0666667
16	hycA15cI	0	0.00366225	0.00137439	0.00192583	0.00188621	0.00226506	0.013608	0.00464499	0.00263119	0.0043486	0	0.00223574	0.0135615	0.0019937	0.00552831	0.00246593	0.00304655	0.00533154	0.00244871	0.00226015	0.00768477	0.00638715	0.00530881	0.00205195	N/A	0	0.00171251	0.00537984	0.00162881	0.00231344	0.00187346	0.000241916	0.00404362	0	0.00346505	0	0.0038936	0
32	narK10cI	0.000400594	N/A	N/A	0.00672209	0	N/A	N/A	N/A	0	N/A	N/A	N/A	N/A	0	N/A	N/A	0	N/A	N/A	N/A	N/A	N/A	N/A	N/A	N/A	N/A	N/A	N/A	N/A	N/A	N/A	0	0	0	0.00336104	0	0	0
57	ynfE17cI	9.04369e-05	0.0055374	0.000702852	0.00908241	0.00249447	0.110285	0.140825	0.0602147	0.0778578	0.00246474	0	0.00568487	0.00502008	0.0556976	0.0727112	0.0402236	0.101555	0	0	0.00558447	0	0.0771224	0.087185	0.0408606	N/A	0.00131129	0.00428855	0.00482202	0	0.0380919	0.0381045	0.0136332	0.0422793	0	0.00293707	0.933333	0.0664432	0.933333
8	fdnG5cI	0.000116091	0.000223707	0.00328029	0.000202668	0.00593207	0.000601909	0	0.000397516	0.000634712	0.00219352	0.00427537	0	0.0120668	0.000752352	0.000517469	0.00125936	0.00074637	0	0.00415663	0.00203174	0.00400617	0.0024932	0.00675729	0.00302586	N/A	0	0	0.00139368	0.00572069	0.00268909	0.00345181	0.000614171	0.00368269	0	0.00284271	0	0.00184159	0
30	narKWTcI	0	0.000820987	0.000316041	0.00132794	0.000271058	0.000596243	0.00374008	0.000657948	0.000689219	0	0.00428126	0.00362291	0.000599286	0.000211887	0.000664358	0.000423932	0.000790129	0.00157627	0.00304375	0.00250897	0	0.00286184	0.000789097	0.00372949	N/A	0.00055958	0.00145892	0.000335093	0	0.00179553	0.000183914	0.000532083	0.00295157	0	0.00129513	0	0.00137449	0
54	ynfE5cI	0	0.000600103	0.000801182	0.00124997	0.00141817	0.0018365	0	0.000650313	0.000936248	0.00176606	0	0	0.00112367	0.000781319	0.00216805	0.00019178	0.00110179	0	0	0	0.00827551	0.00225022	0.00146757	0.000824895	N/A	0	0.000867517	0.00247351	0	0.00207354	0.000294778	0.000260906	0.000302219	0	0.00116098	0	0.00100934	0
49	yedY10cI	0	0.00050062	0.000593844	0	0.00117596	0.000638949	0	0.00067136	0.000621516	0	0.00256004	0	0.00397955	9.50011e-05	0.000663133	0.000471129	0.000373527	0	0	0	0.00300629	0.000878916	0.000653975	0.00125576	N/A	0	0	0	0	0	0	0.000199517	0.000144178	0	0.000738519	0	0.000444464	0
50	yedY15cI	0	0.000302068	0.000351845	0.000641702	0.00028755	0.000492967	0.00157116	0.000641278	0.000250298	0.00192872	0	0	0.00225571	0.000241732	0.000871221	0.00012377	0.000234636	0	0.00100254	0.00238459	0.0015425	0.000409612	0	0.00174116	N/A	0	0.000324927	0	0	0.000205749	0	0	0.000180281	0	0.000688884	0	0.000464258	0
17	hycA17cI	0	0	0.00100931	0.000968792	0.000609547	0.000364681	0	0.000484487	0	0	0	0	0	0.00015047	0	0	0.000198755	0	0	0.00248561	0.00433922	0.000289391	0.000801973	0.000461357	N/A	0	0	0	0	0.000538373	0.000394389	0	0.000199759	0	0.000588279	0	0.000258909	0
35	narK23cI	0	0.000809197	0	0.00109092	0.000472006	0.00648942	0.00821725	0.00298512	0.00357145	0	0	0.00274436	0	0.00266978	0.00547216	0.00189942	0.00270823	0.0021142	0	0	0	0.00251089	0.00335849	0.00603915	N/A	0.00125034	0	0	0	0.000453578	0.00156716	0.00076781	0.00232233	0	0.000530064	0	0.00340215	0
51	yedY17cI	7.12042e-05	0.000137203	0	0.00073404	0.000458016	0.0003359	0.00472516	0.000645642	0.000166879	0	0	0.00145164	0.00119796	0.00020057	0.000962877	0.000462071	0.00021809	0	0.00166037	0.00181211	0	0.000435875	0.000488237	0.00212881	N/A	0.000664106	0	0	0	0	0	0	0	0	0.000507216	0	0.000718007	0
14	hycA5cI	0	0	0	0.000269259	0.000425036	0.000869	0.00131608	0	0.000377872	0	0	0	0	0.000103429	0.00113043	0	0	0.00233565	0	0	0	0.000216727	0	0.00141753	N/A	0.000965391	0	0.00152932	0.00151538	0.000386871	0	0	0.000153657	0	0.000440002	0	0.000398107	0
19	moaAWTcI	6.10352e-05	0.00115262	0	0.000375496	0.000816811	0.000342724	0	0	0.000239394	0	0	0	0	8.16343e-05	0.00118698	0.00015807	0.000180706	0.00111393	0.00139172	0.00123444	0	0.000838273	0.000896022	0.000269412	N/A	0	0	0.000552378	0	0.000582988	0	0.000303081	0.000258673	0	0.000414837	0	0.000355863	0
52	yedY23cI	6.14101e-05	0.000100235	0.000299463	0.000568235	0.000960644	0.000319953	0.00110103	0.000237089	0.000243907	0.000366376	0	0	0	9.98359e-05	0.000484985	0.000143271	0.000191374	0.000418017	0.001008	0.000474077	0.000663188	0.000583381	0.000854846	0.001585	N/A	0	0	0.000359511	0.000334481	0.000181028	0.000285828	0	0.000219702	0	0.000347014	0	0.000435415	0
53	ynfEWTcI	0	0.00023769	0.000560155	0.000606376	0.000209757	0.00142802	0.00205192	0.000517816	0.000651646	0	0.000373989	0.000286713	0.000197177	0.000508607	0.00106808	0.00049481	0.0005991	0.000612273	0.000263292	0.000259969	0.000308969	0.000731033	0.0010784	0.00183429	N/A	0.000345958	0	0.00012693	0.000286089	0.000311556	0.000217184	0.000127759	0.000477209	0	0.000292209	0	0.000806496	0
31	narK5cI	7.44564e-05	0.000248428	0	0.000210441	0	0.000192841	0.000880248	0	0.000285746	0	0	0.00131948	0	0.000179655	0.000302401	0	0.000324307	0	0.00182481	0	0	0.000637059	0.000384685	0.000811627	N/A	0	0	0	0	0.000327421	0.00043041	0.000198315	0	0	0.000225197	0	0.000330314	0
10	fdnG15cI	0	0	N/A	0	0	0	N/A	N/A	0.00428991	N/A	0	N/A	N/A	0.0191247	0	N/A	N/A	N/A	N/A	N/A	N/A	N/A	0.0294257	0	N/A	N/A	N/A	N/A	N/A	0	0	0	0.00672146	0	0	0	0.00595618	0
12	fdnG23cI	0	0	N/A	0	0	0	N/A	N/A	0	N/A	N/A	N/A	N/A	0	N/A	N/A	N/A	N/A	N/A	N/A	N/A	N/A	N/A	N/A	N/A	N/A	N/A	N/A	N/A	N/A	N/A	N/A	0.0111922	0	0	0	0.00279805	0
34	narK17cI	0	N/A	N/A	N/A	0	N/A	N/A	N/A	0.00856616	N/A	N/A	N/A	N/A	0	N/A	N/A	0	N/A	N/A	N/A	N/A	N/A	N/A	N/A	N/A	N/A	N/A	N/A	N/A	N/A	N/A	0	0	0	0	0	0.00171323	0
18	hycA23cI	0	0	N/A	0	0	0	0	0	0.0051472	0	N/A	N/A	N/A	0.00188368	0	0	0.0149602	N/A	N/A	N/A	N/A	0	0	0	N/A	N/A	0	N/A	N/A	0	0	0	0	0	0	0	0.00146608	0
15	hycA10cI	0	N/A	N/A	N/A	0	N/A	N/A	N/A	0	N/A	N/A	N/A	N/A	0	N/A	N/A	0	N/A	N/A	N/A	N/A	N/A	N/A	N/A	N/A	N/A	N/A	N/A	N/A	N/A	N/A	0	0	0	0	0	0	0
48	yedY5cI	0	0	N/A	0	0	0	N/A	N/A	0	N/A	N/A	N/A	N/A	0	0	0	0	N/A	N/A	N/A	N/A	N/A	N/A	0	N/A	N/A	N/A	N/A	N/A	0	N/A	0	0	0	0	0	0	0
33	narK15cI	0.000243414	0	N/A	0	0	0	0	0.0149587	0.00285399	0	0	N/A	N/A	0.00988239	0	0	0.00623827	N/A	N/A	N/A	N/A	0	0	0	N/A	N/A	N/A	0	N/A	0	0	0	0	0	0	0	0.00226222	0
11	fdnG17cI	0	N/A	N/A	N/A	N/A	N/A	N/A	N/A	N/A	N/A	N/A	N/A	N/A	N/A	N/A	N/A	N/A	N/A	N/A	N/A	N/A	N/A	N/A	N/A	N/A	N/A	N/A	N/A	N/A	N/A	N/A	N/A	N/A		#DIV/0!		#DIV/0!
46	yeaR17cI	0	N/A	N/A	N/A	N/A	N/A	N/A	N/A	N/A	N/A	N/A	N/A	N/A	0.0294078	N/A	N/A	N/A	N/A	N/A	N/A	N/A	N/A	N/A	N/A	N/A	N/A	N/A	N/A	N/A	N/A	N/A	N/A	N/A		#DIV/0!	0	0.0294078
43	yeaR5cI	0	N/A	N/A	N/A	N/A	N/A	N/A	N/A	N/A	N/A	N/A	N/A	N/A	0.0273074	N/A	N/A	N/A	N/A	N/A	N/A	N/A	N/A	N/A	N/A	N/A	N/A	N/A	N/A	N/A	N/A	N/A	N/A	N/A		#DIV/0!	0	0.0273074
9	fdnG10cI	0.000840902	N/A	N/A	N/A	N/A	N/A	N/A	N/A	0	N/A	N/A	N/A	N/A	0	N/A	N/A	N/A	N/A	N/A	N/A	N/A	N/A	N/A	N/A	N/A	N/A	N/A	N/A	N/A	N/A	N/A	N/A	N/A		#DIV/0!	0	0
36	narG23cI	0.02247	N/A	N/A	N/A	0.053106	N/A	N/A	N/A	N/A	N/A	N/A	N/A	N/A	N/A	N/A	N/A	N/A	N/A	N/A	N/A	N/A	N/A	N/A	N/A	N/A	N/A	N/A	N/A	N/A	N/A	N/A	N/A	N/A	0	0.053106		#DIV/0!
1	cydAWTcI	0.0261186	0.143256	0.160182	0.147944	0.210031	0.243818	0.577959	0.255539	0.141679	0.234934	0.162485	0.175137	0.206786	0.129493	0.179188	0.116257	0.147452	0.163138	0.277762	0.358231	0.187666	0.261962	0.199235	0.318948	N/A	0.0796166	0.098506	0.0920601	0.0658715	0.16538	0.112862	0.107895	0.141171	1	0.172725	1	0.206589	0
2	cydA5cI	0.0297282	0.0207149	N/A	N/A	0	0.193502	N/A	N/A	0.0770673	N/A	N/A	N/A	N/A	0.019125	N/A	N/A	N/A	N/A	N/A	N/A	N/A	N/A	N/A	N/A	N/A	N/A	N/A	N/A	N/A	N/A	N/A	N/A	N/A	0	0.0103575	0.666667	0.0965647	0.666667
26	napF10cI	0.0348697	0.15511	0.130281	0.0966619	0.249282	0.537287	0.533133	0.13446	0.280393	0.174392	N/A	N/A	0.162789	0.138451	0.317632	0.127065	0.165702	N/A	N/A	N/A	N/A	N/A	0.292114	0.1541	N/A	N/A	N/A	N/A	N/A	0.0803281	N/A	0.0466479	0.0533146	1	0.161419	0.923077	0.220048	-0.0769231
28	napF17cI	0.0501746	0.0431467	N/A	0.0805635	0.191138	0.226916	0	N/A	0.136265	0.0398826	N/A	N/A	N/A	0.0868305	0.0487175	N/A	0.0640309	N/A	N/A	N/A	N/A	N/A	N/A	0.0166631	N/A	N/A	N/A	N/A	N/A	0.0241454	N/A	0.0146012	0.0671439	0.5	0.0886827	0.5	0.0685313	0
7	fdnGWTcI	0.0554346	0.141133	0.181663	0.14651	0.228592	0.272627	0.458725	0.234009	0.115266	0.217807	0.172164	0.151513	0.161917	0.111376	0.167636	0.10277	0.148308	0.128836	0.208399	0.227849	0.183671	0.208847	0.195914	0.242443	N/A	0.0931608	0.07649	0.0720034	0.103763	0.177327	0.120443	0.0890515	0.135379	1	0.155967	1	0.185341	0
27	napF15cI	0.0658428	0.121943	0.178114	0.141774	0.308919	0.243176	0.670416	0.210326	0.141279	0.196999	0.245406	0.228048	0.0989032	0.109436	0.12491	0.0971245	0.134435	0.0747035	0.123885	0.145064	0.111475	0.202409	0.20827	0.162234	N/A	0.0586706	0.0517583	0.0501909	0.0414488	0.1512	0.0938947	0.0640393	0.115285	1	0.136081	1	0.181896	0
25	napF5cI	0.0722624	0.127698	0.16988	0.141061	0.319986	0.246809	0.56725	0.212522	0.147025	0.182422	0.211098	0.188356	0.0983953	0.118149	0.146805	0.102555	0.164411	0.0714648	0.120345	0.20362	0.120955	0.195624	0.181014	0.200579	N/A	0.0766304	0.0582452	0.0772667	0.0634347	0.140413	0.0894817	0.0743306	0.13794	1	0.139429	1	0.181661	0
29	napF23cI	0.0726019	0.132036	0.158511	0.140076	0.290762	0.236271	0.542352	0.208725	0.13465	0.187196	0.191591	0.16274	0.113464	0.123719	0.150626	0.114865	0.156827	0.106355	0.184625	0.215277	0.14007	0.210576	0.223112	0.254007	N/A	0.0760277	0.0708367	0.0708164	0.0705224	0.160258	0.111222	0.0765602	0.125908	1	0.144432	1	0.188645	0
4	cydA15cI	0.0751784	0.206766	0.271161	0.124393	0.163844	1.22946	0.533133	0.13446	0.136697	0.149489	N/A	N/A	N/A	0.179931	0.209032	0.103806	0.143845	N/A	N/A	N/A	N/A	0.310256	0.066035	0.105214	N/A	N/A	N/A	N/A	0.0285691	0.100348	N/A	0.0477078	0.242981	0.833333	0.15737	0.928571	0.253065	0.0952381
20	moaA5cI	0.0832228	0.187142	0.183164	0.209624	0.246304	0.32469	0.702632	0.278921	0.15856	0.190987	0.265318	0.224374	0.18984	0.156628	0.21175	0.130646	0.176633	0.184413	0.230077	0.313844	0.203462	0.235564	0.270383	0.245582	N/A	0.0816364	0.109326	0.0800889	0.100362	0.141114	0.121372	0.0934781	0.149837	1	0.187498	1	0.226519	0
22	moaA15cI	0.0841713	0.157645	0.198513	0.190495	0.273034	0.267874	0.616028	0.253535	0.160329	0.222638	0.233014	0.211663	0.185272	0.157301	0.196267	0.133152	0.181035	0.169271	0.258436	0.28081	0.22101	0.246037	0.250925	0.341458	N/A	0.119874	0.116778	0.106901	0.113294	0.192741	0.135067	0.0931013	0.140187	1	0.191166	1	0.224336	0
21	moaA10cI	0.0847825	0.175589	0.196099	0.208798	0.311013	0.315003	0.636645	0.264338	0.152897	0.199282	0.247571	0.225223	0.212758	0.139092	0.202259	0.132376	0.171033	0.156464	0.405911	0.207137	0.286871	0.230095	0.265122	0.317018	N/A	0.168835	0.140776	0.0944986	0.147495	0.188872	0.151638	0.0889918	0.12956	1	0.21152	1	0.225663	0
5	cydA17cI	0.087455	0.143537	0.180096	0.168848	0.313965	0.290477	0.66899	0.233389	0.176642	0.309191	0.227085	0.123539	0.22808	0.176345	0.204905	0.133224	0.225636	0.140507	0.221815	0.215343	0.3444	0.262755	0.230702	0.357008	N/A	0.093022	0.156285	0.10032	0.162931	0.248587	0.143293	0.110649	0.170296	1	0.19556	1	0.242193	0
6	cydA23cI	0.0882184	0.14514	0.182219	0.148275	0.286762	0.270166	0.604623	0.248699	0.170423	0.243552	0.145973	0.195294	0.181209	0.151996	0.20473	0.13412	0.216316	0.139456	0.293844	0.22412	0.206974	0.246683	0.247404	0.3452	N/A	0.108717	0.0998155	0.126008	0.099273	0.170388	0.137091	0.0994955	0.169467	1	0.176664	1	0.227787	0
24	moaA23cI	0.0892578	0.17897	0.218097	0.223764	0.281916	0.302275	0.64388	0.26139	0.166083	0.249605	0.211996	0.237918	0.213229	0.152997	0.186494	0.121679	0.199286	0.167884	0.27149	0.337943	0.204103	0.299166	0.242438	0.28052	N/A	0.107861	0.104957	0.0878923	0.101302	0.198762	0.129597	0.0798862	0.135821	1	0.199933	1	0.226685	0
3	cydA10cI	0.0955755	0.163468	0.188931	0.168854	0.307159	0.338009	0.605972	0.261448	0.17509	0.283044	0.196147	0.139155	0.18673	0.15776	0.225303	0.152157	0.234179	0.14599	0.306625	0.410385	0.32022	0.270443	0.230684	0.351455	N/A	0.149179	0.121624	0.0989232	0.148023	0.217735	0.168864	0.100796	0.223585	1	0.208404	1	0.247565	0
23	moaA17cI	0.167833	0.369093	0.350818	0.458826	0.513809	0.629333	1.65695	0.646957	0.267074	0.343137	N/A	N/A	0.596192	0.24632	0.520659	0.22825	0.260126	0.214002	N/A	N/A	0.293704	0.411921	0.284718	0.454483	N/A	N/A	N/A	N/A	N/A	0.260541	0.415108	0.164242	0.273706	1	0.392448	1	0.448026	0
59	fabR	1	1	1	1	1	1	1	1	1	1	1	1	1	1	1	1	1	1	1	1	1	1	1	1	N/A	1	1	1	1	1	1	1	1	1	1	1	1	0

## Sheet: Odds Ratio p Values
	Promoter	GV-11-13	GV-11-13_pValue	M1-11-14	M1-11-14_pValue	M2-11-14	M2-11-14_pValue	M3-11-14	M3-11-14_pValue	M4-11-14	M4-11-14_pValue	M5-11-14	M5-11-14_pValue	M6-11-14	M6-11-14_pValue	M7-11-14	M7-11-14_pValue	M8-11-14	M8-11-14_pValue	M1-11-15	M1-11-15_pValue	M2-11-15	M2-11-15_pValue	M3-11-15	M3-11-15_pValue	M4-11-15	M4-11-15_pValue	M5-11-15	M5-11-15_pValue	M6-11-15	M6-11-15_pValue	M7-11-15	M7-11-15_pValue	M8-11-15	M8-11-15_pValue	M1-11-17	M1-11-17_pValue	M2-11-17	M2-11-17_pValue	M3-11-17	M3-11-17_pValue	M4-11-17	M4-11-17_pValue	M5-11-17	M5-11-17_pValue	M6-11-17	M6-11-17_pValue	M7-11-17	M7-11-17_pValue
1	cydAWTcI	0.0261186	0.000101982	0.143256	9.5825e-106	0.160182	1.00484e-52	0.147944	4.38668e-112	0.210031	2.47195e-108	0.243818	5.41343e-242	0.577959	9.2708e-182	0.255539	9.7419e-122	0.141679	3.53925e-91	0.234934	2.82407e-57	0.162485	6.89696e-18	0.175137	3.24422e-28	0.206786	2.44192e-25	0.129493	2.67535e-125	0.179188	1.69308e-80	0.116257	1.14999e-45	0.147452	5.73012e-59	0.163138	1.08514e-17	0.277762	2.13197e-22	0.358231	1.10351e-28	0.187666	4.01667e-19	0.261962	6.42478e-36	0.199235	3.02342e-36	0.318948	1.52485e-45
2	cydA5cI	0.0297282	0.0545893	0.0207149	0.653849	N/A	1	N/A	0.00420199	0	1	0.193502	5.69301e-05	N/A	1	N/A	1	0.0770673	0.00226621	N/A	1	N/A	1	N/A	1	N/A	1	0.019125	0.64129	N/A	0.0851067	N/A	0.784456	N/A	0.0255814	N/A	1	N/A	1	N/A	1	N/A	1	N/A	0.456988	N/A	0.102897	N/A	1
3	cydA10cI	0.0955755	4.27217e-93	0.163468	4.33047e-129	0.188931	2.10864e-72	0.168854	3.3587e-131	0.307159	5.90471e-217	0.338009	2.35970693110238e-319	0.605972	6.4974e-221	0.261448	6.36701e-142	0.17509	1.82559e-117	0.283044	6.50913e-69	0.196147	5.59626e-22	0.139155	1.21333e-18	0.18673	6.15951e-38	0.15776	1.01652e-173	0.225303	4.2931e-115	0.152157	1.40976e-66	0.234179	1.80836e-86	0.14599	2.3151e-16	0.306625	1.39775e-22	0.410385	2.58798e-28	0.32022	2.00823e-27	0.270443	6.62799e-38	0.230684	1.12354e-43	0.351455	1.17755e-49
4	cydA15cI	0.0751784	2.56109e-26	0.206766	7.23752e-13	0.271161	2.21566e-08	0.124393	2.75026e-10	0.163844	9.01192e-10	1.22946	1.0113e-67	0.533133	6.16707e-09	0.13446	3.51604e-05	0.136697	9.37184e-21	0.149489	0.000922257	N/A	0.00520899	N/A	0.00100312	N/A	8.86076e-08	0.179931	1.84928e-19	0.209032	1.87342e-12	0.103806	2.76115e-07	0.143845	2.82664e-09	N/A	4.11037e-05	N/A	0.0921201	N/A	0.000839601	N/A	0.375968	0.310256	1.41811e-12	0.066035	0.0224762	0.105214	0.00053658
5	cydA17cI	0.087455	9.53046e-86	0.143537	1.26328e-121	0.180096	3.90423e-90	0.168848	1.71388e-135	0.313965	1.85955e-242	0.290477	3.37865e-301	0.66899	1.8492e-254	0.233389	6.24415e-141	0.176642	2.23945e-120	0.309191	1.04164e-76	0.227085	4.51656e-31	0.123539	6.84957e-23	0.22808	1.55275e-53	0.176345	1.72135e-193	0.204905	2.36184e-113	0.133224	4.34351e-63	0.225636	1.90047e-87	0.140507	7.44848e-17	0.221815	8.12585e-23	0.215343	9.0775e-25	0.3444	2.5973e-33	0.262755	7.95381e-38	0.230702	5.9376e-46	0.357008	1.18005e-50
6	cydA23cI	0.0882184	3.22119e-86	0.14514	1.17954e-127	0.182219	4.04335e-83	0.148275	1.85274e-124	0.286762	1.30393e-219	0.270166	4.97392e-287	0.604623	3.24022e-234	0.248699	1.80598e-142	0.170423	1.48541e-116	0.243552	7.93502e-83	0.145973	4.32864e-20	0.195294	2.36771e-34	0.181209	1.02328e-49	0.151996	7.8617e-169	0.20473	8.19423e-113	0.13412	1.10171e-61	0.216316	7.39599e-84	0.139456	8.06443e-19	0.293844	9.1223e-29	0.22412	1.16004e-19	0.206974	3.99576e-24	0.246683	2.10884e-36	0.247404	4.69802e-48	0.3452	7.78033e-50
7	fdnGWTcI	0.0554346	2.40955e-43	0.141133	2.97344e-107	0.181663	5.35618e-79	0.14651	7.33125e-122	0.228592	4.41388e-165	0.272627	7.29487e-270	0.458725	7.90231e-178	0.234009	1.38174e-127	0.115266	8.98444e-78	0.217807	3.1597e-182	0.172164	1.96772e-86	0.151513	3.0334e-76	0.161917	1.18222e-72	0.111376	1.07991e-120	0.167636	3.89072e-98	0.10277	2.41308e-59	0.148308	2.03354e-64	0.128836	8.43208e-41	0.208399	1.57893e-45	0.227849	2.29754e-43	0.183671	8.32255e-44	0.208847	3.7117e-34	0.195914	8.51826e-45	0.242443	3.42196e-45
8	fdnG5cI	0.000116091	1	0.000223707	1	0.00328029	1	0.000202668	1	0.00593207	0.999999	0.000601909	1	0	1	0.000397516	1	0.000634712	1	0.00219352	0.999841	0.00427537	0.989376	0	1	0.0120668	0.930597	0.000752352	1	0.000517469	1	0.00125936	1	0.00074637	1	0	1	0.00415663	0.998644	0.00203174	0.999866	0.00400617	0.991122	0.0024932	1	0.00675729	0.99983	0.00302586	1
9	fdnG10cI	0.000840902	1	N/A	1	N/A	1	N/A	1	N/A	1	N/A	1	N/A	1	N/A	1	0	1	N/A	1	N/A	1	N/A	1	N/A	1	0	1	N/A	1	N/A	1	N/A	1	N/A	1	N/A	1	N/A	1	N/A	1	N/A	1	N/A	0.102897	N/A	1
10	fdnG15cI	0	1	0	1	N/A	1	0	1	0	1	0	1	N/A	1	N/A	1	0.00428991	0.987226	N/A	1	0	1	N/A	1	N/A	1	0.0191247	0.680474	0	1	N/A	1	N/A	1	N/A	1	N/A	1	N/A	1	N/A	1	N/A	1	0.0294257	0.530931	0	1
11	fdnG17cI	0	1	N/A	1	N/A	1	N/A	1	N/A	1	N/A	1	N/A	1	N/A	1	N/A	1	N/A	1	N/A	1	N/A	1	N/A	1	N/A	1	N/A	1	N/A	1	N/A	1	N/A	1	N/A	1	N/A	1	N/A	1	N/A	1	N/A	1	N/A	1
12	fdnG23cI	0	1	0	1	N/A	1	0	1	0	1	0	1	N/A	1	N/A	1	0	1	N/A	1	N/A	1	N/A	1	N/A	1	0	1	N/A	1	N/A	1	N/A	0.613368	N/A	1	N/A	1	N/A	1	N/A	1	N/A	0.0345688	N/A	0.418095	N/A	1
13	hycAWTcI	9.25496e-05	1	0.0141329	0.997414	0.00459624	1	0.00371973	1	0.00591138	1	0.0142668	0.999667	0.0469345	3.51524e-06	0.0121413	0.999109	0.00727268	1	0.0294509	0.0894137	0.0137609	0.872432	0.00797857	0.995695	0.0208775	0.47668	0.00526628	1	0.0152474	0.960814	0.00946591	1	0.00776492	1	0.0101407	0.98787	0.0221145	0.441461	0.0206414	0.51284	0.0161351	0.785557	0.0208284	0.436774	0.00543814	1	0.0147737	0.955673
14	hycA5cI	0	1	0	1	0	1	0.000269259	1	0.000425036	1	0.000869	1	0.00131608	1	0	1	0.000377872	1	0	1	0	1	0	1	0	1	0.000103429	1	0.00113043	1	0	1	0	1	0.00233565	0.999995	0	1	0	1	0	1	0.000216727	1	0	1	0.00141753	1
15	hycA10cI	0	1	N/A	1	N/A	1	N/A	0.760552	0	1	N/A	1	N/A	1	N/A	1	0	1	N/A	1	N/A	1	N/A	1	N/A	0.155853	0	1	N/A	1	N/A	1	0	1	N/A	1	N/A	1	N/A	1	N/A	1	N/A	1	N/A	1	N/A	1
16	hycA15cI	0	1	0.00366225	1	0.00137439	1	0.00192583	1	0.00188621	1	0.00226506	1	0.013608	0.912871	0.00464499	1	0.00263119	1	0.0043486	0.998646	0	1	0.00223574	0.999785	0.0135615	0.896457	0.0019937	1	0.00552831	1	0.00246593	1	0.00304655	1	0.00533154	0.997902	0.00244871	0.999488	0.00226015	0.99969	0.00768477	0.960583	0.00638715	1	0.00530881	0.999992	0.00205195	1
17	hycA17cI	0	1	0	1	0.00100931	1	0.000968792	1	0.000609547	1	0.000364681	1	0	1	0.000484487	1	0	1	0	1	0	1	0	1	0	1	0.00015047	1	0	1	0	1	0.000198755	1	0	1	0	1	0.00248561	0.999279	0.00433922	0.987554	0.000289391	1	0.000801973	1	0.000461357	1
18	hycA23cI	0	1	0	1	N/A	1	0	1	0	1	0	1	0	1	0	1	0.0051472	0.974684	0	1	N/A	1	N/A	1	N/A	1	0.00188368	0.999945	0	1	0	1	0.0149602	0.764479	N/A	1	N/A	1	N/A	1	N/A	1	0	1	0	1	0	1
19	moaAWTcI	6.10352e-05	1	0.00115262	1	0	1	0.000375496	1	0.000816811	1	0.000342724	1	0	1	0	1	0.000239394	1	0	1	0	1	0	1	0	1	8.16343e-05	1	0.00118698	1	0.00015807	1	0.000180706	1	0.00111393	1	0.00139172	0.999997	0.00123444	0.999999	0	1	0.000838273	1	0.000896022	1	0.000269412	1
20	moaA5cI	0.0832228	4.6922e-76	0.187142	3.10116e-121	0.183164	1.66049e-60	0.209624	1.50702e-184	0.246304	5.12874e-116	0.32469	1.35682e-276	0.702632	4.29005e-182	0.278921	2.08717e-126	0.15856	3.45784e-101	0.190987	4.71139e-33	0.265318	2.91731e-27	0.224374	1.07207e-51	0.18984	2.8506e-38	0.156628	1.229e-153	0.21175	2.77607e-99	0.130646	1.48551e-55	0.176633	2.13652e-68	0.184413	1.16208e-21	0.230077	8.0834e-22	0.313844	1.12683e-36	0.203462	4.94222e-15	0.235564	2.41349e-34	0.270383	1.97188e-45	0.245582	5.4237e-39
21	moaA10cI	0.0847825	6.60917e-82	0.175589	1.85965e-135	0.196099	1.01061e-79	0.208798	5.38952e-161	0.311013	3.05966e-215	0.315003	1.27137e-305	0.636645	4.95315e-227	0.264338	2.45023e-143	0.152897	7.78389e-108	0.199282	5.77829e-67	0.247571	2.89569e-57	0.225223	1.71614e-47	0.212758	3.8748e-115	0.139092	2.28506e-170	0.202259	3.36143e-126	0.132376	3.16e-66	0.171033	1.22162e-74	0.156464	1.41193e-29	0.405911	4.28243e-51	0.207137	5.97419e-28	0.286871	1.96657e-44	0.230095	2.14689e-35	0.265122	7.04141e-51	0.317018	1.35487e-48
22	moaA15cI	0.0841713	1.9957e-85	0.157645	9.47971e-166	0.198513	4.93324e-124	0.190495	6.24391e-196	0.273034	1.21605e-290	0.267874	2.07086970204625e-315	0.616028	7.12754e-297	0.253535	9.71274e-168	0.160329	5.11977e-120	0.222638	1.87628e-250	0.233014	5.07947e-192	0.211663	3.66017e-116	0.185272	5.60431e-113	0.157301	1.86075e-213	0.196267	3.27755e-150	0.133152	7.21733e-77	0.181035	1.77104e-83	0.169271	2.33824e-51	0.258436	3.58448e-56	0.28081	1.15863e-50	0.22101	8.00423e-52	0.246037	3.09479e-38	0.250925	1.56511e-54	0.341458	2.57347e-53
23	moaA17cI	0.167833	1.40549e-125	0.369093	2.19462e-70	0.350818	2.72438e-28	0.458826	3.15088e-62	0.513809	2.90364e-69	0.629333	3.78511e-205	1.65695	1.5886e-74	0.646957	5.30944e-64	0.267074	8.47404e-100	0.343137	2.24368e-20	N/A	7.71807e-10	N/A	1.60786e-05	0.596192	1.3044e-20	0.24632	1.01537e-89	0.520659	1.33493e-44	0.22825	9.46535e-42	0.260126	1.32527e-54	0.214002	1.17643e-07	N/A	3.17307e-06	N/A	7.82789e-13	0.293704	3.42133e-07	0.411921	5.7385e-31	0.284718	6.27746e-20	0.454483	3.08872e-31
24	moaA23cI	0.0892578	1.73534e-88	0.17897	4.93665e-159	0.218097	6.78387e-121	0.223764	1.53428e-185	0.281916	4.30501e-254	0.302275	1.96481701908818e-315	0.64388	2.39183e-267	0.26139	8.77839e-156	0.166083	6.183e-118	0.249605	1.42385e-198	0.211996	3.1371e-155	0.237918	3.76874e-93	0.213229	2.16798e-104	0.152997	2.23656e-200	0.186494	6.35871e-132	0.121679	7.82246e-66	0.199286	7.22728e-85	0.167884	1.05989e-48	0.27149	6.09102e-55	0.337943	1.11667e-50	0.204103	9.93669e-47	0.299166	9.97066e-42	0.242438	2.22667e-51	0.28052	1.03858e-46
25	napF5cI	0.0722624	4.4547e-64	0.127698	5.38919e-104	0.16988	4.91284e-92	0.141061	1.3066e-100	0.319986	1.53657e-236	0.246809	5.32005e-238	0.56725	3.93049e-223	0.212522	1.48555e-116	0.147025	5.55948e-99	0.182422	2.23266e-119	0.211098	6.53778e-107	0.188356	1.49008e-64	0.0983953	3.13416e-35	0.118149	3.23605e-117	0.146805	5.61783e-88	0.102555	7.71652e-48	0.164411	1.71943e-64	0.0714648	5.49359e-14	0.120345	8.22519e-19	0.20362	5.15265e-26	0.120955	9.85881e-21	0.195624	5.90782e-31	0.181014	3.89299e-37	0.200579	1.29667e-33
26	napF10cI	0.0348697	0.00347389	0.15511	7.28794e-10	0.130281	0.00336797	0.0966619	9.11395e-05	0.249282	5.77031e-12	0.537287	1.52707e-21	0.533133	6.16707e-09	0.13446	3.51604e-05	0.280393	6.45659e-22	0.174392	0.000178927	N/A	3.27482e-06	N/A	0.0149678	0.162789	6.7632e-07	0.138451	9.99163e-11	0.317632	1.83467e-11	0.127065	2.54961e-05	0.165702	8.30435e-08	N/A	0.215721	N/A	0.0506681	N/A	0.00361234	N/A	0.375968	N/A	2.44668e-12	0.292114	9.26131e-07	0.1541	0.000393202
27	napF15cI	0.0658428	9.48484e-54	0.121943	3.18707e-117	0.178114	1.30347e-110	0.141774	2.08529e-109	0.308919	1.51015e-263	0.243176	9.99806e-218	0.670416	1.4584e-257	0.210326	4.01154e-113	0.141279	7.52525e-92	0.196999	4.04088e-267	0.245406	4.43457e-240	0.228048	2.81795e-128	0.0989032	2.36474e-58	0.109436	2.99988e-95	0.12491	1.73425e-79	0.0971245	1.66547e-45	0.134435	9.40826e-50	0.0747035	4.36405e-24	0.123885	2.86944e-31	0.145064	8.53754e-33	0.111475	3.63151e-30	0.202409	1.96648e-31	0.20827	2.545e-41	0.162234	1.55731e-27
28	napF17cI	0.0501746	0.000109346	0.0431467	0.128768	N/A	0.0034901	0.0805635	0.010273	0.191138	0.000210582	0.226916	1.0796e-09	0	1	N/A	0.0512728	0.136265	3.86246e-08	0.0398826	0.300671	N/A	0.41181	N/A	1	N/A	0.398284	0.0868305	0.00139051	0.0487175	0.121673	N/A	0.00168324	0.0640309	0.0402273	N/A	0.0313387	N/A	1	N/A	1	N/A	1	N/A	0.000933342	N/A	0.00111686	0.0166631	0.720538
29	napF23cI	0.0726019	2.27078e-69	0.132036	2.30642e-156	0.158511	6.02091e-120	0.140076	2.53221e-177	0.290762	0	0.236271	1.21424e-294	0.542352	8.19612e-306	0.208725	3.14633e-158	0.13465	1.13276e-105	0.187196	0	0.191591	4.62479e-277	0.16274	2.22449e-155	0.113464	1.61824e-97	0.123719	5.88032e-180	0.150626	1.57375e-136	0.114865	1.23007e-71	0.156827	6.8667e-77	0.106355	9.37289e-42	0.184625	2.44824e-51	0.215277	4.07851e-50	0.14007	1.5901e-43	0.210576	1.65575e-35	0.223112	3.19157e-53	0.254007	1.21206e-46
30	narKWTcI	0	1	0.000820987	1	0.000316041	1	0.00132794	1	0.000271058	1	0.000596243	1	0.00374008	1	0.000657948	1	0.000689219	1	0	1	0.00428126	0.999846	0.00362291	0.999977	0.000599286	1	0.000211887	1	0.000664358	1	0.000423932	1	0.000790129	1	0.00157627	1	0.00304375	0.999995	0.00250897	0.999987	0	1	0.00286184	1	0.000789097	1	0.00372949	1
31	narK5cI	7.44564e-05	1	0.000248428	1	0	1	0.000210441	1	0	1	0.000192841	1	0.000880248	1	0	1	0.000285746	1	0	1	0	1	0.00131948	0.999999	0	1	0.000179655	1	0.000302401	1	0	1	0.000324307	1	0	1	0.00182481	0.999954	0	1	0	1	0.000637059	1	0.000384685	1	0.000811627	1
32	narK10cI	0.000400594	1	N/A	1	N/A	1	0.00672209	0.942426	0	1	N/A	1	N/A	1	N/A	1	0	1	N/A	1	N/A	1	N/A	1	N/A	1	0	1	N/A	1	N/A	1	0	1	N/A	1	N/A	1	N/A	1	N/A	1	N/A	1	N/A	1	N/A	1
33	narK15cI	0.000243414	1	0	1	N/A	1	0	1	0	1	0	1	0	1	0.0149587	0.749976	0.00285399	0.998343	0	1	0	1	N/A	1	N/A	1	0.00988239	0.932162	0	1	0	1	0.00623827	0.953602	N/A	1	N/A	1	N/A	1	N/A	1	0	1	0	1	0	1
34	narK17cI	0	1	N/A	1	N/A	1	N/A	1	0	1	N/A	0.494735	N/A	1	N/A	1	0.00856616	0.900069	N/A	1	N/A	1	N/A	1	N/A	1	0	1	N/A	1	N/A	1	0	1	N/A	1	N/A	1	N/A	1	N/A	1	N/A	1	N/A	1	N/A	1
35	narK23cI	0	1	0.000809197	1	0	1	0.00109092	1	0.000472006	1	0.00648942	1	0.00821725	0.995174	0.00298512	1	0.00357145	1	0	1	0	1	0.00274436	0.999018	0	1	0.00266978	1	0.00547216	0.999999	0.00189942	1	0.00270823	1	0.0021142	0.999823	0	1	0	1	0	1	0.00251089	1	0.00335849	1	0.00603915	0.999999
36	narG23cI	0.02247	0.469219	N/A	1	N/A	1	N/A	0.576056	0.053106	0.347354	N/A	1	N/A	0.000262132	N/A	1	N/A	0.602902	N/A	0.174195	N/A	0.100745	N/A	1	N/A	1	N/A	0.0797986	N/A	1	N/A	0.287273	N/A	0.509916	N/A	1	N/A	1	N/A	1	N/A	1	N/A	0.090601	N/A	0.102897	N/A	0.381695
37	torC5cI	0.00251581	1	0.0872892	2.6709e-101	0.110752	2.56781e-86	0.104128	5.16982e-132	0.204655	1.9225e-264	0.183028	5.45432e-242	0.430044	1.15758e-270	0.158558	2.60042e-128	0.0969906	1.63655e-76	0.15128	2.21012361616748e-318	0.140931	8.94392e-206	0.13511	1.03072e-128	0.0910077	4.08751e-75	0.064867	1.46835e-84	0.111864	7.54577e-104	0.0730528	1.0014e-43	0.116761	3.17147e-59	0.0512923	2.31768e-16	0.0761405	6.19874e-23	0.0989254	4.72287e-27	0.0863506	4.09405e-27	0.0891377	3.43763e-18	0.0946685	5.53114e-27	0.0375551	1.09106e-05
38	torC10cI	0.00488617	0.999848	0.0775918	4.81194e-05	0.11427	3.62506e-07	0.204396	5.65224e-16	0.307089	1.07568e-18	0.234507	5.1157e-12	0.355586	2.91689e-12	0.144799	1.79471e-06	0.090331	1.52635e-08	0.222277	3.5964e-16	0.135421	1.11637e-10	0.155044	3.38564e-07	0.108556	7.46599e-06	0.0510784	0.000554401	0.181965	3.11604e-15	0.107738	4.49662e-08	0.307377	6.50997e-15	0.0329141	0.190294	0.0550325	0.047063	0.124789	0.000281626	0.140461	2.21258e-06	0.305336	1.74533e-13	0.165223	9.41318e-08	0.0166498	0.705397
39	torC15cI	0.00360089	1	0.0847683	9.82766e-102	0.121694	4.45557e-97	0.112199	2.24585e-146	0.222622	3.75467e-290	0.179289	1.67801e-243	0.423775	4.31956e-273	0.15754	2.93942e-130	0.0985672	1.03445e-78	0.161848	0	0.136775	6.4181e-216	0.14395	2.21086e-142	0.0927876	2.05372e-80	0.0683626	1.87167e-92	0.112102	1.58889e-106	0.0777605	4.05783e-48	0.116005	9.40608e-60	0.0499588	3.01586e-16	0.0771466	4.67512e-24	0.100984	1.88665e-28	0.0918417	6.79352e-30	0.0992411	2.81433e-20	0.104994	2.8828e-30	0.0423102	1.78098e-07
40	torC17cI	0.0132267	0.86811	0.0369733	0.18441	0.0603555	0.0547339	0.0335873	0.255819	0.0671031	0.0442915	N/A	5.15897e-10	N/A	8.61722e-07	N/A	0.0015009	N/A	6.79381e-05	0.199291	0.000103695	0.0487951	0.161178	N/A	0.00110845	0.093066	0.00937399	0.0500364	0.0158795	0.227404	2.84968e-09	0.120461	0.000188543	0.127891	0.000110876	0.078206	0.0319645	N/A	0.058249	N/A	0.2662	0.0643725	0.179192	0.106855	0.00888125	0.0220563	0.62167	0.0105905	0.851018
41	torC23cI	0.00505965	1	0.106479	4.87645e-34	0.386741	1.66777e-93	0.158932	3.76235e-41	0.205373	1.97985e-58	0.583304	5.81284e-45	0.465482	1.53739e-43	0.152522	3.91389e-22	0.0807567	3.53578e-16	0.153204	9.67106e-87	0.154508	1.32511e-83	0.215423	5.25325e-57	0.10136	1.6996e-35	0.0698693	1.76191e-14	0.159011	8.22797e-62	0.0916844	1.08914e-26	0.109127	5.66105e-18	0.0975103	1.5244e-24	0.180256	2.57538e-32	0.177301	1.18054e-29	0.12536	1.21103e-24	0.166097	4.93378e-22	0.172718	3.16252e-22	0.0469711	0.000867552
42	yeaRWTcI	0.000283607	1	0.0301974	1.3633e-07	0.0168623	0.905929	0.0539676	2.64994e-45	0.0704331	1.4315e-56	0.0260116	4.75462e-05	0.0671283	8.53616e-25	0.0213432	0.27898	0.0173089	0.965619	0.0566384	1.39689e-15	0.0316693	0.0108123	0.102668	5.35501e-39	0.0907168	1.66833e-36	0.071127	1.24998e-91	0.0360531	3.02357e-10	0.0228416	0.0948832	0.0321348	1.07063e-06	0.0602369	8.39422e-13	0.0743599	4.72631e-15	0.132532	1.41172e-23	0.0663459	2.17752e-12	0.127081	1.34281e-24	0.170505	2.36447e-42	0.119896	5.22496e-27
43	yeaR5cI	0	1	N/A	1	N/A	1	N/A	1	N/A	1	N/A	1	N/A	1	N/A	1	N/A	1	N/A	1	N/A	1	N/A	1	N/A	1	0.0273074	0.479206	N/A	1	N/A	1	N/A	1	N/A	1	N/A	1	N/A	1	N/A	1	N/A	0.556411	N/A	1	N/A	1
44	yeaR10cI	0	1	0.0276924	0.010666	0.00243766	0.999996	0.0188352	0.67369	0.0331256	0.00677999	0.0201254	0.50281	0.0409261	0.0119216	0.0181283	0.693669	0.00892173	1	0.0797462	1.09875e-06	0.0204383	0.561682	0.0658229	0.000455572	0.0555741	0.000290566	0.0431447	5.13934e-14	0.0230395	0.31317	0.0227069	0.26728	0.0205016	0.469539	0.0453689	0.0158111	0.0601505	0.00152403	0.0749556	4.57194e-05	0.0655257	0.00288536	0.0731116	2.21454e-11	0.117864	2.37961e-19	0.0757767	5.14328e-11
45	yeaR15cI	0	1	0.0161612	0.933867	0.00679787	0.999024	0.0230467	0.128126	0.040395	2.79024e-06	0.0157389	0.977207	0.0269559	0.191642	0.0132917	0.981196	0.00911496	1	0.0470562	0.00100025	0.0155553	0.753594	0.0294376	0.1415	0.150521	6.26807e-16	0.0820577	1.21444e-106	0.0245765	0.0882844	0.0132058	0.99397	0.0160867	0.941662	0.0371219	0.0333356	0.0566963	0.000763413	0.0814118	1.36428e-05	0.0753542	0.000197833	0.0889832	3.88753e-17	0.129188	8.9706e-28	0.0784486	1.59064e-14
46	yeaR17cI	0	1	N/A	1	N/A	1	N/A	1	N/A	1	N/A	1	N/A	1	N/A	1	N/A	1	N/A	1	N/A	1	N/A	1	N/A	1	0.0294078	0.339027	N/A	1	N/A	1	N/A	0.287297	N/A	1	N/A	1	N/A	1	N/A	1	N/A	1	N/A	1	N/A	1
47	yeaR23cI	0	1	0	1	N/A	1	N/A	0.463311	0.127444	0.0603293	0.0107591	0.846665	N/A	1	N/A	1	N/A	0.684624	0	1	N/A	1	N/A	1	N/A	0.0654546	0.0530477	0.00085843	0.0148882	0.751469	N/A	0.707263	0.0746725	0.0167259	N/A	0.176436	N/A	1	N/A	0.0284116	N/A	1	N/A	8.35038e-11	N/A	6.3265e-07	0.0926655	0.0341889
48	yedY5cI	0	1	0	1	N/A	1	0	1	0	1	0	1	N/A	1	N/A	1	0	1	N/A	1	N/A	1	N/A	1	N/A	1	0	1	0	1	0	1	0	1	N/A	1	N/A	1	N/A	1	N/A	1	N/A	1	N/A	1	0	1
49	yedY10cI	0	1	0.00050062	1	0.000593844	1	0	1	0.00117596	1	0.000638949	1	0	1	0.00067136	1	0.000621516	1	0	1	0.00256004	0.999436	0	1	0.00397955	0.9999	9.50011e-05	1	0.000663133	1	0.000471129	1	0.000373527	1	0	1	0	1	0	1	0.00300629	0.998137	0.000878916	1	0.000653975	1	0.00125576	1
50	yedY15cI	0	1	0.000302068	1	0.000351845	1	0.000641702	1	0.00028755	1	0.000492967	1	0.00157116	1	0.000641278	1	0.000250298	1	0.00192872	1	0	1	0	1	0.00225571	1	0.000241732	1	0.000871221	1	0.00012377	1	0.000234636	1	0	1	0.00100254	1	0.00238459	0.999993	0.0015425	0.999992	0.000409612	1	0	1	0.00174116	1
51	yedY17cI	7.12042e-05	1	0.000137203	1	0	1	0.00073404	1	0.000458016	1	0.0003359	1	0.00472516	0.99993	0.000645642	1	0.000166879	1	0	1	0	1	0.00145164	0.999997	0.00119796	1	0.00020057	1	0.000962877	1	0.000462071	1	0.00021809	1	0	1	0.00166037	0.999982	0.00181211	0.999951	0	1	0.000435875	1	0.000488237	1	0.00212881	1
52	yedY23cI	6.14101e-05	1	0.000100235	1	0.000299463	1	0.000568235	1	0.000960644	1	0.000319953	1	0.00110103	1	0.000237089	1	0.000243907	1	0.000366376	1	0	1	0	1	0	1	9.98359e-05	1	0.000484985	1	0.000143271	1	0.000191374	1	0.000418017	1	0.001008	1	0.000474077	1	0.000663188	1	0.000583381	1	0.000854846	1	0.001585	1
53	ynfEWTcI	0	1	0.00023769	1	0.000560155	1	0.000606376	1	0.000209757	1	0.00142802	1	0.00205192	1	0.000517816	1	0.000651646	1	0	1	0.000373989	1	0.000286713	1	0.000197177	1	0.000508607	1	0.00106808	1	0.00049481	1	0.0005991	1	0.000612273	1	0.000263292	1	0.000259969	1	0.000308969	1	0.000731033	1	0.0010784	1	0.00183429	1
54	ynfE5cI	0	1	0.000600103	1	0.000801182	1	0.00124997	1	0.00141817	1	0.0018365	1	0	1	0.000650313	1	0.000936248	1	0.00176606	0.99998	0	1	0	1	0.00112367	1	0.000781319	1	0.00216805	1	0.00019178	1	0.00110179	1	0	1	0	1	0	1	0.00827551	0.947804	0.00225022	1	0.00146757	1	0.000824895	1
55	ynfE10cI	0	1	0.142565	1.78754e-137	0.0850522	6.8936e-44	0.102633	2.97762e-121	0.216646	6.15358e-209	0.261518	1.10949e-302	0.524668	1.16216e-257	0.212813	1.18483e-143	0.127823	5.81887e-99	0.165792	6.52558e-77	0.160136	3.17186e-44	0.157637	4.7747e-73	0.127812	2.58313e-53	0.125244	6.76847e-171	0.160676	6.85457e-120	0.108607	3.79489e-61	0.182384	1.67777e-82	0.105419	1.19721e-24	0.239306	2.13278e-43	0.162267	2.0945e-31	0.170489	7.56882e-31	0.227429	3.22684e-36	0.187975	1.93083e-44	0.195721	7.87122e-38
56	ynfE15cI	0.000115916	1	0.11014	2.54092e-97	0.0564692	1.56426e-17	0.0773942	8.18379e-82	0.184421	1.0743e-160	0.257464	1.1265e-286	0.553918	2.42838e-242	0.203189	5.06691e-129	0.124666	3.67354e-94	0.153252	1.05462e-82	0.124998	7.56076e-34	0.141209	2.43326e-58	0.129687	1.65444e-50	0.114419	6.5948e-146	0.165295	4.23664e-113	0.10859	1.53529e-57	0.161366	1.38325e-72	0.12366	4.8932e-30	0.140322	4.55881e-29	0.189214	9.65289e-35	0.122472	1.13805e-26	0.212071	4.04801e-34	0.230542	1.62781e-48	0.12504	6.21259e-26
57	ynfE17cI	9.04369e-05	1	0.0055374	1	0.000702852	1	0.00908241	1	0.00249447	1	0.110285	3.49861e-97	0.140825	3.89466e-31	0.0602147	7.49142e-18	0.0778578	8.11757e-45	0.00246474	0.999592	0	1	0.00568487	0.990891	0.00502008	0.998946	0.0556976	2.24593e-33	0.0727112	1.55267e-22	0.0402236	1.1195e-07	0.101555	1.24106e-39	0	1	0	1	0.00558447	0.990298	0	1	0.0771224	8.71132e-13	0.087185	2.78779e-14	0.0408606	0.000374638
58	ynfE23cI	0	1	0.0528061	3.47064e-39	0.0123056	0.999944	0.0717527	1.87127e-66	0.0501191	1.09873e-28	0.207774	2.4907e-261	0.393378	2.9274e-224	0.156732	4.01836e-114	0.114313	1.10102e-89	0.0794591	9.4025e-38	0.0438771	2.9232e-06	0.0971263	2.84482e-34	0.0553213	4.4953e-15	0.0965764	3.96831e-132	0.132925	3.49619e-104	0.076333	4.02961e-42	0.140344	4.68124e-68	0.0568334	2.74591e-12	0.0681093	1.12351e-13	0.103389	7.90818e-21	0.0572492	2.73898e-10	0.178696	2.51352e-31	0.190547	5.50667e-45	0.100641	1.75239e-22
59	fabR	1	0	1	0	1	5.64588e-256	1	0	1	0	1	0	1	3.68074734883928e-310	1	2.81975e-283	1	3.51429e-262	1	0	1	0	1	0	1	2.87609e-275	1	0	1	1.23096e-305	1	9.78143e-200	1	5.65225e-168	1	1.59469e-121	1	1.38393e-96	1	9.98631e-86	1	1.15309e-99	1	3.55687e-61	1	1.20574e-88	1	2.17607e-72
[truncated: 16 more columns]

## Sheet: Aligned Reads
	Promoter	GV-11-13-ALL_S9	GV-11-13-ON_S1	M1-11-14-ALL_S25	M1-11-14-ON_S17	M1-11-15-ALL_S27	M1-11-15-ON_S19	M1-11-17-ALL_S29	M1-11-17-ON_S21	M1-11-18-ALL_S15	M1-11-18-ON_S7	M2-11-14-ALL_S41	M2-11-14-ON_S33	M2-11-15-ALL_S43	M2-11-15-ON_S35	M2-11-17-ALL_S45	M2-11-17-ON_S37	M2-11-18-ALL_S31	M2-11-18-ON_S23	M3-11-14-ALL_S57	M3-11-14-ON_S49	M3-11-15-ALL_S59	M3-11-15-ON_S51	M3-11-17-ALL_S61	M3-11-17-ON_S53	M3-11-18-ALL_S47	M3-11-18-ON_S39	M4-11-14-ALL_S10	M4-11-14-ON_S2	M4-11-15-ALL_S12	M4-11-15-ON_S4	M4-11-17-ALL_S14	M4-11-17-ON_S6	M4-11-18-ALL_S63	M4-11-18-ON_S55	M5-11-14-ALL_S26	M5-11-14-ON_S18	M5-11-15-ALL_S28	M5-11-15-ON_S20	M5-11-17-ALL_S30	M5-11-17-ON_S22	M5-11-18-ALL_S16	M5-11-18-ON_S8	M6-11-14-ALL_S42	M6-11-14-ON_S34	M6-11-15-ALL_S44	M6-11-15-ON_S36	M6-11-17-ALL_S46	M6-11-17-ON_S38
1	cydAWTcI	1067	2110	407	564	95	112	31	54	15	28	128	189	44	40	23	50	19	50	289	708	57	69	20	72	31	56	373	246	32	61	41	48	26	36	632	1434	561	761	149	441	104	143	241	294	209	280	138	157
2	cydA5cI	28	63	5	1	0	0	0	0	0	0	0	0	0	0	0	0	0	0	2	6	0	0	0	0	0	1	8	0	0	0	0	0	0	0	5	9	10	2	2	1	1	0	1	0	2	2	0	1
3	cydA10cI	1736	12571	466	737	88	125	34	53	10	35	155	270	41	45	20	48	20	65	299	836	52	50	16	66	17	33	538	519	61	105	28	56	26	81	803	2526	772	1276	214	654	106	192	326	417	257	433	173	228
4	cydA15cI	81	461	14	28	8	6	1	7	0	2	6	15	4	4	2	2	1	5	17	35	1	4	0	4	3	1	35	18	2	11	3	1	5	3	9	103	26	49	8	28	12	10	8	9	16	25	16	6
5	cydA17cI	2145	14207	584	811	87	135	38	57	22	48	280	465	48	61	34	59	17	71	324	906	82	70	37	80	32	63	651	642	68	143	33	71	21	72	1022	2763	781	1443	262	778	117	242	393	555	310	475	223	294
6	cydA23cI	1999	13359	658	924	135	165	45	67	20	51	222	373	60	49	30	69	30	80	369	906	60	81	24	54	19	47	635	572	91	152	48	62	34	71	1019	2562	795	1266	259	722	151	214	380	485	307	470	215	304
7	fdnGWTcI	1196	5020	438	598	419	458	326	449	183	400	200	335	246	237	193	315	207	423	361	876	273	286	155	355	201	284	592	425	205	306	264	303	158	345	702	1781	822	959	538	1270	307	453	345	334	363	455	450	504
8	fdnG5cI	873	4	488	1	91	1	56	0	31	0	199	6	42	1	62	2	40	0	327	1	56	0	50	1	75	2	590	11	63	7	40	1	25	3	717	4	638	5	324	9	179	4	343	0	275	1	235	9
9	fdnG10cI	16	1	1	0	0	0	0	0	1	0	0	0	0	0	0	0	0	0	2	0	1	0	0	0	0	0	1	0	0	0	0	0	0	0	1	0	5	0	0	0	1	0	0	0	1	0	0	1
10	fdnG15cI	18	0	9	0	2	0	2	0	0	0	2	0	5	0	0	0	1	0	6	0	0	0	2	0	1	0	8	0	0	0	2	0	0	0	6	0	5	1	3	0	6	0	3	0	8	0	6	1
11	fdnG17cI	6	0	1	0	0	0	0	0	0	0	0	0	0	0	0	0	0	0	1	0	0	0	0	0	0	0	2	0	0	0	0	0	0	0	3	0	3	0	0	0	4	0	1	0	0	0	1	0
12	fdnG23cI	15	0	6	0	1	0	1	0	0	0	0	0	1	0	0	0	1	0	7	0	3	0	0	0	0	0	12	0	0	0	0	0	2	0	5	0	19	0	0	2	2	0	3	0	3	0	4	1
13	hycAWTcI	1413	5	587	80	122	18	93	10	35	4	213	9	91	7	64	11	110	9	683	42	109	6	68	14	77	11	863	16	99	19	110	11	174	13	1032	137	1285	71	512	120	375	47	445	44	422	48	389	12
14	hycA5cI	1116	1	637	0	118	0	80	2	45	1	178	0	51	0	64	0	56	0	426	2	91	0	52	0	66	2	764	1	73	0	63	0	31	1	872	7	963	1	418	1	297	1	369	1	357	3	343	0
15	hycA10cI	22	0	3	0	0	0	0	0	0	0	0	0	1	0	0	0	1	0	4	1	0	0	0	0	0	0	7	0	0	1	0	0	0	0	2	0	20	0	2	0	2	0	1	0	4	0	4	0
16	hycA15cI	973	2	509	18	92	2	53	3	35	0	159	2	49	0	53	1	66	3	377	12	65	1	45	1	57	6	677	4	72	9	42	2	29	1	711	15	766	16	378	27	260	5	349	10	291	12	266	8
17	hycA17cI	834	1	416	0	87	0	61	0	37	0	108	1	44	0	53	0	44	0	380	6	55	0	40	1	53	0	533	1	59	0	37	1	27	0	637	2	664	1	313	1	223	1	268	0	259	0	221	1
18	hycA23cI	33	0	15	0	10	0	1	0	1	0	2	0	4	0	1	0	8	0	20	0	1	0	0	0	2	0	27	0	3	0	3	0	2	1	13	0	51	1	11	0	10	0	5	0	9	0	12	0
19	moaAWTcI	1175	3	635	7	166	0	85	1	49	0	171	0	111	0	93	1	109	0	485	3	81	0	82	1	93	1	809	2	116	0	86	0	48	0	886	3	1219	1	536	5	416	2	419	0	454	4	398	2
20	moaA5cI	1049	6611	285	516	72	69	33	65	35	67	122	206	33	49	30	54	38	111	464	1611	78	121	39	123	63	99	309	239	60	105	26	33	27	57	464	1402	543	891	183	487	127	149	178	264	216	342	123	190
21	moaA10cI	1812	11639	435	739	146	146	73	122	26	103	172	311	83	115	50	159	59	222	299	1034	70	109	50	104	55	102	517	505	317	622	77	138	77	239	805	2360	1183	1724	323	840	210	330	317	426	437	661	227	344
22	moaA15cI	5559	35446	1836	2801	656	733	300	543	155	436	782	1432	470	613	280	567	223	696	927	2925	289	423	170	480	192	403	1954	1676	460	786	304	420	237	565	2791	6959	2784	4589	875	2434	546	876	1138	1480	1239	1819	687	986
23	moaA17cI	340	4322	42	150	18	31	7	16	2	9	17	55	2	11	3	9	2	5	20	152	4	8	1	18	1	6	57	92	6	33	6	11	3	12	77	451	93	240	23	107	12	26	20	70	19	74	24	39
24	moaA23cI	2513	16989	712	1233	372	466	234	420	130	329	436	877	386	458	189	402	200	561	388	1438	155	255	88	299	131	226	961	851	238	468	236	301	167	356	1199	3373	1877	3009	432	1461	295	488	515	700	694	968	404	560
25	napFWTcI	0	0	0	1	0	1	0	1	1	1	0	1	2	0	0	0	1	0	0	1	1	0	0	1	0	0	0	1	1	0	3	1	2	0	1	3	1	0	1	1	0	0	1	1	1	1	1	1
26	napF5cI	1110	6074	544	672	331	303	139	106	64	115	353	553	226	267	84	79	72	112	259	605	139	181	45	92	64	97	591	594	193	175	114	86	54	72	573	1316	627	776	224	495	167	195	380	455	399	438	206	213
27	napF10cI	36	95	16	24	8	7	3	2	0	3	5	6	2	7	1	2	1	5	10	16	2	3	1	4	2	3	23	18	10	15	3	1	2	3	7	35	20	29	4	23	6	4	8	9	8	19	6	10
28	napF15cI	817	4074	957	1129	974	963	556	444	311	428	644	1058	725	996	299	290	298	412	305	716	305	481	249	363	260	256	844	819	498	454	448	312	218	190	449	1016	499	572	206	471	167	210	407	576	499	466	195	232
29	napF17cI	20	76	12	5	10	2	0	2	2	1	3	5	4	1	1	0	3	2	6	8	3	0	0	0	1	1	10	6	2	1	1	0	2	0	9	19	11	10	2	6	5	1	5	0	11	4	4	5
30	napF23cI	2549	14018	9563	12221	15569	14632	11798	13428	6210	11089	11378	16642	15048	16142	8507	12317	7397	14014	5714	13259	7269	8184	4875	10560	5359	7456	13139	12004	9856	10318	11130	9755	6033	8957	3311	7280	4527	5870	3670	8740	3127	4173	6506	7450	8375	9438	4601	5874
31	narKWTcI	1679	7	1149	9	257	0	121	2	77	1	654	2	126	3	127	3	181	7	729	16	121	3	80	2	153	1	1199	1	180	1	153	0	86	0	1453	8	1611	4	687	22	470	7	637	5	607	3	452	2
32	narK5cI	1307	4	912	2	166	0	80	0	53	0	248	0	72	0	71	1	64	0	656	2	110	1	76	0	77	0	1049	0	100	0	58	0	43	0	1196	2	1149	2	552	4	342	1	552	1	467	1	459	1
33	narK10cI	31	1	3	0	0	0	0	0	0	0	1	0	0	0	0	0	0	0	9	1	1	0	0	0	0	0	9	0	0	0	0	0	0	0	3	0	25	0	1	0	3	0	2	0	3	0	4	0
34	narK15cI	56	1	27	0	11	0	1	0	4	0	3	0	6	0	3	0	3	0	17	0	3	0	2	0	5	0	28	0	3	0	3	0	0	0	9	0	29	3	10	0	15	0	7	0	20	0	13	0
35	narK17cI	19	0	4	0	0	0	0	0	0	0	0	0	0	0	0	0	0	0	4	0	0	0	0	0	2	0	5	0	0	0	0	0	0	0	3	1	11	0	2	0	4	0	1	0	1	0	4	0
36	narK23cI	881	1	514	4	116	0	45	1	35	1	163	0	65	0	70	0	66	0	338	6	53	1	47	0	62	0	688	1	47	0	40	0	35	0	729	44	752	21	393	11	259	1	346	6	245	10	263	5
37	narGWTcI	0	4	0	0	0	0	0	0	0	0	0	0	0	0	0	0	0	0	0	0	0	0	0	0	0	0	0	0	0	0	0	0	0	0	0	0	0	0	0	0	0	0	1	0	0	0	0	0
38	narG5cI	1	0	0	0	0	0	0	0	0	0	0	0	0	0	0	0	0	0	0	0	0	0	0	0	0	0	0	0	0	0	0	0	0	0	0	0	0	0	0	0	0	0	0	0	0	0	0	0
39	narG10cI	1	0	0	0	0	0	0	0	0	0	0	0	0	0	0	0	0	0	0	0	0	0	0	0	0	0	0	0	0	0	0	0	0	0	0	0	0	0	0	0	0	0	0	0	0	0	0	0
40	narG15cI	0	0	0	0	0	0	0	0	0	0	0	0	0	0	0	0	0	0	0	0	0	0	0	0	0	0	0	0	0	0	0	0	0	0	0	0	0	0	0	0	0	0	0	0	0	0	0	0
41	narG17cI	0	0	0	0	0	0	0	0	0	0	0	0	0	0	0	0	0	0	0	0	0	0	0	0	0	0	0	0	0	0	0	0	0	0	0	0	0	0	0	0	0	0	0	0	0	0	0	0
42	narG23cI	10	17	1	0	1	1	0	0	0	2	0	0	0	1	0	0	0	0	2	1	0	0	0	0	0	0	6	1	0	0	0	0	0	0	2	0	1	2	1	2	0	0	1	3	1	0	0	1
43	torCWTcI	0	0	0	0	0	0	0	0	0	0	0	0	0	0	0	0	0	0	0	0	0	0	0	0	0	0	0	0	0	0	0	0	0	0	0	0	0	0	0	0	0	0	0	0	0	0	0	0
44	torC5cI	1841	351	5018	4238	5955	4522	3409	1871	1993	1183	3703	3783	4199	3313	2499	1492	2082	1713	3276	5652	3107	2904	1608	1600	1725	1032	5843	3757	3485	2926	2607	1408	1682	947	2471	4209	4851	3297	3204	3229	3393	2707	4421	4014	4970	4160	3254	1762
45	torC10cI	19	7	24	18	26	29	20	7	15	6	19	20	33	25	14	6	11	11	13	44	14	15	8	10	16	11	28	27	16	16	16	14	15	8	11	24	43	23	9	31	18	12	20	15	25	34	17	16
46	torC15cI	1856	505	11831	9706	23649	19217	21505	11498	14663	9139	12222	13724	21011	16088	14122	8544	14352	12550	5969	11094	10257	10215	10472	10642	13533	7172	13251	9269	13329	11411	14151	8131	10076	6747	3259	5438	5418	3881	5350	6003	5274	4854	8075	7225	10102	8472	6770	4066
47	torC17cI	9	9	14	5	7	7	6	5	6	3	9	5	11	3	4	3	8	4	9	5	3	5	4	2	6	1	19	4	7	6	5	2	4	4	3	15	21	11	5	6	13	4	4	6	10	17	8	1
48	torC23cI	42	16	135	139	307	236	170	177	117	174	67	239	288	249	95	134	153	177	57	150	94	140	82	146	105	114	183	118	182	170	147	115	95	76	14	76	108	79	71	133	79	74	56	55	175	208	67	66
49	yeaRWTcI	2797	55	1480	432	352	100	213	137	132	117	522	81	209	37	222	129	235	191	1288	1151	234	166	100	133	192	113	1918	424	250	209	249	103	142	102	2609	631	3122	2326	1237	1777	799	897	1067	151	1061	286	801	781
50	yeaR5cI	7	0	0	0	0	0	0	0	0	0	0	0	0	0	0	0	0	0	4	0	0	0	0	0	0	0	3	0	0	0	0	0	0	0	1	0	7	2	3	1	3	0	1	0	0	0	2	0
51	yeaR10cI	439	1	314	84	55	22	29	14	18	7	90	2	35	4	32	15	25	15	180	56	33	15	28	21	34	3	327	34	43	22	27	11	18	9	331	62	434	196	176	145	107	67	174	15	128	22	125	84
52	yeaR15cI	701	0	372	58	89	21	43	17	34	12	96	6	46	4	43	19	39	25	320	122	64	13	27	22	35	11	505	64	31	43	32	15	22	28	575	84	2333	2006	588	591	638	217	229	13	387	71	240	177
53	yeaR17cI	7	0	1	0	0	0	0	0	0	0	0	0	0	0	0	0	1	0	0	0	0	0	0	0	0	0	2	0	0	0	0	0	0	0	0	0	13	4	3	0	3	0	0	0	3	0	0	0
54	yeaR23cI	17	0	5	0	5	0	0	1	0	1	0	0	1	0	0	0	0	0	4	2	0	0	0	2	0	0	5	2	1	2	1	0	0	0	10	1	36	20	3	19	11	2	0	0	9	1	2	8
55	yedYWTcI	1	1	0	0	0	0	0	0	0	0	0	1	0	0	0	0	0	0	0	0	0	0	0	0	0	0	0	0	0	0	0	0	0	0	0	0	0	0	0	0	0	0	0	0	0	0	1	0
56	yedY5cI	33	0	7	0	0	0	0	0	1	0	0	0	1	0	0	0	1	0	9	0	1	0	0	0	0	0	9	0	1	0	0	0	0	0	5	0	31	0	3	0	12	0	2	0	8	0	3	0
57	yedY10cI	1197	2	622	3	133	0	79	0	38	0	182	1	70	1	75	0	80	0	437	0	79	0	65	0	74	0	814	3	82	3	54	1	44	0	845	5	1048	1	409	4	335	0	394	0	405	2	271	1
58	yedY15cI	1844	4	972	3	207	2	105	0	61	0	333	1	112	0	129	1	116	1	668	7	107	0	84	2	102	0	1130	1	146	3	105	1	63	0	1315	6	1452	4	690	3	647	1	605	2	774	5	585	0
59	yedY17cI	1148	6	792	1	200	0	96	0	65	1	234	0	66	0	78	1	78	0	416	5	100	1	56	1	97	0	709	1	91	1	66	0	38	0	901	3	1030	2	422	2	398	0	403	4	419	3	363	1
60	yedY23cI	3537	15	2277	2	555	1	226	1	188	0	684	2	261	0	258	2	294	0	1533	14	262	0	213	1	286	2	2331	7	295	0	244	1	143	1	2707	8	3239	3	1468	10	1219	2	1296	3	1390	5	1016	5
61	ynfEWTcI	8630	19	4884	11	984	0	468	3	375	3	1380	7	492	1	463	1	545	0	2962	30	529	1	378	1	462	1	5044	3	588	1	500	1	335	2	5858	78	6584	36	2689	22	1979	5	2521	11	2114	17	1927	12
62	ynfE5cI	1246	1	519	3	113	1	56	0	41	0	136	1	64	0	65	0	44	1	396	8	76	0	46	0	62	3	675	3	97	1	39	2	23	0	751	13	862	7	359	9	230	4	375	0	312	5	243	2
63	ynfE10cI	4794	15	954	1316	232	193	135	152	70	127	463	363	125	112	103	193	74	183	1635	2779	234	255	127	207	138	160	1111	756	202	238	109	116	83	126	1929	4695	2248	2950	641	1648	393	585	781	865	828	995	575	618
64	ynfE15cI	3250	24	748	797	290	223	134	177	98	126	325	169	143	100	143	157	118	186	1255	1609	209	204	111	211	154	184	903	523	179	214	191	146	75	133	1270	3043	1484	1779	421	1009	276	324	514	601	576	712	324	427
65	ynfE17cI	1093	4	486	26	81	1	56	0	32	1	155	1	43	0	57	0	35	4	306	46	51	2	36	2	53	5	512	4	65	3	34	0	24	0	537	551	631	368	215	187	155	49	256	76	243	132	159	79
66	ynfE23cI	4991	13	1619	827	434	173	249	151	165	103	752	85	220	54	248	132	226	174	877	1042	222	149	159	165	209	143	2090	329	265	135	297	106	153	104	2080	4022	2539	2569	848	1713	601	578	996	827	1019	1013	592	645
67	fabR	293	22194	362	3504	737	3700	111	1188	199	4673	237	2187	497	2783	89	698	250	6685	390	6461	310	2145	78	785	198	3891	492	1546	255	2353	93	582	213	4486	471	4384	458	4800	55	622	152	1266	332	701	286	2140	83	475
[truncated: 16 more columns]
