# Supplementary material for: Synthetic Gene Circuits Enable Systems-Level Biosensor Trigger Discovery at the Host-Microbe Interface
Source: mSystems. 2019 Jun 11;4(4):e00125-19. doi: 10.1128/mSystems.00125-19 (PMC6561318; doi:10.1128/mSystems.00125-19)
Supplement: DATA SET S4 [file mSystems.00125-19-sd004.txt]

>xapA
GAGGCAATTCCGACGTCTAAGAAACCATTATTATCATGACATTAACCTATAAAAATAGGCGTATCACGAGGCCCTTTCGTCTTCACCTCGATAGATCTCACGCCGATATCTGCAAAACCGCCTTTAAATTCTGCATGAGATACAACAGGTATCGCTAATATAGAGGAAAGTGTCAGAGTTAAAAGATGTTTTTTCATAGCATAATTCCCTATGCCGATCGTTATTAGTAGATTGCTTAATAAAGTGGTTTGCTAAAAACGACATATTGTTAATGCAAAGGAATTAATATCGCCAATACAGTTTTTACCGTGGATTAATAGAGAAAAGATATAAATCCATCGATATCGAATCGCTATTGAATGCGTGAGAAAAGTGTATTGGTAAGAGCCGGGACAACCTCGCTATAAAAAGGCGTTAGATTCCACCCTACAGAAAAAGGATATGTATGTCTCAGGTTCAATTTTCTCATAACCCGCTGTTTTGCATAGATATTATCAAGACTTATAAACCTGATTTCACGCCACGCTCGAGAGATCCTCTAGATTTAAGAAGGAGATATACATATG
>abrB
GAGGCAATTCCGACGTCTAAGAAACCATTATTATCATGACATTAACCTATAAAAATAGGCGTATCACGAGGCCCTTTCGTCTTCACCTCGATGGATCCTTCGTCCATTCCAGGCACCCCCATCGAGGCTGGCCCCTTCGATACAGTGGTGCTTTTTAAGATTAACTATAACTGATTTACCATGATGCCCTTTGCCGCCGGAAAGGGCATCTCTTTCAGAAAATTGCTGATTTTCCCCTTTTCCTTGATTGCTGTTATTTTTTCCTGGCCCAGCTTTCTTTATGCTGTATCGATACACCAAAGAGAAAATAATGAGGGAGCGAAGGATGCCAGTTTTGCAGTGGGGAATGTTCTCGAGAGATCCTCTAGATTTAAGAAGGAGATATACATATG
>speF
GAGGCAATTCCGACGTCTAAGAAACCATTATTATCATGACATTAACCTATAAAAATAGGCGTATCACGAGGCCCTTTCGTCTTCACCTCGATGGATCCTTCAACCGTATTTCCTGGATAGAATATCTTCACCTTCATTCACATCAGGAAAGGTAAATTAAATGGAAAATAACAGCCGCACTATGCCCCATATAAGGCGGACAACTCATATTATGAAGTTTGCTCATCGCAATAGCTTCGACTTTCACTTCTTCAATGCCCGTTAGTCTACCGACTAAGGGCACTTCAGCGTACAGGTCTTCCTGACTCTCTGTATTACAGGCATATGCCTGTATTCCGCAGTGCTCATTCTCTGTTAACCCTTGTATTATCAGCCACCTGACTGGTAAGGGTTTCTGCATTCTGAAAAAAGCAATCTACCTGATTTATTTATCAGCGGGGTAACTTTGCTTTTTTCCGGCACGATCGATTTCTCATTCGAGAAATTGAGGACCTGCTATTACCTAAAATAAAGAGATGAAAAATGTCAAAATTAAAAATTGCGGTTAGTGATTCTTGCCCGGACTGTTTTACCACGCAGCGAGAATGTATCTACATTAATGAAAGTCGTAATATCGATGTGGCGGCAATAGTTTTATCGCTCAACGATGTTACATGCGGAAAACTCGATGAAATCGATGCCACGGGTTATGGCATCCCGGTATTTATTGCTACTGAAAATCAAGAACGTGTACCCGCAGAGTATTTGCCCCGTATTTCGGGTGTCTTTGAGAATTGCGAATCGCGACGAGAATTTTATGGTCGCCAGTTAGAAACCGCCTCGAGAGATCCTCTAGATTTAAGAAGGAGATATACATATG
>xseA
GAGGCAATTCCGACGTCTAAGAAACCATTATTATCATGACATTAACCTATAAAAATAGGCGTATCACGAGGCCCTTTCGTCTTCACCTCGAGTCGGCAGAACGGTAGAGTGAGCAGGAACGAGGAGAACGTCGTCAAACGTCAGAGCTTCTTTAGCGATACGTAGCATGGGCAATATCTCGACCAGAGTGGTTAATAAATATTGCCGCGGCATTATACAGAGCGTAACCGATTGCATCTACCCCTTTTTGCAAAAAATGCTTGCTATCCCCGAAGGGCGGGTTACTATCGACTGAATAACCTGCTGATTTAGAATTTGATCTCGCTCACATGTTACCTTCTCAATCCCCTGCAATTTTTACCGTTAGTCGCCTGAATCAAACGGTTCGTCTGCTGCTTGAGCATGAGATGGGACAGGTTTGGATCAGCGGGGATCCCGCTCTAGATTTAAGAAGGAGATATACATATG
>xseB
GAGGCAATTCCGACGTCTAAGAAACCATTATTATCATGACATTAACCTATAAAAATAGGCGTATCACGAGGCCCTTTCGTCTTCACCTCGATGGATCCGCGCACAGATTGGCTTTTGATGGTGATTTCCGGGAACAATTTAATGATAAACTTCATGGCGGCAATGGTTCGTTGGCAAGCCTTAAGCGACTTGTATAGGGAAAAATACAGCAGCCCACACCTGCGGCTGCATCCAGGCGCGGAAGTATACCACTAACATCGCTTTGCTGTGCACATCACCTTACCATTGCGCGTTATTTGCTATTTGCCCTGAGTCCGTTACCATGACGGGGCGAAAAATATTGAGAGTCAGACATTCATTATGCCGAAGAAAAATGAGGCGCCCGCCAGCTTTGAAAAGGCGCTGAGCGAGCTGGAACAGATTGTAACCCGTCTGGAAAGTGGCGACCTGCTCGAGAGATCCTCTAGATTTAAGAAGGAGATATACATATG
>speE
GAGGCAATTCCGACGTCTAAGAAACCATTATTATCATGACATTAACCTATAAAAATAGGCGTATCACGAGGCCCTTTCGTCTTCACCTCGATGGATCCGCATTCCCGTCGCTAAAAAATGCAAAGCCCTGGCCCGCGATTCCTTAAGCCTGCTTGCCTACGTCAAATAATCCCTGATACCTTTTTGTAGAAATATTGACCGTGCATCCGCGGTCAATGTTAGCTATTATGTTGCGCCCTTTTTTTACGGGTGTTAACAAAGGAGGTATCAACCCATGGCCGAAAAAAAACAGTGGCATGAAACGCTACACGACCAGTTTGGGCAGTACTTTGCGGTAGATAACGTTCTGTATCATGAAAAGACCGATCACCAGGACTCGAGAGATCCTCTAGATTTAAGAAGGAGATATACATATG
>speB
GAGGCAATTCCGACGTCTAAGAAACCATTATTATCATGACATTAACCTATAAAAATAGGCGTATCACGAGGCCCTTTCGTCTTCACCTCGATGGATCCCGAGGCAGGTTTGTACGGTTATACTTATCTTGAAGATGAGTAAGTCCTGTGTTACTTGAATCCGCTTAATTTAGCGGTGATAATCCGCCACAATTTATTGTGACAAATCCAACCCTTCCTCGTCGGGCCTAACGACGCGGAAGGGTTTTTTTATATCGACTTTGTAATAGGAGTCCATCCATGAGCACCTTAGGTCATCAATACGATAACTCACTGGTTTCCAATGCCTTTGGTTTTTTACGCCTGCCGATGAACTTCCAGCCGTCTCGAGAGATCCTCTAGATTTAAGAAGGAGATATACATATG
>speC
GAGGCAATTCCGACGTCTAAGAAACCATTATTATCATGACATTAACCTATAAAAATAGGCGTATCACGAGGCCCTTTCGTCTTCACCTCGATGGATCCTAAAAGGGCCGATGACCACAAGAGTTCCTGTTAGCTGTATTGTTTGATTTTCTTATTATGACCGTTTGGTGCCGTCGATGGCTTGTTTGTTCGCAAAGTCCTGGCTTGCACGCTTTAGCGAAAGGTGCCATGATTGCGCGAATTTTCTCCTCTCTGTACGGAGTTTGCCCGATGCACGCCATCTCCTTACATTCTCTCGCTTATCGCCGTTTCGCGCGAAACGTTTCCCTTTCTATGTTACTGCTCATGCGGTGAAGTTAACGCACGCTCACTGCAGGACAACAGTAAAATCAGAGCGTTTCTGCTTTTACTGATGTCTGGCGGTCGGAGCTGGTGACCAGTTTGACCCATATCTCATGGGGCAGGGTTTTCCACCTTGTCCGGTATTCTTACTTCCCCGAAACGGGTTTGCGCTTATGAAATCAATGAATATTGCCGCCAGTAGTGAACTCTCGAGAGATCCTCTAGATTTAAGAAGGAGATATACATATG
>ybcL
GAGGCAATTCCGACGTCTAAGAAACCATTATTATCATGACATTAACCTATAAAAATAGGCGTATCACGAGGCCCTTTCGTCTTCACCTCGAGTGAAAGTAATATCCGCCCAGCAGGCGATAAGTGCTCTCAAATATATGGTTGATGGTGAGATTTATTTCTAAATAATGATCTCGGATTTTAAGTTATGCTATGGTGATAAAGTGCAAGACAGAATTAATTATCTTTGACGAAACTTAATGGGTAATTACTTTGTTTGCTCCCACAAGCGAGTTTTGTACGGCTGTATTGGGGTAGTAAATGAGCTATACAATCTTAATCATTTGTTAGGTGAGAACTCTTGGTCGCAGATTCAAATACTGAAAATACGTGACAAATTATTATGAGCAAAATGGTGTATGTCACGTATTTTGAATGGTAGGTTAAAAAATAACACCGACTTTCGTAGGTGTTACTAATAATAAAGCAGAGTTTTTAGATAGTATCAATGTGCTTTGTGTATATTGTGGCAAATAATTGGGTTGGGGGTACAATTGTGATTGCTTTTGCATGAACATTGCGCCTTTATGCATAATGAGATAAAGGAATATCAAATAAAATAACGATAGGTCATAACAAAGAGGTTTTTATGAAAACACTTATCGTTTCAACTGTATTGGCATTCATAACATTTTCTGCGCAGGCTGGATCCTCTAGATTTAAGAAGGAGATATACATATG
>ytfE
GAGGCAATTCCGACGTCTAAGAAACCATTATTATCATGACATTAACCTATAAAAATAGGCGTATCACGAGGCCCTTTCGTCTTCACCTCGATGGATCCATCGCGGTCAGAGCAAAACCAGAAAAACCTTTAACTGAATCTGTCTCAGAAAGTTGACACGCTGGCAGTGAGTTAAATAAGCCTCTGCTACGTAAGGGTTATAGCTTTTGCCTTAAAGATGCATTTAAAATACATCTTATCTTATTAAGAATGAGGTATCAGCTATGGCTTATCGCGACCAACCTTTAGGTGAACTGGCGCTCTCTATTCCTCGCGCTTCAGCTCTGTTTCGTAAATATGATATGGATTACTGCTGTGGCGGCTCGAGAGATCCTCTAGATTTAAGAAGGAGATATACATATG
>ybcK
GAGGCAATTCCGACGTCTAAGAAACCATTATTATCATGACATTAACCTATAAAAATAGGCGTATCACGAGGCCCTTTCGTCTTCACCTCGAGCTGCCAGCCATTATAGGCATGATGTTGATTTGTGCCGGTGTGTTGATTATTAATTTATTGTCACGAAGCACACCACATTAAAATAATTTGTTTCTAAACGACTAAAATATGGAGGCTCTTATATTTATATGAGCCTCGTTTTATGCTTTTTGTTAATGTCTTTATTTTTTATGTATTCTTTTGTGCTTTCAAGATTATGGCGTAAGAAAATTGCAATACGATTATTGTTGTATATTCAAGATAATGTGACCTTAATTGTCTTTTTAAATAAAAAATAAACAAAAATTATATCCCACCACTAAGGTTTATAAAAGCATACGTTAGCAGGTGTCACCATGAAAAAAGCCATAGCATATATGCGATTTTCATCACCAGGTCAGATGTCTGGCGGGATCCTCTAGATTTAAGAAGGAGATATACATATG
>frdA
GAGGCAATTCCGACGTCTAAGAAACCATTATTATCATGACATTAACCTATAAAAATAGGCGTATCACGAGGCCCTTTCGTCTTCACCTCGATGGATCCTAGGAATGGATGCGCTCGGCTGCCAGGATGCCGTTTCGCTCATAGTTAAATCTCCAGTTTTTGACAAGGGCACGAAGTCTACTCGCAACGCGACGGCGAGACAAATTTTACGCAGGAATCAAACAGCGGTGGGCAGTGACTAAAAAAAGCACGATCTGATGGTTTAGTAATTAAATTAATCATCTTCAGTGATAATTTAGCCCTCTTGCGCACTAAAAAAATCGATCTCGTCAAATTTCAGACTTATCCATCAGACTATACTGTTGTACCTATAAAGGAGCAGTGGAATAGCGTTCGCAGACCGTAACTTTCAGGTACTTACCCTGAAGTACGTGGCTGTGGGATAAAAACAATCTGGAGGAATGTCGTGCAAACCTTTCAAGCCGATCTTGCCATTGTAGGCGCCGGTGGCGCGGGATTACGTGCTGCAATTGCTGCCGCGCAGGCAAATCCGAATGCAACTCGAGAGATCCTCTAGATTTAAGAAGGAGATATACATATG
>ytfF
GAGGCAATTCCGACGTCTAAGAAACCATTATTATCATGACATTAACCTATAAAAATAGGCGTATCACGAGGCCCTTTCGTCTTCACCTCGATGGATCCGCAAATTGATTGGCCACCCAACGACAACGTTAGCCGAAAGCGTAAGCCATCTTTTTAATGTTAATAACTAGTTAATTAAAGTGGCATCCTCCCGCATCCTCTCTGATAATGACGGGATGCCGGGAGCAATCATGTCTGCTTCCTGAACTTTCTTCTGACAGATCAATGGATGCCAGTAATGATTAGCGGCGTGCTGTACGCCCTGTTAGCAGGGTTGATGTGGGGGCTTATTTTTGTCGGGCCGTTGATCGTGCCGGAATACCCTCGAGAGATCCTCTAGATTTAAGAAGGAGATATACATATG
>ybcY
GAGGCAATTCCGACGTCTAAGAAACCATTATTATCATGACATTAACCTATAAAAATAGGCGTATCACGAGGCCCTTTCGTCTTCACCTCGATGGATCCTGACGGTCTTCCAGCCATTCGGCTCCTGCTGTATTGAAGCATACCAGGCTATTTCAATATCGCTATGCTGCGGCAGCATTTAACCCCTTGTAATTCATTGCCATAATTGATTTAATTCACAAATAAAACTATAACATGGTGAAATTAATAAAAAAACACAGATGATGGGGCTAGAATTTACACACCACTTACCCTAAAGCTTTATGACTGGTGGGTTTTGGGAGTATCAAATCGGCTTGCATGGGGATGTCCTACAAAGGAACACCTTCTTCCACACTTTCTGGAACATTTAGGTAACAACCATCTGGATATTGGTGTTGGAACTGGGTTTTACCTTACTCACGTACCTGAGAGTAGTCTGATATCTTTAATGGATTTGAACGAAGCTAGCCTGAACGCGGCATCTACAAGGGCTGGGGAATCAAAAATTAAACATAAAATTAGCCATGATGTTTTTGAACCTTATCCCGCCTCGAGAGATCCTCTAGATTTAAGAAGGAGATATACATATG
>pgpB
GAGGCAATTCCGACGTCTAAGAAACCATTATTATCATGACATTAACCTATAAAAATAGGCGTATCACGAGGCCCTTTCGTCTTCACCTCGAGGTGTCCGGTTGCCAGTTCTTCAAATCCCACCATCAGGAAATCGCCCCATGGGGTTGGCAGTTTGGCTTCTGCCACACGTTTAAGCTGCATGAAATTCTCCAGATAATGCTGGTTCTGTATTGGCTTATTTTGCCATAACGAGAAGGGGTTCACCTAATCACGACGCGTCGATCGTTCACGGAATGGCACAAATCTGTCAATTTTTCCTGGAACTGGCGTTTTCAGTTATGATTGTGGGACTTATCAAAAAGGAGAGGCCATGCGTTCGATTGCCAGACGTACCGCAGTGGGAGCTGCACTATTGCTTGTCATGCCAGTAGCCGTATGGATTTCTGGCTGGCGTTGGGATCCTCTAGATTTAAGAAGGAGATATACATATG
>ybcV
GAGGCAATTCCGACGTCTAAGAAACCATTATTATCATGACATTAACCTATAAAAATAGGCGTATCACGAGGCCCTTTCGTCTTCACCTCGATGGATCCCCACGGAGGGATCATCAGCAGATTGTTCTTTATTCATTTTGTCGCTCCATGCGCTTGCTCTTCATCTAGCGGTTAAAATATTACTTCAAATCTTTCTGTATGAAGGTTTGAGCACGTTGGCCTTACATACATCTGTCGGTTGTATTTCCCTCCAGAATGCCAGCAGGACCGCACTTTGTTACGCAACCAATACTATTAATTGAAAACATTCCTAATATTTGACATAAATCATCAACAAAACACAAAGAGGTCAGACCAGATTGAAGCGATAAAAACGATAATGCAAACTACGCGCCCTCGTATCACATGGAAGGTTTTACCAATGGCTCAGGTTGCCATTTTTAAAGAAATATTCGATCAAGTGCGAAAAGATTCTCGAGAGATCCTCTAGATTTAAGAAGGAGATATACATATG
>ybcW
GAGGCAATTCCGACGTCTAAGAAACCATTATTATCATGACATTAACCTATAAAAATAGGCGTATCACGAGGCCCTTTCGTCTTCACCTCGAGAATCTTTTCGCACTTGATCGAATATTTCTTTAAAAATGGCAACCTGAGCCATTGGTAAAACCTTCCATGTGATACGAGGGCGCGTAGTTTGCATTATCGTTTTTATCGCTTCAATCTGGTCTGACCTCTTTGTGTTTTGTTGATGATTTATGTCAAATATTAGGAATGTTTTCAATTAATAGTATTGGTTGCGTAACAAAGTGCGGTCCTGCTGGCATTCTGGAGGGAAATACAACCGACAGATGTATGTAAGGCCAACGTGCTCAAACCTTCATACAGAAAGATTTGAAGTAATATTTTAACCGCTAGATGAAGAGCAAGCGCATGGAGCGACAAAATGAATAAAGAACAATCTGCTGATGATCCCTCCGTGGGGATCCTCTAGATTTAAGAAGGAGATATACATATG
>kbaZ
GAGGCAATTCCGACGTCTAAGAAACCATTATTATCATGACATTAACCTATAAAAATAGGCGTATCACGAGGCCCTTTCGTCTTCACCTCGAGACACTCCCTTGCTGTCGCAGACGCTGAATGATCTGTTCTCGTCGCTCGCTGGTGCCAGTCACTCGCTTCTCACCTGAAGCGTCGGTATTACTCATAGTAAGTCCTTTCGTAAAACTTTCGTTTCATTTCGTTTTGCCTATTAACGCCTTTCTATTAAGCAAATGCAAGCCCACCTTGCCCATTGACGCAAGCTACTCTCGTTTCAGTGACTTTCATTATGTTTCTTTTGTGAATCAGATCAGAAAACCATTATCTTTCGTTTTATTTTTATCTCACCATGACGCAGTATCAACTGAAACAAAACGAAAGATTAATATCGCAGTAATCTGAACTGGAGAGGAAAGTGAAACATCTGACAGAAATGGTGAGACAGCACAAAGCGGGCAAAACAAATGGAATTTATGCCGTTTGTTCCGCACATCCGCTGGTGCTGGAAGCTGCAATGGATCCTCTAGATTTAAGAAGGAGATATACATATG
>ucpA
GAGGCAATTCCGACGTCTAAGAAACCATTATTATCATGACATTAACCTATAAAAATAGGCGTATCACGAGGCCCTTTCGTCTTCACCTCGATGGATCCCAGCGCAGCAGTGAGCTAACACAACGCCTGAAATGATGCATAAAGCAGCGACTGGATTGAGATTTTCCTGAATTAGTGAGCTGATCCGCAGCAATATTTTGTTTATCCTGTATTTTCAGAGGGAATGGAGTGTAACGCTCTGTATTAACAAGGAGAGCATTAAAATGGGTAAACTCACGGGCAAGACAGCCTCGAGAGATCCTCTAGATTTAAGAAGGAGATATACATATG
>cmk
GAGGCAATTCCGACGTCTAAGAAACCATTATTATCATGACATTAACCTATAAAAATAGGCGTATCACGAGGCCCTTTCGTCTTCACCTCGAGCGCACCCAGTCCATGTTTGACTCTCACCCACCATCAACAGAGCGTGCGCAACACATCCGTGATCGTATCGCCTCTGGTAAGTAAATCATTGTCATCTTTCGGGCTGGTCTTCTGCCAGCCCGCTATAATTGCGCAATAAATCCCCATCTGAATACAGACAAAACTGGTTTTTGCACACAACGTTAACGATTTGTGGCGTCGGCGCGTATAATGCGCGCGGTTATGTTAACGGTACGCCTGTTTTAAGGAGATAAAGATGACGGCAATTGCCCCGGTTATTACCAGGATCCTCTAGATTTAAGAAGGAGATATACATATG
>cmr
GAGGCAATTCCGACGTCTAAGAAACCATTATTATCATGACATTAACCTATAAAAATAGGCGTATCACGAGGCCCTTTCGTCTTCACCTCGAGCGAGATCATCCACGGAGCCGAGTCTGGCGTCGCGTTAATAAGAGAGAATAGAGAGAGATTCAAATTTTCCAGCATAACTTCCCGACGCAAAGTGATTAAAAGGGAGCCAATACAGGCAAGTCGTTGAGAATAAAGTGCAGGTTAAACTGGGTAAAGCGGCATCGTCTTATTTCCCTCAAGCGGCCTGTTTACGGTGGGTGATTGTAACGGGCATAGGTTAAATAAAACTTAAAGAAAGCGTAGCTATACTCGTAATAATGTAAGAATGTGCTTAACCGTGGTTTCAGCTACAAAATTCGCTTTCTCGTTAGCTGCGCTTTTATTAAACTCTGCGCGATTATTATTGGCGAAGAAATTGCATGCAAAATAAATTAGCTTCCGGTGCCAGGCTTGGACGTCAGGCGTTACTTTTCCCTCTCTGTCTGGTGCTGGATCCTCTAGATTTAAGAAGGAGATATACATATG
>upp
GAGGCAATTCCGACGTCTAAGAAACCATTATTATCATGACATTAACCTATAAAAATAGGCGTATCACGAGGCCCTTTCGTCTTCACCTCGATGGATCCCAGAGCATTACCCGCGTCAATATCAACACCGGCATCTTTGTAGCTAAGAGAGGTTTTATCGGTCACTGCTTGGGTCCCCACGCGTTACTTGCGGTAGAAAAATAAAATTCGGCGCAATTCTAACAGGGAAAGCAAACGTTTGCGAGACTGCTTTACACAACCTTTTTGCACGTCTTTTCCCCAGGCGCGCGGCGAAAGAAGACTTGTGCCAGGGTAAAGGTTAGTTTTCGGATGGAATAATCTTCTTTCATAACCATCTGAATATAAAATAACTTTATCTCAAACCGTTATCATTTTGACTAAAGTCAACGAAAAGAATATTGCCGCCTTGAAGAAAGGAGGTATAATCCGTCGATTTTTTTTGTGGCTGCCCCTCAAAGGAGAAAGAGTATGAAGATCGTGGAAGTCAAACACCCACTCGTCAAACACAAGCTGGGACTGATGCGTGAGCAACTCGAGAGATCCTCTAGATTTAAGAAGGAGATATACATATG
>ydgR
GAGGCAATTCCGACGTCTAAGAAACCATTATTATCATGACATTAACCTATAAAAATAGGCGTATCACGAGGCCCTTTCGTCTTCACCTCGAGGCACGGGCGTTATACCTGCATTGCCCGCAAGCCCCGCTGTGGCTCTTGTATTATTGAAGATCTTTGTGAATACAAAGAGAAAGTTGACATCTGAAGAAAAGGGGTAACACCGATTACCCCATTGATAACCTTTCTTTATCCTCTTTTAAAACATCTTTTTAACGTCAATGATGCCATTGCTTAGCGTTATCATCAGGTAATCCGTTTGCGGATAACCAAAAATGCAGGTTAATTGTTTTTTTAATAGCGAAATTTTCTATTCATTCGTGATCAAGATCACGATGCTGTCGCAATGTAAAAACATTGCAAGAATCAGGTTAAAATCATTTAAATTTACACACGCAACAAATATTGACCTACAAAACATTACACTGGCTATTTTTCAGAAACTGGACTATCTCACTAGTAAAAACGCTAAATAGCAGAACATATCGCCGTTAAGCCATCACCCCCCTCTCAGTGCAGTGAAAAAATCTGCCGTTACGTTTTTTGAAAAATTTAACGCTGGATAACATTTCCCGGAATGGTTGAATTCCCCGCCTCAGTTATATGTAACAGATTATTACAAAGGACTTGTCTGAAAGTGCAAGATAGTGAACATTACCTGCCGTTTCCCCTCCCACTATAACAATTGCGCGTATGTTTTTTATACATAACGCGAGAAAGCACCCCCGTTAATATGGGATGTAAAAAAAGAGGTAAAAGTGTCCACTGCAAACCAAAAACCAACTGAAAGCGTCAGTTTGAACGCTTTCAAACAACCGAAGGCGTTGGATCCTCTAGATTTAAGAAGGAGATATACATATG
>ydgK
GAGGCAATTCCGACGTCTAAGAAACCATTATTATCATGACATTAACCTATAAAAATAGGCGTATCACGAGGCCCTTTCGTCTTCACCTCGAGGCAGAGCTGGTTTCTGGCGGGCGTTTGTTTGACCTCGGCCAGGTACCGAAGTCCGTCTGGCACTATGTCCAATAAAGAAAGTAGCGATCGGTTATAAAAGCCTTATAATAACGCCCCTAAAATTAGATTTGCCTGTTTGCGTCGCTATTCTGGAGAACCTATGACCACCACAACGCCACAACGTATTGGAGGCTGGTTGCTTGGCCCGTTGGCCTGGCTTTTAGTCGGGATCCTCTAGATTTAAGAAGGAGATATACATATG
>ydgH
GAGGCAATTCCGACGTCTAAGAAACCATTATTATCATGACATTAACCTATAAAAATAGGCGTATCACGAGGCCCTTTCGTCTTCACCTCGAGGCGACGGTAAAACCCAGTTTCAGCAGCTGTTCCACTGTTTTTGGCGTTGCTGCAACACGGGTTTCATTGGTTAACCGTTCTCTTGGTATGCCAATTCGCATGATATTCCCTTCCATCGGTTTTATTGATGATGGTTTGCCTGTGTCAGGAGCCACACAAGCTGCTCATGTACGAGCTAAATGTTACTCCGTTAAAATAAATTAGTAACAAACGCCCTATAACGTACTGAAAATTATGCCTGTGATCTAGCGCCAAAAATCAGTATTTCGGCGTGAACTCGCAAAATATTAACGATTCAGCCGTGATAGTGGGATAAACACCTTAGAACGCCGGATAAAGACTGATAATTGTCTTCGACGGTCGGGTAAAACGAGACATCGCCCCGGCACGAATCACTACTTAACATTAAATTAACTTATACAATTCAGTTGCTTCAGTAGTAATGATGCTGATACGGCTGTTTTTTAAGCATAGACGGTCATTTGAGCAGGATTAAAATTGGCTTAAGGAATGTGATATGAAAAATGACGCAGACAGTTACACCGTTTAAATGCAATAATCAGCCACGTTTCTCGTTAATAACAATACCAGTACCTGGTTTGCGCAAGGCGAAGGATTATTTTTATGAAGCTTAAGAACACCCTCCTGGCGTCGGCACTGCTTTCTGCTATGGCATTCTCCGTTAACGCAGCAACAGAACTGACACCGGAGCAAGCGGATCCTCTAGATTTAAGAAGGAGATATACATATG
>ydgI
GAGGCAATTCCGACGTCTAAGAAACCATTATTATCATGACATTAACCTATAAAAATAGGCGTATCACGAGGCCCTTTCGTCTTCACCTCGAGCCGCGAAGAAAGGTGCTAAGTATTACCACATCACCCGCCAGTGGCAGGAACGTGGTAATAACCTGACCGTCAGCGCAGATCTGTATAAATAACTATTCAGTTACTCCTATAAGGCGGCTTGATGCCGCCTTTCGCATTTTTAGTCACAAATTTCCCCGCGACCATTGCATGCAGACACATCTCTTCGTAAAATCCCGCGCTTCAGTGGCAAACTCCATTTTTATGCGTTTTGCCCTAATATTTATTCTTCTTATCACGTTTTAATCACTGGATATCGATGGAAAAGAAACTGGGACTGAGCGCACTCACCGCGCTGGTATTAAGCTCAATGCTGGGCGCGGGTGTTTTCAGTCTGCCGCAGGATCCTCTAGATTTAAGAAGGAGATATACATATG
>ydgL
GAGGCAATTCCGACGTCTAAGAAACCATTATTATCATGACATTAACCTATAAAAATAGGCGTATCACGAGGCCCTTTCGTCTTCACCTCGAGGTTGGCAACCGCATTGATCGTCCCCTATTTCAAACGCTCGTCGCGGGTAAAAGCGACGTTTGTGAATCCGTAATAACCTTACAGTTAACCTGTTGTCGCCTGCTCTGGATTAACGGATAATAGGCGGCTTTTTTATTTCAGGCCGAAAAATGACTGACTACCTGTTACTGTTTGTCGGAACTGTACTGGTCAATAACTTTGTACTGGTCAAGTTTCTCGGTCTCTGTCCGTTTATGGGGGTTTCCGGATCCTCTAGATTTAAGAAGGAGATATACATATG
>tolC
GAGGCAATTCCGACGTCTAAGAAACCATTATTATCATGACATTAACCTATAAAAATAGGCGTATCACGAGGCCCTTTCGTCTTCACCTCGAGAAGCCGCGATAAAGTGTTTCTCGTGCAATAATTTCTACATCGTTTTTGCCAAATGTAACGGGCAGGTTGTCTGGCTTAAGCATTGTTAATGTCCTGGCACTAATAGTGAATTAAATGTGAATTTCAGCGACGTTTGACTGCCGTTTGAGCAGTCATGTGTTAAATTGAGGCACATTAACGCCCTATGGCACGTAACGCCAACCTTTTGCGGTAGCGGCTTCTGCTAGAATCCGCAATAATTTTACAGTTTGATCGCGCTAAATACTGCTTCACCACAAGGAATGCAAATGAAGAAATTGCTCCCCATTCTTATCGGCCTGAGCCTTTCTGGGTTCAGTTCGTTGAGCCAGGCCGAGAACCTGATGGGATCCTCTAGATTTAAGAAGGAGATATACATATG
>tolB
GAGGCAATTCCGACGTCTAAGAAACCATTATTATCATGACATTAACCTATAAAAATAGGCGTATCACGAGGCCCTTTCGTCTTCACCTCGAGTTGCGAAGATCCCGAAACCACCAAGCCAGGCAGTATATGAAGTGTTCAAAAACGCGCCATTGGACTTCAAACCGTAATCGCGATGTTGACTGTTCGGACGGTCAACATCAGGCACCGGTTGCCACGGGGTTCTGGTAGTTTTGTGTATTTTAGTTTGTTAACATTCTGCTAAATTATCGTGGGCCATCGGTCCAGATAAGGGAGATATGATGAAGCAGGCATTACGAGTAGCATTTGGTTTTCTCATACTGTGGGCATCAGTTCTGCATGCTGAAGTCCGCATTGTGATCGACAGCGGGATCCTCTAGATTTAAGAAGGAGATATACATATG
>tolA
GAGGCAATTCCGACGTCTAAGAAACCATTATTATCATGACATTAACCTATAAAAATAGGCGTATCACGAGGCCCTTTCGTCTTCACCTCGAGGCGCAAAAGATGTGCCTTACGATGAAATAATTAAAGCACTGAACTTGTTACATAGTGCGGGTGTGAAATCGGTTGGTTTAATGACGCAGCCTATCTAAACATCTGCGTTTCCCTTGCTTGAAAGAGAGCGGGTAACAGGCGAACAGTTTTTGGAAACCGAGAGTGTCAAAGGCAACCGAACAAAACGACAAGCTCAAGCGGGCGATAATTATTTCAGCAGTGCTGCATGTCATCTTATTTGCGGCGCTGGATCCTCTAGATTTAAGAAGGAGATATACATATG
>ydgA
GAGGCAATTCCGACGTCTAAGAAACCATTATTATCATGACATTAACCTATAAAAATAGGCGTATCACGAGGCCCTTTCGTCTTCACCTCGAGTTATTGCCGCCAACGAATCACCGGTGACTGTCAAAGGCCACGGCCGTTTAGCGCGTGTTTACAACAAGCTGTAAGAGCTTACTGAAAAAATTAACATCTCTTGCTAAGCTTATTAAAGGCTTATAACACCTTCAGGCGGCCAGTCCGCCTGATTTCATTTTATGGATAATCATTATGAATAAATCGCTGGTAGCGGTAGGCGTCATTGTTGCGCTAGGCGTAGTCTGGACAGGCGGCGCATGGTATACAGGCGGATCCTCTAGATTTAAGAAGGAGATATACATATG
>ydgD
GAGGCAATTCCGACGTCTAAGAAACCATTATTATCATGACATTAACCTATAAAAATAGGCGTATCACGAGGCCCTTTCGTCTTCACCTCGAGAACAAAAAGCGCAGGCAGCGAAGAAACACGCCAAGAAACACAGCCATCAGCAACCGGCAAAACCTGCTGCACAACCCGCAGCGTAAGTTTTCAACAGTAATGCTGGCGCGCCCCCTCGCGCCTGAAAATTACGGTGCTAAGCGGGTAACGTTTAGCACCGCCTTTAGCGGAGGGTAGTATGGTGGGCCGTTATCGCTTTGAGTTCATTCTGATCATCCTTATTTTATGCGCACTGATTACCGCCCGTTTTTATCTTTCCTGATTGTAGTTATCTGATTTTACTCCCACTTTCATCCCGTCCCGTCTATAGTATTTATGAGGGTTTGCTTTTAATAATCATAATTACCCACCAGAGTGTGATATGCGTACAACCATTGCTGTAGTGTTGGGTGCAATTAGTTTGACGTCTGCTTTTGTGTTTGCAGATAAACCAGACGTTGCCAGATCGGCAAACGATGAGGTGGATCCTCTAGATTTAAGAAGGAGATATACATATG
>entC
GAGGCAATTCCGACGTCTAAGAAACCATTATTATCATGACATTAACCTATAAAAATAGGCGTATCACGAGGCCCTTTCGTCTTCACCTCGAGAGTCAGCGGCCTGAACTGCGGCTATTCCTGAAAGCAAAAGTCCTGTTAATAGAAGGGCGTTGCGGTAGAGCGGGGCGAGTCTCACAAATCAGCTTCCTGTTATTAATAAGGTTAAGGGCGTAATGACAAATTCGACAAAGCGCACAATCCGTCCCCTCGCCCCTTTGGGGAGAGGGTTAGGGTGAGGGGAACAGCCAGCACTGGTGCGAACATTAACCCTCACCCCAGCCCTCACCCTGGAAGGGAGAGGGGGCAGAACGGCGCAGGACATCACATTGCGCTTATGCGAATCCATCAATAATGCTTCTCATTTTCATTGTAACCACAACCAGATGCAACCCCGAGTTGCAGATTGCGTTACCTCAAGAGTTGACATAGTGCGCGTTTGCTTTTAGGTTAGCGACCGAAAATATAAATGATAATCATTATTAAAGCCTTTATCATTTTGTGGAGGATGATATGGATACGTCACTGGCTGAGGAAGTACAGCAGACCATGGCAACACTTGCGCCCAATCGCTTTTTCTTTATGTCGCCGTACCGCGGATCCTCTAGATTTAAGAAGGAGATATACATATG
>entD
GAGGCAATTCCGACGTCTAAGAAACCATTATTATCATGACATTAACCTATAAAAATAGGCGTATCACGAGGCCCTTTCGTCTTCACCTCGATGGATCCCCGGGACGTACGTGGTATATGAGCGTAAACACCCACTTCTGATGCTAACGTCAGATTGTTGACAAAGTGCGCGTCGTTCATGCCGGATGCGGCGTGAACGCCTTATCCGGCCTACAAAAATCTTGCCAATTCAATATATTGCAGGACCATGTAGGCCTGATAAGCGTAGCGCATCAGGCAGTTTTGCGTTTGTCATCAGTCTCGAATATGGTCGATATGAAAACTACGCATACCTCCCTCCCCTTTGCCGGACATACGCTGCATTTTGTTGAGTTCGATCCGGCGAATTTTTGTGAGCCTCGAGAGATCCTCTAGATTTAAGAAGGAGATATACATATG
>entF
GAGGCAATTCCGACGTCTAAGAAACCATTATTATCATGACATTAACCTATAAAAATAGGCGTATCACGAGGCCCTTTCGTCTTCACCTCGAGCATGATGCGCTTTGTTGGCGCGGTGGCTTGATGCAGGGGCTAATCGACCTCTGGCAACCACTTTTCCATGACAGGAGTTGAATATGGCATTCAGTAATCCCTTCGATGATCCGCAGGGAGCGTTTTACATATTGCGCAATGCGCAGGGGCAATTCAGTCTGTGGCCGCAACAATGCGTCTTACCGGCAGGCTGGGACATTGTGTGTCAGCCGCAGTCACAGGCGTCCTGCCAGCAGTGGCTGGAAGCCCACTGGCGTACTCTGACACCGACGAATTTTACCCAGTTGCAGGAGGCACAATGAGCCAGCATTTACCTTTGGTCGCCGCACAGCCCGGCATCTGGATGGCAGAAAAACTGTCAGAATTACCCTCCGCCTGGAGGGATCCTCTAGATTTAAGAAGGAGATATACATATG
>eco
GAGGCAATTCCGACGTCTAAGAAACCATTATTATCATGACATTAACCTATAAAAATAGGCGTATCACGAGGCCCTTTCGTCTTCACCTCGAGATTCATCACCGGACCAGGGCGGACGGATACCGTTACTGGCTTTGCGCCAGCGACCAGTGAGTATGCCCCGACGGGATGCATCAATCTTCACATTGACCTTCCATCATTAACGCGCTCTGAAAATTGAGAGCGACCAAATAAACCGCATAATTAATAAGCCATTTTTATAGCCGCTAAGATATTAAAGGATGTGTCAAAGATGCATACCCCGATCGGGGTAAAACCTGTAGCAGGATCAAAAGAGTGGCGGGAAGCGTGGCAAAAACGGGCTTTTGCTCACATTTCAAATGGTTATAAATATATTTATATAGCGATTGATTCACCAGAGATATTTCTGCTGGTTTGCTCTCTCATTAGAATTTAACACTAAAAGAGCAGGTAAAATTGTCTGAATGTTCTTTAAGTTATTCATAAAGCAAATTAATAAATCTGATGAATATGTTAACCTTCAGCGACATCATCGGTGAAAACCTATAAATGAAGAAGGAAAGCAAAAAAATGAAGACCATTCTACCTGCAGTATTGTTTGCCGCTTTCGCTACCACTTCCGCGGATCCTCTAGATTTAAGAAGGAGATATACATATG
>entS
GAGGCAATTCCGACGTCTAAGAAACCATTATTATCATGACATTAACCTATAAAAATAGGCGTATCACGAGGCCCTTTCGTCTTCACCTCGAGATTTTGCCCCAATGAGCAGGCTTAATGCCGTCGCGATAATCAGTAATAACAGCAATCCGGGCACGGCAATGGCGCGTGTCACGGCAACAGAACCAGACATACGAACTTCCATGATAATGAAATTAATTATCGTTATCGATCTTATTTGGATATGTTAGCATGTGCAGCCTAAGAATAGGTATTTAAAATATTTGATGGCAAGGCATTGTAATGAATAAACAATCCTGGCTGCTTAACCTCAGCCTGTTGAAAACGCACCCGGCGTTTCGCGCAGTATTCCGGATCCTCTAGATTTAAGAAGGAGATATACATATG
>yacG
GAGGCAATTCCGACGTCTAAGAAACCATTATTATCATGACATTAACCTATAAAAATAGGCGTATCACGAGGCCCTTTCGTCTTCACCTCGATGGATCCGCCATTCGTTTTATGCCGCTGGACACTGAAAACGGACAGGTACCGGAACGTCTGGATTTCGAACTGGCCTGTTGCTAAGGAGTAAAAATGTCAGAAACTATTACGGTGAATTGCCCAACCTGCGGGAAAACGGTGGTGTGGGGTGAAATCAGCCCGTTTCGGCCATTTTGCTCCAAACGCTCGAGAGATCCTCTAGATTTAAGAAGGAGATATACATATG
>fecA
GAGGCAATTCCGACGTCTAAGAAACCATTATTATCATGACATTAACCTATAAAAATAGGCGTATCACGAGGCCCTTTCGTCTTCACCTCGATGGATCCACCGATGCGATCCTGAACGTTATCGCGCAAACGCTTCCCGTTAAAATTCAGTCTATTACGCGGTACTGGATAAACATTTCACCACTGTAAGGAAAATAATTCTTATTTCGATTGTCCTTTTTACCCTTCTCGTTCGACTCATAGCTGAACACAACAAAAATGATGATGGGGAAGGTATGACGCCGTTACGCGTTTTTCGTAAAACAACACCTTTGGTTAACACCATTCGCCTGAGCCTGCTGCCGCTGGCCGGTCTCTCGTTTTCCGCTTTTGCTGCCTCGAGAGATCCTCTAGATTTAAGAAGGAGATATACATATG
>yacH
GAGGCAATTCCGACGTCTAAGAAACCATTATTATCATGACATTAACCTATAAAAATAGGCGTATCACGAGGCCCTTTCGTCTTCACCTCGATGGATCCGGCCATTTGGTTTGCATCCAGGGGTTTGGGCGCAATCCCCTCAGCGGCACGCTCAGCTACGTGCTTACGGTATTCTTCTAGCACGACGGTTCTCCTCGCTCTCATTGTCATAGTGCGGCAGGCGATTCTCTTCACGCTCCTGTGAGACAGCAGTTTGTAGGGTAAATGCCCAGTACCGCAACGGGCAGAATAGCAGGATTTTGACGAGGTGTTAATCTGTTTACAAAAAAGCAACATAAAAAAGTGGCTGAATCGTTAAGGATGGTCTAGAGATTGTTTCCCTCCGTAAAAACTTCGTTAATTCGCATGGTGATAATCACCTTTCTCAACGAATCCCAAGATTAGTCAAAATTTAAACTACCGCCTCTTTATACTCGGATTCACAGCACCTGCGGGTGGCAGTTCGCCGACCATTGCGATTTCCTTGAGATCCGAATTATGAAAATGACTTTGCCGTTTAAACCCCATGTGCTGGCGCTAATTTGCAGTGCCGGGCTTTGTGCCGCCTCTACCTCGAGAGATCCTCTAGATTTAAGAAGGAGATATACATATG
>yhbO
GAGGCAATTCCGACGTCTAAGAAACCATTATTATCATGACATTAACCTATAAAAATAGGCGTATCACGAGGCCCTTTCGTCTTCACCTCGAGCGTTGCGCCTGTAATCAGTACCTGACTCATCTTCGCTCCTTTACAGAATTGTCTGCCTTGCGCTCCACGGCTCATGCACCAGGCTTAATAGACCATGAGGTAATTATCCCCGATTGTGGGAAATTCGCCTCATCCAATGCAACAACGCGGAGGAAGCATGAGTAAGAAAATTGCCGTTTTAATCACTGATGGGATCCTCTAGATTTAAGAAGGAGATATACATATG
>fecI
GAGGCAATTCCGACGTCTAAGAAACCATTATTATCATGACATTAACCTATAAAAATAGGCGTATCACGAGGCCCTTTCGTCTTCACCTCGATGGATCCACCACGCCTTCAGTAGCGGAGCAGGAAGGACATCTGATGGAAATGGAAGCCACGCAAGCACCTTAAAATCACCATCATACACTAAATCAGTAAGTTGGCAGCATTACCGAAATCCCCATCCTTTAGGGCAGTGAGGATGTCAATAATAGCAGACCACATCATGAGTCATTCTGACCGACACATGCCAGAAGCAGAGGCTCCATCCCATTTTATACCTACCTTATAACACTTAGAAAAACAACATGTTAAAAATGTCTATTGGAAACAATTTTATTTCCAATTGTAATGATAACCATTCTCATATTAATATGACTACGTGATAATTAACTTTTGATGCACTCCGCATGTCTGACCGCGCCACTACCACAGCTTCCTTAACGTTCGAGTCGCTTTATGGCACACATCACGGCTGGTTGACTCGAGAGATCCTCTAGATTTAAGAAGGAGATATACATATG
>rcsA
GAGGCAATTCCGACGTCTAAGAAACCATTATTATCATGACATTAACCTATAAAAATAGGCGTATCACGAGGCCCTTTCGTCTTCACCTCGAGTGCACCTTTTTGCGAACATTTATTCAGTGAAATTTTTAATTTGCTGGCTGATATTATTAGTGAATTGCCATTAATATAATTCCGTAACGTTTATCATGTTATCCTAAGGATTATCCGAAAAATAATACCTACGAACATCTTCCAGGATACTCCTGCAGCGAAATATTTGTTTTAAGCTCACTCACATATCGCAACATTTACTTTACTTTAAGACAATTCCAGGCAAATTATACAACACTTTACGGGATAGTAAGTCCGCCTGAAAAATCGCGAGAGTGGCGCATTAGGTGACCCATGTTGTTCCGTTTAGTCATGATGAAATATTCAGGTAAGGGGAATTATCGTTACGCATTGAGTGAGGGTATGCCATGTCAACGATTATTATGGATTTATGTAGTTACACCCGACTAGGTTTAACCGGGTATCTGTTGAGTAGAGGGGTTAAAAAAAGAGAAATCAACGACATTGAAACCGTTGATGACCTTGCCATAGCTTGTGATTCACAGCGCCCTTCAGGGATCCTCTAGATTTAAGAAGGAGATATACATATG
>b2394
GAGGCAATTCCGACGTCTAAGAAACCATTATTATCATGACATTAACCTATAAAAATAGGCGTATCACGAGGCCCTTTCGTCTTCACCTCGAGACGTGGTTTCTCGCTTCGGTCTGAAGCTGGTTTACGGCTCTACCCTGGTGAGTGTGCTGTCTGCGTCAATCGCAGCACTGGTGCTGTAAGACCATACATAAAAAAGCCGGGGATAATTCCCATAAGCGCTAACTTAAGGGTTGTGGTATTACGCCTGATATGATTTAACGTGCCGATGAATTACTCTCACGATAACTGGTCAGCAATTCTGGCCCATATTGGTAAGCCCGAAGAACTGGATACTTCGGCACGTAATGCCGGATCCTCTAGATTTAAGAAGGAGATATACATATG
>rcsC
GAGGCAATTCCGACGTCTAAGAAACCATTATTATCATGACATTAACCTATAAAAATAGGCGTATCACGAGGCCCTTTCGTCTTCACCTCGATGGATCCCGTAAGCGGCGTGGATAAATCCACTTCATATAATGCATGCTGAAATCCACTAGTCTTGTCCGGTATATGACGATTATCAGAGGTTAAGGTGATGATTTCTCGGCGGTGTATCATATTCCAGAGAAGAGAGAACATTGCGGTAACACGCTTTTACCGCTACCTTAACCACACTCCATCGGTCACCTGAGGCGGAGCTTCGCCCCTTTGAAATACCTTGCTTCTTTTCGTACAACCCTGAAAGCCTCGCGCTACATGTTCAGAGCATTGGCGTTAGTGCTCTGGCTGTTGATTGCTTTTTCATCCGTTTTTTACATCGTTAATGCGTTACATCAGCGAGAATCGGAAATTCGCTCGAGAGATCCTCTAGATTTAAGAAGGAGATATACATATG
>rcsF
GAGGCAATTCCGACGTCTAAGAAACCATTATTATCATGACATTAACCTATAAAAATAGGCGTATCACGAGGCCCTTTCGTCTTCACCTCGATGGATCCACGCCGAGAACGTGAAGAAATTCGTCCAGGCTTATCAGTCTGACGAAGTTTACGAAGCAGCAAACAAAGTGTTTAACGGCGGAGCTGTTAAAGGCTGGTAATTTTTAGGCTGTTTCCACAATTTGTAATATCATTCAGGACGGGCGCTTGCCCGTCTTGTCATTTTTACAAGCTCCTGATTCAATATTGACGTTTTGATCATACATTGAGGAAATACTATGCGTGCTTTACCGATCTGTTTAGTAGCACTCATGCTAAGCGGCTGTTCCATGTTAAGCAGATCCCCTGTCGAACCCCTCGAGAGATCCTCTAGATTTAAGAAGGAGATATACATATG
>uspA
GAGGCAATTCCGACGTCTAAGAAACCATTATTATCATGACATTAACCTATAAAAATAGGCGTATCACGAGGCCCTTTCGTCTTCACCTCGAGCGCGCGTAGTGATGAGAAATAGCGCGCCATGTTAACAATGCAAACGACACATAAAGCCCAAAATAATGCGACGGTGCTTATCATACCTCCTCCCCGGCGACCTGCCCGCGGAGTTCCACCCCGGGGCTACCGCTCCCGATACGCTGCCAATCAGTTAACACCAGGTCCTGGAGAAACCGCTTTTGTGGTGACCAACATACGAGCGGCTCTATAGATAGTGTAGGAGATCAGGTTGTTTTTTTTCCAGAAGGTTAACCACTATCAATATATTCATGTCGAAAATTTGTTTATCTAACGAGTAAGCAAGGCGGATTGACGGATCATCCGGGTCGCTATAAGGTAAGGATGGTCTTAACACTGAATCTTTACGGCTGGGTTAGCCCCGCGCACGTAGTTCGCAGGACGCGGGTGACGTAACGGCACAAGAAACGCTAGCTGGCCAGTCATCGACAACTTTATGGAAGGAGTAACACTATGGCTTATAAACACATTCTCATCGCGGTCGACCTCTCCCCGGAAAGCAAAGTTCTGGTAGAGAAAGCAGTCTCTATGGCTCGCCCCTACAAGGATCCTCTAGATTTAAGAAGGAGATATACATATG
>uspB
GAGGCAATTCCGACGTCTAAGAAACCATTATTATCATGACATTAACCTATAAAAATAGGCGTATCACGAGGCCCTTTCGTCTTCACCTCGATGGATCCTTGTAGGGGCGAGCCATAGAGACTGCTTTCTCTACCAGAACTTTGCTTTCCGGGGAGAGGTCGACCGCGATGAGAATGTGTTTATAAGCCATAGTGTTACTCCTTCCATAAAGTTGTCGATGACTGGCCAGCTAGCGTTTCTTGTGCCGTTACGTCACCCGCGTCCTGCGAACTACGTGCGCGGGGCTAACCCAGCCGTAAAGATTCAGTGTTAAGACCATCCTTACCTTATAGCGACCCGGATGATCCGTCAATCCGCCTTGCTTACTCGTTAGATAAACAAATTTTCGACATGAATATATTGATAGTGGTTAACCTTCTGGAAAAAAAACAACCTGATCTCCTACACTATCTATAGAGCCGCTCGTATGTTGGTCACCACAAAAGCGGTTTCTCCAGGACCTGGTGTTAACTGATTGGCAGCGTATCGGGAGCGGTAGCCCCGGGGTGGAACTCCGCGGGCAGGTCGCCGGGGAGGAGGTATGATAAGCACCGTCGCATTATTTTGGGCTTTATGTGTCGTTTGCATTGTTAACATGGCGCGCTATTTCTCATCACTACGCGCGCTCGAGAGATCCTCTAGATTTAAGAAGGAGATATACATATG
>uspE
GAGGCAATTCCGACGTCTAAGAAACCATTATTATCATGACATTAACCTATAAAAATAGGCGTATCACGAGGCCCTTTCGTCTTCACCTCGATGGATCCAAATAACGATGCGCTGGCCCAGCTTGCTGGTCATACGCGTAACGTTGCCTGATTTTTCCGCATAACTCACTATCCTTCTGTCATATCATTAAATTTTTCTGATTTATTGATCTGGCAGAAGGTTCATCACTGTTTCATTCACCAGATATGGGTTAATCTTTTAATTACAAACTGCGTTGACAGTTGTTGTAAGGAGACCCTGTATGGCTATGTATCAGAACATGCTCGTTGTTATCGATCCTAACCAGGACGACCAACCAGCATTGCGGCGAGCTGTTTACTCGAGAGATCCTCTAGATTTAAGAAGGAGATATACATATG
>uspF
GAGGCAATTCCGACGTCTAAGAAACCATTATTATCATGACATTAACCTATAAAAATAGGCGTATCACGAGGCCCTTTCGTCTTCACCTCGATGGATCCCAGCTTCTACGCTGCCAATGGCATCTCTACCGATGATATTGTCGCTTTAGGTCTGGTTTATCAGTTCTAAATCCTCCTGCCCGCTGTTATGGCGGGCTTTTTCTGCTTATTCTTCCTCCTTTGATCTAAATTAAAAATGTGAACTCCGTCATTACACAAAAAGTGTCATCTGGCGTTACACTTTATGCGGATACTAAAACAGGAGGTTTTATGAACAGAACGATTCTTGTCCCTATCGACTCGAGAGATCCTCTAGATTTAAGAAGGAGATATACATATG
>uspG
GAGGCAATTCCGACGTCTAAGAAACCATTATTATCATGACATTAACCTATAAAAATAGGCGTATCACGAGGCCCTTTCGTCTTCACCTCGATGGATCCATCTGCCTGTTCAACGCCCGGATCGGGAACATTTTCTACCTGAACGTGATGTGGGCCGTGATAAGTCAATGCTTTCATGCAACCTCCAGAGACAGTTCAAAAAAGAGTCAGTCTTTAAGGGTAGCTATCACAGCGGGAAAACGGGCGGTACCACAGGTTTTGGGAGAATTCCTGGTGTTCAGTGAGAATATATTCATCACAGAAACAGTTCGTAAGGAAAAAGAACCAGACAAATATCAGGGATAAATATTATAATCATGGCGAATGATTTGTTCATGATTAACAGGGAGAAAGGGTTATGTATAAGACAATCATTATGCCAGTTGATGTATTTGAAATGGAATTGAGCGACAAAGCTGTTCGCCACGCTGAATTCCTCGAGAGATCCTCTAGATTTAAGAAGGAGATATACATATG
>gltX
GAGGCAATTCCGACGTCTAAGAAACCATTATTATCATGACATTAACCTATAAAAATAGGCGTATCACGAGGCCCTTTCGTCTTCACCTCGATGGATCCAGGGAGGTGCTCTCCCAGCTGAGCTAATCACCCCCGCTGTGTGGAGTCGCATTATAGGGAGAGTTCAAAATGAGTCAACGCATTTTCTAAAGAAATTGTTCGTTCGTCGTAAATTTAAGCAAGATGATCGCAAAACAGACCGTGTTGCGCAATTTGTCAACGAAAACAATAATGCGTAAGGTAGAAACCCGAACTACATTGAGGAATCAGGCGGGAGTGATAGAATATCGCCCACTTAATTTTTCCAGGATTTGCCGGTTGTCGGCATCTTTCTAAACGTAAGGCCATTTCATGAAAATCAAAACTCGCTTCGCGCCAAGCCCAACAGGCTATCTGCACGTTGGCGGCGCGCGTACTGCTCTTTACTCCTGGCTTTTTGCACGTCTCGAGAGATCCTCTAGATTTAAGAAGGAGATATACATATG
>yifM2
GAGGCAATTCCGACGTCTAAGAAACCATTATTATCATGACATTAACCTATAAAAATAGGCGTATCACGAGGCCCTTTCGTCTTCACCTCGAGAGTTGGCGTCGGTGGATAAAAACACCATTGCCTTCTTTAGCCCTAACTATCTACAAGGCTGGCAGCGGGCGTTGGCGATTGCCGCCAGGGAGGTCGCATGAGTCTGCTGCAATTCAGTGGCCTGTTTGTTGTCTGGCTGCTCTGCACGCTGTTTATTGCCACGCTGACCTGGTTTGAGTTTCGCCGTGGATCCTCTAGATTTAAGAAGGAGATATACATATG
>gltJ
GAGGCAATTCCGACGTCTAAGAAACCATTATTATCATGACATTAACCTATAAAAATAGGCGTATCACGAGGCCCTTTCGTCTTCACCTCGATGGATCCAATTCCGCCGAAAAACCTGAACATGAATTTCGAACTGTCAGACGAAATGAAAGCACTGTTCAAAGAACCGAATGACAAGGCACTGAACTAATTACAAGAACCAGGGGCGGAAATTCCAGCCCTCTCGATTGTTACGTAGCACGGACAGACTATACGCCTGATGGTCGTTCCCCATCGGGCCTGAAAACCGCAATACGCTGGGTAACAATCTTCGAGGGTAGCAGTTAACGCTGCTACCCTCTTTTTTCTGGAGTAGATTTATGTCTATAGACTGGAACTGGGGTATTTTTTTACAACAAGCCCCGTTCGGCAACACCACCTATCTTGGTTGGATCTGGAGTGGCTCGAGAGATCCTCTAGATTTAAGAAGGAGATATACATATG
>cspI
GAGGCAATTCCGACGTCTAAGAAACCATTATTATCATGACATTAACCTATAAAAATAGGCGTATCACGAGGCCCTTTCGTCTTCACCTCGATGGATCCGACGAACGCTACATCGCAGGAGTGACTTGTCAACAGATCTATGAATCTTTAAGAGATAAAAAGCATCAAATGTAGGGTAATATTAAATCGGAACATTTACATCGCGGAATGTAAAATTTAAATAAAAAGGACTCTTCCATGAGCCAAAATTCCTGAAATCTTAAGGGTAAGATAAAAGGTCTTAATCAGAATGACACGTTTTATTAATAAATAAAGCTATTCTTTCATTGCTGTGTTTTTCTTTACAAAAGTAATCCTTGCTATGGGTGGTTAATCATGCGTTAATGGTGTTCTGGTTTGTTACAAATTTATCTGAAGCAGTCATTGTTATAATTTTATTATTTGTACCTCTTGAGATTTCCTTGTTGGTTTTTCTCTCTGATATTTTTTTTCGGACCATTCTGCCCAAGGGCTAATTTCTTCAAAAGGTAATAATTATGTCTAACAAAATGACTGGTTTAGTGAAATGGTTTAACCCTGAAAAAGGTTTTGGTTTCATCACGCCGAAACTCGAGAGATCCTCTAGATTTAAGAAGGAGATATACATATG
>gltA
GAGGCAATTCCGACGTCTAAGAAACCATTATTATCATGACATTAACCTATAAAAATAGGCGTATCACGAGGCCCTTTCGTCTTCACCTCGATGGATCCCGATGGAGAATGGACGCTATCGCCGTGATGGGGAACCGGATGGTCTGTAGGTCCAGATTAACAGGTCTTTGTTTTTTCACATTTCTTATCATGAATAACGCCCACATGCTGTTCTTATTATTCCCTGGGGACTACGGGCACAGAGGTTAACTTTCTGTTACCTGGAGACGTCGGGATTTCCTTCCTCCGGTCTGCTTGCGGGTCAGACAGCGTCCTTTCTATAACTGCGCGTCATGCAAAACACTGCTTCCAGATGCGAAAACGACACGTTACAACGCTGGGTGGCTCGGGATTGCAGGGTGTTCCGGAGACCTGGCGGCAGTATAGGCTGTTCACAAAATCATTACAATTAACCTACATATAGTTTGTCGGGTTTTATCCTGAACAGTGATCCAGGTCACGATAACAACATTTATTTAATTTTTAATCATCTAATTTGACAATCATTCAACAAAGTTGTTACAAACATTACCAGGAAAAGCATATAATGCGTAAAAGTTATGAAGTCGGTATTTCACCTAAGATTAACTTATGTAACAGTGTGGAAGTATTGACCAATTCATTCGGGACAGTTATTAGTGGTAGACAAGTTTAATAATTCGGATTGCTAAGTACTTGATTCGCCATTTATTCGTCATCAATGGATCCTTTACCTGCAAGCGCCCAGAGCTCTGTACCCAGGTTTTCCCCTCTTTCACAGAGCGGCGAGCCAAATAAAAAACGGGTAAAGCCAGGTTGATGTGCGAAGGCAAATTTAAGTTCCGGCAGTCTTACGCAATAAGGCGCTAAGGAGACCTTAAATGGCTGATACAAAAGCAAAACTCACCCTCAACGGGGATACAGCTGTTGAACTGGATGTGCTGAAAGGCAGTCGAGAGATCCTCTAGATTTAAGAAGGAGATATACATATG
>cspG
GAGGCAATTCCGACGTCTAAGAAACCATTATTATCATGACATTAACCTATAAAAATAGGCGTATCACGAGGCCCTTTCGTCTTCACCTCGAGCGTCGGAGGGGATAATGAATCCTTTGCCGCTTTTGCGATCAAAGGTTTTGACAATTCCTGTCATTTTACGGGACAAACAAATTCCTTACTGAAAATACTGCGCTGCACTATACGGGGTTAATAAAATAAAGCCAGCGATATTTAAGACCGCCGGACGGCTAAAATAAAATTTGCTTAATCTCAATTATCATGCGTTAATAGCTGCGTCGGTTTGAAAGACAGACAGCATACAAAGTAGTTTACTAAAGCAGTTCTCATTATCAGGCATTATCCCCTTCTTTTGAGTCTCTCTCCTGAACACTAAGTAGTTTCTGTATTAAAGCCCTGTTTGCCGAAAGGCCCAAAATGAAGGAAGTAAAATATGTCTAATAAAATGACTGGTTTAGTAAAATGGTTTAACGCAGATAAAGGTTTTGGCTTTATCACTCCTGATGATGGCAGCAAGGATCCTCTAGATTTAAGAAGGAGATATACATATG
>cspD
GAGGCAATTCCGACGTCTAAGAAACCATTATTATCATGACATTAACCTATAAAAATAGGCGTATCACGAGGCCCTTTCGTCTTCACCTCGATGGATCCAGTCCAGCCAGTCGTTCGTTTTACCCATTGTCAGTTATCATCTTCGGTTACGGTTATCGGCAGAACGCCCTGCCGCTGACAAGAGCTTATTTGCCTGACCAATCTACTCCACATGATAGATAACTATCATCTATCGTTGGCATCAGCGACATCTGTCACATTCCTGTCAATAGCGTTAACTGCTTCAAATTTTTGATTCATACCTGCCCCTTGTCCCCTGTCAAATGCTTGACGGCTCGCCCTAATTCTCTAAATTGTATTTCTAGAGTTGGCGAGGTTTTGAACAGCCCCCTCTCTGACCCCGGTTTATTCCATCTTACTTGTATAAGATTTGCGAAGGATGTCGAAGCATGGAAAAGGGTACTGTTAAGTGGTTCAACAATGCCAAAGGGTTTGGTTTCATCTGCCCTGAAGGCGGCGGCGAAGATATTTTCCTCGAGAGATCCTCTAGATTTAAGAAGGAGATATACATATG
>gltB
GAGGCAATTCCGACGTCTAAGAAACCATTATTATCATGACATTAACCTATAAAAATAGGCGTATCACGAGGCCCTTTCGTCTTCACCTCGAGAGCTAAAACCGCCGTGCAGCGTCAGCTTATGCACCTTTTGCCCATAACGACGGGTGAGATCACCACCAAACATATTGACTAATTTCTGTAACTGCATAATCTGATAGACCGCGCCTTGAAAAGAGGCCAAAGCCTGCCATTTTTAGCTCAATTCGGCGATGACCTGGATCAATCGTCCCGGCCTGCTTTTATCAACTGCATAATCAATCAAAATTACCGAAATTTCATGCATAATCACATAAATCACTTTTGCTTATCTTGTGTCAGATTTTTTTATCTCCTGATGGATTTTAGGCAAAAACAGTAGCATGAAACGTCATTACCAATTAAGGCAGTATAAAATGCTGGTTTTGTCGTCAGTTCAAGGCAGGATAAGGGTTAACACACCTTTATGACAGTCAGGAATTGACTGTTTCTCTAACGACTTCCCTTTTAGCCTTAAAGATAAAATCCATTTTAATTTCAGTCATTTAATAAAGAATTTTGCGCTAAAGCACATTTCTGTACCAATAAGCTTGCCATTTGACCTGTATCAGCTTTCCCGATAAGTTGGAAATCCGCTGGAAGCTTTCTGGATGAGCAGCCTGCTCATCATATTTATGCAGTAATTGAGATCCCCTCTTCACCGTATTAACCGATGCGAAAAGGACAACAAGGGGGCGAATGCGAGGCGCGCGTATGACACGCAAACCCCGTCGCCACGCTCTTTCTGTGCCCGTGCGCAGCGGTTCGGAAGTGGGGTTCCCGCAGAGCCTGGGGGAGGTTCACGATAGGATCCTCTAGATTTAAGAAGGAGATATACATATG
>cspB
GAGGCAATTCCGACGTCTAAGAAACCATTATTATCATGACATTAACCTATAAAAATAGGCGTATCACGAGGCCCTTTCGTCTTCACCTCGATGGATCCTGATAAGACCCTTGCCGCTTTTGCCGTCAAAGGTTTTGACAATTCCTGTCATTTTACGGGACAAAAAAATTCCTTAATACTGATAACTTGGCGCACTATACACACGTTCCTGAAGAAAGCTATAGTTTTTTGATGGGGTTGAAGATGGCTGGATGTCTAAAATAAACATTGCTTCATATGTTCAACTATGCGTTAATGATTGCGTCGGTTTGAAGAACAGACGATATACGAAGTAGTTTACTAAAGCAGTTCTCATTTCAGGTGTTATTCACTTATTCCTTCTTTGAGTCTCTCCAATTAAGTACGAAGTCGTTTCTGTTATGCAAACCATTTATGCCGAAAGGCTCAAGTTAAGGAATGTAGAATGTCAAATAAAATGACTGGTTTAGTAAAATGGTTTAACGCTGATAAAGGTTTCGGCTTTATTTCTCCTGTTGCTCGAGAGATCCTCTAGATTTAAGAAGGAGATATACATATG
>cspA
GAGGCAATTCCGACGTCTAAGAAACCATTATTATCATGACATTAACCTATAAAAATAGGCGTATCACGAGGCCCTTTCGTCTTCACCTCGAGAATCCAGACGCGTGAAGCCTTCAAGTGCCGAACTAAAATTGATGCGTTTGATTCAAGCCAACCCGGCATTAAGTAAGCAGTTGATGGAATAGACTTTTATCCACTTTATTGCTGTTTACGGTCCTGATGACAGGACCGTTTTCCAACCGATTAATCATAAATATGAAAAATAATTGTTGCATCACCCGCCAATGCGTGGCTTAATGCACATCAACGGTTTGACGTACAGACCATTAAAGCAGTGTAGTAAGGCAAGTCCCTTCAAGAGTTATCGTTGATACCCCTCGTAGTGCACATTCCTTTAACGCTTCAAAATCTGTAAAGCACGCCATATCGCCGAAAGGCACACTTAATTATTAAAGGTAATACACTATGTCCGGTAAAATGACTGGTATCGTAAAATGGTTCAACGCTGACAAAGGCTTCGGCTTCATCACTCCTGACGATGGCTCGGATCCTCTAGATTTAAGAAGGAGATATACATATG
>yhgN
GAGGCAATTCCGACGTCTAAGAAACCATTATTATCATGACATTAACCTATAAAAATAGGCGTATCACGAGGCCCTTTCGTCTTCACCTCGAGGTCGCGCTCTTCAACCATGCGTTGCATGAGAACGGAGCCGACCATACCGCGCCAGCCGATAAAACCAACATTTTTCATAAGCGTTTTTTTCCTGCAAAGATGTGTGCTGTATAAATGTGCCGGTCTCCTCTTGGCACATCTTTCACCATACAAAAAGCAGCCAAAGTCGCAAGTGAAATTAATCAATGATAGCGAAGCCATCAGTAATGCGACTTATCCTGCTTTGTTAGCACGCAGAAAGTCCGCGGCAATTATCAGGGAATTTGAGTTATGAATGAAATCATTTCTGCAGCAGTTTTATTGATCCTGATTATGGATCCGCTCGGAAGGATCCTCTAGATTTAAGAAGGAGATATACATATG
>yfeC
GAGGCAATTCCGACGTCTAAGAAACCATTATTATCATGACATTAACCTATAAAAATAGGCGTATCACGAGGCCCTTTCGTCTTCACCTCGAGTTTGGTGGAGCTAAGCGGGATCGAACCGCTGACCTCTTGCATGCCATGCAAGCGCTCTCCCAGCTGAGCTATAGCCCCACGATGCGTTTACGTACCAAGTTTGCTGGGTGCAAAATTTGGTGGAGCTAAGCGGGATCGAACCGCTGACCTCTTGCATGCCATGCAAGCGCTCTCCCAGCTGAGCTATAGCCCCGTCACGTAAAGCTTGTCGAGTTGACGGGCGGCATCATATGAATTCCGCCCGAATGTGTCAACGGCAAATTGCAACGTGTAGTTTCAATCGCTGAAAAATCAGGCAAATGAACAATTTTGGAAAACCGCTCGCATTCAGTAGTTATTCATGTCACGGTTTCCTGTAAAGTGGTGTTATAAAATGAACTACTAATAGACCCACATACATTCAGGGAATTGTTATGTTCAAGGAGAGGATGACACCAGATGAACTTGCCAGACTGACCGGCTATAGCCGCCAGACCATTAATAAATGGGTACGCAAGGAAGGCTGGACAAGGATCCTCTAGATTTAAGAAGGAGATATACATATG
>maeB
GAGGCAATTCCGACGTCTAAGAAACCATTATTATCATGACATTAACCTATAAAAATAGGCGTATCACGAGGCCCTTTCGTCTTCACCTCGATGGATCCAATATCGCCGCTGTCTGCCACGACAGTGGTGAACTGTTTGATGCCGTCTAACTCGTTCATAGGAAATACTCCTTGAAAAGTAAAGTGTTAGATGAGTGCGTTAATTCACACTTCTGAGAAATTTCGCTAAACGCATCAAAAAAGCATAGCAGACAGGCATGGTATTGCTGGATTAAGCAGGTAACATCAGTGTTATAGGATTATTACCAAAACATTATATTAATGGTGAGAGTTTGGACTTGCTCAAAGTCTGTAGACTCCGGCAGGGTAATAATGTGCGCCACGTTGTGGGCAGGGGCTGTTGCCCACACACTTTATTTGTGAACGTTACGTGAAAGGAACAACCAAATGGATGACCAGTTAAAACAAAGTGCACTTGATTTCCATGAATTTCCAGTTCCAGGGAAAATCCAGGTTTCTCCAACCAAGCCTCTGGCAACACAGCCTCGAGAGATCCTCTAGATTTAAGAAGGAGATATACATATG
>yhgF
GAGGCAATTCCGACGTCTAAGAAACCATTATTATCATGACATTAACCTATAAAAATAGGCGTATCACGAGGCCCTTTCGTCTTCACCTCGAGCTGGCGGTGGTGAATACCCCTGCCGGGGAAGCGAGCTGGTATGTTAATGCTATCGAGTACGTGAAACCGTAAGGAAGAGTCTTAACCTCCTGCCGATGGCTGGCATTTTTGCCAGCCAGTCCGTATAACTATCCCCTGATTTTTGATCCGAAAAGATGAACTCAAACCATGATGAATGATTCGTTCTGCCGCATTATTGCGGGTGAAATTCAGGCGCGCCCGGAACAGGTTGACGCTGCCGTTCGCCTGCTTGACGAAGGGAATACCGTGCCGTTTATCGCACGTTATCGTAAGGAAATCACCGGCGGTCTGGATGACACGCAGCTGCGTAATCTGGAAACGCGTCTGAGCTATCTGCGCGAGCTGGATCCTCTAGATTTAAGAAGGAGATATACATATG
>yfeK
GAGGCAATTCCGACGTCTAAGAAACCATTATTATCATGACATTAACCTATAAAAATAGGCGTATCACGAGGCCCTTTCGTCTTCACCTCGAGCCGTAAACCACCTGCGACTGCACGGCGACGATATCCGCCTGCAGTGCCCTACTCTTATCGTTAAACAACAACAAACTACTCATTTAATTTTTTCTCCTTGCCGATGATCCTCATCGTAATCCAACCGAAACTTTACCTGATTCTGGCAGTCAAATCGGCTATCACAAAACAAGGATAAGGTAATTCAATGAAGAAAATCATTTGTCTGGTCATTACACTACTAATGACACTCCCCGTTTACGCGAAGTTAACTGCCCATGAAGAAGCCCGCATCAGGATCCTCTAGATTTAAGAAGGAGATATACATATG
>yhgE
GAGGCAATTCCGACGTCTAAGAAACCATTATTATCATGACATTAACCTATAAAAATAGGCGTATCACGAGGCCCTTTCGTCTTCACCTCGATGGATCCGAGTTCTTGCGGGGTCAAACCATTGTTAACGCGCATTTCACTGCTCCTTAGCCAATATGTATTGCCTGAATAGTAAAGTCTTTTTGGGGGTGTTAACCGCGACAAGGCTCATAGATTTACGTATCTGGAGAAATTCATATTTGACAAAAAACTCCGTGATTCCTGTCACGAAACGGTTGCTATTATCGCAGAAATAGCATTTTAGGTGTGGAAAATGTTCTCAAAAGGTTAAATCTTGGTTTATATGGCGGGAATATTGTGAGTGGAATCGCATTCCTGAATGAAATTGATGCAAATTCAACCGGTAAAGTATCGATTCACCACGCTAACTTTTTTTGATTATTTTCTGAAAAAAGCAAAATACTACTGCCCGGATGCGATAATTAACCCACCTTTTGATTCTGGATAACCAACATGGATAACGTTGAACTTTCACCCGCAACACGCTGGGGGATGATTGCTACCGGATTACTTCAGGGTCTGGTTTGCTACCTGCTGATCGCCTGGGTCGAGAGATCCTCTAGATTTAAGAAGGAGATATACATATG
>yfeN
GAGGCAATTCCGACGTCTAAGAAACCATTATTATCATGACATTAACCTATAAAAATAGGCGTATCACGAGGCCCTTTCGTCTTCACCTCGAGCGTGGCGTGAAATCAGGTTTATAAGTCTTGATAATATCTATGCAAAACAGCGGGTTATGAGAAAATTGAACCTGAGACATACATATCCTTTTTCTGTAGGGTGGAATCTAACGCCTTTTTATAGCGAGGTTGTCCCGGCTCTTACCAATACACTTTTCTCACGCATTCAATAGCGATTCGATATCGATGGATTTATATCTTTTCTCTATTAATCCACGGTAAAAACTGTATTGGCGATATTAATTCCTTTGCATTAACAATATGTCGTTTTTAGCAAACCACTTTATTAAGCAATCTACTAATAACGATCGGCATAGGGAATTATGCTATGAAAAAACATCTTTTAACTCTGACACTTTCCTCTATATTAGCGATACCTGTTGTATCTCATGCAGAATTTAAAGGCGGTTTTGCAGATATCGGCGTGGGATCCCGGGATCCTCTAGATTTAAGAAGGAGATATACATATG
>yhgA
GAGGCAATTCCGACGTCTAAGAAACCATTATTATCATGACATTAACCTATAAAAATAGGCGTATCACGAGGCCCTTTCGTCTTCACCTCGAGGAAGAACCTGACGGCTGCCTCTCTGGCAGTTGTAAAAGCTGCCCGGAAGGAAAAGCCTGTCTGCGCGAGTGGTGGGCGCTGCGTTAACCTTACTCCATCGCCTGTTTTGGAAAGCCCGGTATGCGTCTGCATCCGGGCTTTTTTGCGTGCGGCTTTCCATAAAAATGCAACTCTTGCAGCACGGCGTAAGTTCCTTTGAAAGCATCTCGCAGGGATGAAAACTCGCTAATACACAGGTGTGGAGTGGCGCGTAGAGTCGCGGCATTCAAACAACAGGTGAAGGAACGCCATGAGCAAAAAGCAGAGTTCCACCCCACACGATGCGCTGTTCAAACTCTTTTTACGCCAACCGGACACGGCTCGTGATTTGGATCCTCTAGATTTAAGAAGGAGATATACATATG
>yfeY
GAGGCAATTCCGACGTCTAAGAAACCATTATTATCATGACATTAACCTATAAAAATAGGCGTATCACGAGGCCCTTTCGTCTTCACCTCGATGGATCCGGCTGCTGACCAATCGACGTTTACGCGCTTGTTTTTATGAAGTAAAAGAATAACGGCACTTTTTGGTGAATTTGCACTCCAAGCAACGTTATTGAATAACCAAAGGAAGTGACATGAAATCGCTGCGTTTAATGTTATGCGCTATGCCATTGATGCTGACCGGCTGTTCCACGATGTCGTCAGTTAACTGGTCTGCCGCTAACCCGTGGAACTGCTCGAGAGATCCTCTAGATTTAAGAAGGAGATATACATATG
>b0671
GAGGCAATTCCGACGTCTAAGAAACCATTATTATCATGACATTAACCTATAAAAATAGGCGTATCACGAGGCCCTTTCGTCTTCACCTCGATGGATCCGCGAGTTCAAGTCTCGCCTCCCGCACCATTCACCAGAAAGCGTTGTACGGATGGGGTATCGCCAAGCGGTAAGGCACCGGTTTTTGATACCGGCATTCCCTGGTTCGAATCCAGGTACCCCAGCCATCTTCTTCGAGTAAGCGGTTCACCGCCTCGAGAGATCCTCTAGATTTAAGAAGGAGATATACATATG
>b0298
GAGGCAATTCCGACGTCTAAGAAACCATTATTATCATGACATTAACCTATAAAAATAGGCGTATCACGAGGCCCTTTCGTCTTCACCTCGAGCGATGAAGTCGGGCTGTTTGGTAAAGATAAGCGCCAGAAAGACCCGCATGCTATTTCTGCCGAGGTGACCTATACGCCAGTGCCTCTTACCCAGCAATAGTGGACACGCGGCTAAGTGAGTAAACTCTCAGTCAGAGGTGACTCACATGACAAAAACAGTATCAACCAGTAAAAAACCCCGTAAACAGCATTCGCCTGAATTTCGCAGTGAAGCCCTGAAGCTTGCCTCGAGCGGAGATCCTCTAGATTTAAGAAGGAGATATACATATG
>yjiX
GAGGCAATTCCGACGTCTAAGAAACCATTATTATCATGACATTAACCTATAAAAATAGGCGTATCACGAGGCCCTTTCGTCTTCACCTCGATGGATCCGGTGCGTAACAGCGACAAACGTACTGACAAAGAAACACCGTACGTTCCAATCCCGGAAGGCGGCGTGAAGATCTCTTCGCACCACTAACCGTGTTTAGCCCCGCTTCGGCGGGGCTTTGTTCTTATCAGAGTGAACTATGTTTGGTAACTTAGGACAGGCAAAAAAATATCTCGGCCAGGCGGCGAAGATGTTGATTGGCATTCCAGACTCGAGAGATCCTCTAGATTTAAGAAGGAGATATACATATG
>rssA
GAGGCAATTCCGACGTCTAAGAAACCATTATTATCATGACATTAACCTATAAAAATAGGCGTATCACGAGGCCCTTTCGTCTTCACCTCGAGGGTGCAACCTTTTCACCAGACACATAAGGGTGGCAACATAGGCTATACTCGACAGCACTACCACAGGGACAAAGCTGAGACACAAATAATCTCCCTGGAAACAATAACGGCGTATTAACCGCCTGAGTAGCACTATGTTAACCGAGCAGTAGCGATGTGGCTACGATTGCATTCCAGGGGAATCTTGCGGGAATAATGAGAAAGATAAAAATAGGGCTGGCGCTGGATCCTCTAGATTTAAGAAGGAGATATACATATG
>rssB
GAGGCAATTCCGACGTCTAAGAAACCATTATTATCATGACATTAACCTATAAAAATAGGCGTATCACGAGGCCCTTTCGTCTTCACCTCGAGCGCTTGATTTCCATCGCGCGCACGCTGCCATTGCGGCCGGACAGCTGGCAGTGGAAAGGAAAATGGACGAACTTTTGCCGTTGGTACGCACCAACATTTGACCAGAATTTTTATCTACACTTAAGTTAATTCTGACAGGCGCAGGTGGCAATAGCATGCCACTATTGAGTAAAGCCAGTCAGGGGAGAGAACATGACGCAGCCATTGGTCGGAAAACAGATTCTCATTGTTGAAGATGAGCAGGTATTTCGCTCGCTTCTGGATTCATGGTTTTCCTCATTGGGAGCGGGATCCTCTAGATTTAAGAAGGAGATATACATATG
>ddlA
GAGGCAATTCCGACGTCTAAGAAACCATTATTATCATGACATTAACCTATAAAAATAGGCGTATCACGAGGCCCTTTCGTCTTCACCTCGATGGATCCGCGCACACAGTTCTTTCGACTCTTCTTCTTTTTGGGCAAGCTTAAATAACAACTCAGCAATGAGATTTTTCATGTCTGTATTTCCTTATCCAAAGTATGGAGAAGTTAACATTATGTTTCACAACTTCATAGTGTCTGGAAGTATTATTTTTATGACAAAGGAAATACTTTGCGCAAATATTTTTTGTTTGATTACCAGCGAAACGTTTCTCTTATTTAAATAATTACCCACACAAAATATAGGCTTTTAATTATCAACCTTTATTATAAATAAAAGTTATGAAATATATTCTCTTCGTTAACTTATAATTAAGAGAAAAAAACTCACCGCATGGCCATTTAAGCCAGGAATAAATTAGCTTCCCGTTCATCATTTTTGTGATCTTGCGCACATCTTTGAGATAACGCACTTTCTTCACCAGTACGTTGCACGCTTTGTCAGCAGAAGATTGCAACAATCTTTCAGAAGGCCGCGAATCCCCCGTTTTGTCGTGGTAATGTATGCACTTTGTGTTAGACGGGATAGGTTTTTAAGATGGAAAAACTGCGGGTAGGAATCGTTTTTGGTGGTAAATCAGCGGAACATGAAGTGTCTCTGCAATCGGCAACTCGAGAGATCCTCTAGATTTAAGAAGGAGATATACATATG
>gatY
GAGGCAATTCCGACGTCTAAGAAACCATTATTATCATGACATTAACCTATAAAAATAGGCGTATCACGAGGCCCTTTCGTCTTCACCTCGATGGATCCGAAATCGATGGCTGACGGCGTGAAACTGATTAACGCCGTGCAGGACGTTTATCTCGATAGCAAAATTACTATCGCCTGATACGCCTTATACGAACAACACCACCCCGTAGGACGGATAAGGCGTTTACGCTGCATCCGGCAACCTATGCCTGATGCGACGCTGAAGCGTCTTATCATGCCTACATAGCACTGCCACGTATGTTTACACCGCATCCGGCATAAAAACACGCGCACTTTGCTACGGCTTCCCTATCGGGAGGCCGTTTTTTTGCCTTTCACTCCTCGAATAATTTTCATATTGTCGTTTTTGTGATCGTTATCTCGATATTTAAAAACAAATAATTTCATTATATTTTGAAATCGAAAACAAACGACAGGATATGAAAATGTACGTGGTATCGACAAAGCAGATGCTGAACAACGCACAGCGCGGCGGTTATGCGGTTCCGGCATCTCGAGAGATCCTCTAGATTTAAGAAGGAGATATACATATG
>yjiW
GAGGCAATTCCGACGTCTAAGAAACCATTATTATCATGACATTAACCTATAAAAATAGGCGTATCACGAGGCCCTTTCGTCTTCACCTCGATGGATCCGCAGCTAGCGGGGGTAAAAAAGCCTCACGTAAAAAATCCTGAACATTATTTTCTGGCGCACCTTTCCGGTGCGCTTTTTATTATTTCACGCCAATCATAACCCACATAAATATATTTAAATCATTCCAGAAATTGCCCATTTTATTCTATTTTTAGCTGGACTTTCCCCATATTTACTGATGATATATACAGGTATTTAGCGCGGTGCGGATGTGCGCCAACACACCCGCATCGCTAATCACAATCACTATTCCTGGAGAATAGCAGTTATGACTGACACGCATTCTATTGCACAACCGTTCGAAGCAGCTCGAGAGATCCTCTAGATTTAAGAAGGAGATATACATATG
>ytjB
GAGGCAATTCCGACGTCTAAGAAACCATTATTATCATGACATTAACCTATAAAAATAGGCGTATCACGAGGCCCTTTCGTCTTCACCTCGATGGATCCCCCGGCCATAAAGAGACATCTTCAGGCAGGTCGCACCAGGTAATGTTAGGCATTAAGGCTCCTGTAAAATCGTTCGAAGCAGGGAAAATAACGCATGAGGCTACCTTGTATCCATTGCTTCTGGCAACATTAAGTCTCAAATTTTCAAAGGGTGGAAGATGGCTCGCACAAAACTGAAATTCCGGCTGCATCGGGCAGTGATTGTCCTGTTCTGTCTTGCCTTGTTAGTGGCGCTGATGCAGCTCGAGAGATCCTCTAGATTTAAGAAGGAGATATACATATG
>ygiF
GAGGCAATTCCGACGTCTAAGAAACCATTATTATCATGACATTAACCTATAAAAATAGGCGTATCACGAGGCCCTTTCGTCTTCACCTCGATGGATCCCGGAAACATAGCGCGTTTCTTCAGCGTGTGAGACGGCAGTCGCGCTAAGTGCGAGTAAAGTTAATCCGATCAGGCGTAATTTTGGCATCAGGCTGTCGTTATTGTCATGGAAAGTGGAACGATAGTAGTGGCATCAGTGTCGCTACGCAAAGCATTCGACATCAATCGGAATCCTCTGTGTCAGGTCTTGCCACTGCTTCAAACTTTTACGCCCGTCAAATTGCCCGTTGCATGGCAATTTGGCGCAAAATACTATCTACTGACAAAAAAGATCGCATTAAGTTCGCCGTTCATCGTCACTTATGTGACATAACCGATAAGTAAAGGCCATGGCTCAGGAAATCGAATTAAAGTTTATTGTTAATCACAGTGCCGTTGAGGCGTTGCGTGACCATCTCAATACGCTGGGCGCTCGAGAGATCCTCTAGATTTAAGAAGGAGATATACATATG
>ygiD
GAGGCAATTCCGACGTCTAAGAAACCATTATTATCATGACATTAACCTATAAAAATAGGCGTATCACGAGGCCCTTTCGTCTTCACCTCGATGGATCCCAATAAACGTGGCTGCCCCCGCCAGTATGGTCAGAATGAGAGGTACTGACATCGACAACTCCTTATAAATCTTCACCTTCAGGCAGATCGTCAAAATAACTGATGATCATCATCATTGTTATCCGGGTTCTTACTCCGCCGAACAAGCGTATTGTGAGGATATCAAAATGACACCTTTAGTTAAGGATATCATCATGTCTTCAACACGTATGCCAGCATTGTTTTTAGGTCACGGTAGTCCGATGAACGTGCTGGAAGCTCGAGAGATCCTCTAGATTTAAGAAGGAGATATACATATG
>ygiH
GAGGCAATTCCGACGTCTAAGAAACCATTATTATCATGACATTAACCTATAAAAATAGGCGTATCACGAGGCCCTTTCGTCTTCACCTCGAGTTCGATGGTCTGTTCCCAGTCGTAAACACCAATAGTGGTGATTACCGAAAGTTGCTCTATAAATACAATATCCATCACGTCCTGCCTGCTTTTTGGCTAACCGGATACCACTTCCGGCGAAATGTGCGTATTATCCACAGATTCATCGTTGAACACGAATTTTCAAAACGGAACAGCTTATGAGTGCAATCGCGCCTGGAATGATCCTCATCGCGTACCTCTGCGGCTCCATTTCCAGTGCCATTCTGGTTTGCCGGATCCTCTAGATTTAAGAAGGAGATATACATATG
>eno
GAGGCAATTCCGACGTCTAAGAAACCATTATTATCATGACATTAACCTATAAAAATAGGCGTATCACGAGGCCCTTTCGTCTTCACCTCGATGGATCCGCCAGCGAGTTCCAGAAACGTCAGGCGAAGTAAGTAAAAAAGTTAGAGCGGCAACGCGTACCCTGGGTACGCGTTGTTTGTCTGGAGTTTCAGTTTAACTAGTGACTTGAGGAAAACCTAATGTCCAAAATCGTAAAAATCATCGGTCGTGAAATCATCGACTCCCGTGGTAACCCGACTGTTGAAGCCGAAGTACATCTGGAGGGTGGTTTCGTCGGTCTCGAGAGATCCTCTAGATTTAAGAAGGAGATATACATATG
>ygiS
GAGGCAATTCCGACGTCTAAGAAACCATTATTATCATGACATTAACCTATAAAAATAGGCGTATCACGAGGCCCTTTCGTCTTCACCTCGATGGATCCGCAATGCCCAACCTCATCCTTCCACAATCAAACTTTTACGTGTTCTGGATAAGCATCCAGAACTATTGAATGAAATCCGTTAATTAATGGAAAAGCGGGGGCAACTCGCTTTTTTCTTTACCGGAGTGTGAGCCAAATCACTCGCGATAAGTTTGAGCGAACAATGCCACAGGCGTATTGTTGTTGGGCTTATAATTTCTCCGGTAAGGAATACCATGTATACGCGAAATTTATTATGGCTGGTCAGCCTGGTAAGTGCGGCTCCTCTCTACGCTGCTGACGTTCCCCTCGAGAGATCCTCTAGATTTAAGAAGGAGATATACATATG
>ygiR
GAGGCAATTCCGACGTCTAAGAAACCATTATTATCATGACATTAACCTATAAAAATAGGCGTATCACGAGGCCCTTTCGTCTTCACCTCGATGGATCCGCTCGATTGGGCAACTGTTGGTCAATCCGGTACCGTAATCTTCATACTCGCCCGAGGAGGGCGAGTATGGAATACCTTTCGATTTCTCTTTCGTTCCGGCTTATAATCCCCGGCCTTTGATTATTTTTTTATCATTTCTGGAAGCAAAATGAGCTCTATCTCCCTGATCCAACCGGATCGCGACCTGTTCTCCTGGCCGCAGTACTGGGCCGCCTGTTTTGGACCGGCACCGTTTTTGCCGATGTCTGTCGAGAGATCCTCTAGATTTAAGAAGGAGATATACATATG
>ygiP
GAGGCAATTCCGACGTCTAAGAAACCATTATTATCATGACATTAACCTATAAAAATAGGCGTATCACGAGGCCCTTTCGTCTTCACCTCGATGGATCCCGGGTAGAAATCATGGCGGTAAAGTTAGCGACAATCTCTGTCAACTTATTCACTGCCTGTTGCTTATTACTTTCGCTCATCATGGCAACTCCAGTTTTTGTATTTGTCTGGAAAAATTCACCGCCACAAACTACCACTAAAAATGTGGTTTTATATTTTTTGCCACCGTGAATATGTAATTAACAGTTCGTGAATCAACGCGAAAATAAGAATGAATATTGCGCCAGAGCAGGGAATGGCAATGTTTTGCGAAATACACTGCGCTTATCACAACTGCGGATAATTAACGATGCTGAATAGCTGGCCTTTAGCCAAAGACTTGCAGGTACTGGTAGAAATCGTTCACAGCGGGAGTTTTAGCGCTCGAGAGATCCTCTAGATTTAAGAAGGAGATATACATATG
>ygiW
GAGGCAATTCCGACGTCTAAGAAACCATTATTATCATGACATTAACCTATAAAAATAGGCGTATCACGAGGCCCTTTCGTCTTCACCTCGATGGATCCTAAGGCCCGTTTTGATGCCGTCGCCAATCAGCATGTCATCTTCTATCAGTAAAATTCGCATTTTTTCATCCCTGCGATAACCGTATTTGCTGCCAGTAAACCGTGTTGTAACGCGCTCTGTACAGCACTAAATTTTATTTTTTTCCCTTAAGAAGTTGTTAAGGACTATCTTGTTAAATGCTCGGAAACAGACATTAAAGGGAGTAATAAACATGAAAAAATTCGCAGCAGTAATCGCAGTAATGGCCCTGTGCAGCGCACCGGTGATGGCAGCAGAGCAGGGCGGTTTTTCTCTCGAGAGATCCTCTAGATTTAAGAAGGAGATATACATATG
>ygiU
GAGGCAATTCCGACGTCTAAGAAACCATTATTATCATGACATTAACCTATAAAAATAGGCGTATCACGAGGCCCTTTCGTCTTCACCTCGATGGATCCTGACAGAGCAGCGACTGGAAACGGATGTTTATGTGCCGTTGGCGTGATGCCTGACTCCAGCTTCCCTTATAAATTCCTGCTTCAAACTGGCGCTACTAATGCGCCACTTTCTTATATGGTCAATCACTTTCCTTAAAGAATACGTTTTGTGTGGTCACTATCTCCGTACATCTAACTAACCTTTTAGGTGCTTTTTCATTGCTGTAATTAACCTTTTAGGTTATAACTAAAGTAACAGGGAGGCGGGGGTTATGGAAAAACGCACACCACATACACGTTTGAGTCAGGTTAAAAAACTTGTCAATGCCGGGCAAGTTCGTACAACACTCGAGCGGGCAAGTGAGATCCTCTAGATTTAAGAAGGAGATATACATATG
>ygiZ
GAGGCAATTCCGACGTCTAAGAAACCATTATTATCATGACATTAACCTATAAAAATAGGCGTATCACGAGGCCCTTTCGTCTTCACCTCGATGGATCCTGACTCACCGATGCAGGATAAATATTTTCTGAAAATGACAATACTGATAGCCATTCCTCATAATTCTTACTCGCACCGGAATAATTTACACGTTTGGTTCGGTTTTTTTGGGGATTGAAAATATGGCTTTGAATAAGTAAAAGATGAAAGTATCAACGTGTCATGTTGATAATTATAAATGGATTTTTATGAGCGTACTGATATATGTTAAAGCAGAAAATTAAAACAATATTTGAAGCATTGCTATATATAATGCTTACTTATTGGTTAATAGATTCTTTTTTTGCTTTCAATAAGTATGACTGGATGCTTGAGTCGGGAGGAAATATTTGCAGTATACCTTCCGTTTCAGGCGAAGATCGTATATTGCAAGCAATGATTGCAGCATTTTTTCTTCTTACGCCACTTATTATTCTTATCTTAAGAAAACTCTTTATGCGGGAAATGTTCGAGTTTTGGGTATATGTATTCTCGCTCGGTATTTGTCTGGCTCGAGAGATCCTCTAGATTTAAGAAGGAGATATACATATG
>smtA
GAGGCAATTCCGACGTCTAAGAAACCATTATTATCATGACATTAACCTATAAAAATAGGCGTATCACGAGGCCCTTTCGTCTTCACGTCGACGGCTAAACCACAGCAGCGCCAGGCCAGCGCCAATAATCAACAACATCAGCGGAAGTGGCAGCAACATATTGCCAATCACTTTTTTCAGTGTAAAAAGCATCCTTTCTGGTTCCTTTTTTAACCATATAGCAAGGGATCGCCAGCGATATTACACCAGACGGGTTCATTCTCGCCGTGGCTGTGACAAAATAGCGTCTTTATCAGAAAACGTCTTAGCCAACCGGTGGAGAAAGCAATGCAGGATCGCAATTTTGATGATATTGCGGAAAAGTTTTCCCGTAACATTTACGGCACCACCAAAGGGCAGCTTCGACAGGCTAGGATCCTCTAGATTTAAGAAGGAGATATACATATG
>b0582
GAGGCAATTCCGACGTCTAAGAAACCATTATTATCATGACATTAACCTATAAAAATAGGCGTATCACGAGGCCCTTTCGTCTTCACCTCGAGATAGCCCGGCGGATTAACCACCTGCATTTCCAGTTCAATACCGAGGGTAAAAGGTTCAGAAACATGAAAATCGGGTAATGGCATAGGTTTCTCTTATGTTGGCGTTTTCTATTCAGTATAGAAGTCGGAGCGGCTGGGCGAGATGCGGAAGTTCTGGAATGTTTCTTTTTTTTGGTGATGGTGAACTGATGGTGCCTGAAGCAATTTGGCTACTTTTGCAATGTGACAAGTTATGGCAGTGCTGACTGGTGGCGAAGAATTTTGACGATTGAGTCATGCAGAAAAAAACGGGTTCAGCTTCAGTTGATTAAATGAGGAGTGAGAAGTCCGAAACAGGACTCACTGTATAAATAAACAGCTATTTTGTTGAGGAAGGGTAAGATAACGGCGGGTGCCTGAAGCTTTCCGGTTTCAGGTTTACTCTGAGGTCTGGAAAGATGAAGCCCCAGGAGATATTTCTATCAACCCTGGGGCTGCCACTCCAAACCCGAACAATTTGGATGGTAGTCCCTTCTTCGCATGGAGGCAATATAAACATGCTGACGAAATATGCCCTTGCGGCAGTCATAGTGCTGTGTTTAACGGTGCTGGGATTTACGCTTCTGGTCGGAGACTCGCTGTGTGAGTTTACGGTGAAGGAACGTAATATTGAGTTTAAGGCTGTTCTCGCTTACGAACCGAAGAAGTAGCCGTTGTGCGGGGAGTAATCCCATAAGCGCTAACTTAAGGGTTGTGGTATTACGCCTGATATGATTTAACGTGCCGATGAATTACTCTCACGATAACTGGTCAGCAATTCTGGCCCATATTGGTAAGCCCGAAGAACTGGATACTTCGGCACGTAATGCCGGATCCTCTAGATTTAAGAAGGAGATATACATATG
>amiA
GAGGCAATTCCGACGTCTAAGAAACCATTATTATCATGACATTAACCTATAAAAATAGGCGTATCACGAGGCCCTTTCGTCTTCACCTCGAGTTGCGGGTTAAAAGGCTGATTATGGCGTGAACGGTCGAATTAGCCAATATCTGACGAAAATCGGTTGAAAAAGTGGCATAATGGGGAGTTGTCAACTATTGAAATGAAAAGTAAAACAATTCTCAACAGCAAACCGTCGTAACGGATTACGCGATACGATATAACATCTGGAACTTTATTATTACAACTCAGGCCGTATGAGCACTTTTAAACCACTAAAAACACTCACTTCGCGCCGCCAGGTGCTGAAAGCCGGTTTGGCTGCCCTGACGTTGTCAGGAATGTCGCAAGCCATCGGATCCTCTAGATTTAAGAAGGAGATATACATATG
>yhiD
GAGGCAATTCCGACGTCTAAGAAACCATTATTATCATGACATTAACCTATAAAAATAGGCGTATCACGAGGCCCTTTCGTCTTCACCTCGATGGATCCAAGAAAAACCCGCAGAAAAATTTGTATACCTTCAAAAATCAAGCATCTAATGACTTGCCGAATTAATGAGGTGCAAGTAAAAAGGAGTAGCAAGTTGAGCCATCTTGCTGCTCCTTTTTGCATTTTTATATGACAGCAGAATTTATTATACGTCTTATACTCGCGGCAATTGCCTGTGGCGCTATTGGCATGGAAAGGCAAATGCTCGAGAGATCCTCTAGATTTAAGAAGGAGATATACATATG
>yjiA
GAGGCAATTCCGACGTCTAAGAAACCATTATTATCATGACATTAACCTATAAAAATAGGCGTATCACGAGGCCCTTTCGTCTTCACCTCGATGGATCCATCCCGACAAGCCGTACATGAGCTATGAAGAATTCTTCCGCGAACGCCAGAACGCGCGCTACGGCGGCGATGGTAAAGGCGGTATGCGCTGTTGTTAATGGAGAGAGCATGAACCCGATTGCAGTTACCCTACTCACCGGTTTTTTAGGCGCAGGAAAAACCACCCTGCTGCGCCATATTCTTAACGAACAGCACGGCTACAAGATTGCCGTGATTGAAAACGAATTCGGCGAAGTCTCTGTTGATGATCAACTGATTGGCGACCGCGCCACGCAGATCAAAACGCTGACCAACGGCTGCATCTGTCTCGAGAGATCCTCTAGATTTAAGAAGGAGATATACATATG
>hslJ
GAGGCAATTCCGACGTCTAAGAAACCATTATTATCATGACATTAACCTATAAAAATAGGCGTATCACGAGGCCCTTTCGTCTTCACCTCGATGGATCCAAAAAGGCGAAACCTGCCCGAACGAACTGGTTTAATCTTGCCGCTCCCCTGCATTCCAGGGGAGCTGATTCAGATAATCCCCAATGACCTTTCATCCTCTATTCTTAAAATAGTCCTGAGTCAGAAACTGTAATTGAGAACCACAATGAAGAAAGTAGCCGCGTTTGTTGCGCTAAGCCTGCTGATGGCGGGATGTGTAAGTAATGACAAAATTGCTGTTACGCCAGAACAGCTACAGCCTCGAGAGATCCTCTAGATTTAAGAAGGAGATATACATATG
>yhiI
GAGGCAATTCCGACGTCTAAGAAACCATTATTATCATGACATTAACCTATAAAAATAGGCGTATCACGAGGCCCTTTCGTCTTCACCTCGATGGATCCCCTTTGATTAGAAGGCGCACAATGTTACAGCTCTGAACCATAGACAACATGAATATTAATGTTACTATCTGGTTGAGACTGTTGATAAAACGTAAAAAGGAATGCTCTGTTCCTGCAACTGAACAGGCGTGAAACGCTATCCAACAGGATGGATACCGTTTTGTCAGCCAGTTTTATAGATCACACTTATGAGTATGCGTGTTTCATTTACGGCCAGGAATGCTGATGATGACAACATTACTACCCGTTTTCACTAAGCCTTCCCCGTTGGCGCTCAATGCTCTGCGCGCTGGTCGTATTTGCCGTTTCCTTCTTATCCCGGATGGAAGAATCCGCTGAACGTCGTTCGGCGGCAGTTGTAACACGCGTCGTTTGCTTACAGGGATTATGGCGGGTCGATTATGGATAAGAGTAAGCGCCATCTGGCGTGGTGGGTTGTCGGGTTACTGGCGGTGGCGGCTATCGTGGCGTGGTGCTCGAGAGATCCTCTAGATTTAAGAAGGAGATATACATATG
>yhiJ
GAGGCAATTCCGACGTCTAAGAAACCATTATTATCATGACATTAACCTATAAAAATAGGCGTATCACGAGGCCCTTTCGTCTTCACCTCGATGGATCCTTCCCTGAAGGAAGCACGTGATAAAAATAATAAAATAATTTATTCCTCAGGGCTTAGTTGTTTTCAACTACATTAAAACTCCATGAATACGGTGGTATGTCTTTTTAATCCTGCCAGTATTTCATAGGTTTTCTTAATCGATTGTAGAGGCATGTTCTGATGACGCCTCTACAATCTTTAGGGACTTTCTCTGCTATGAGATAAGAAATTTCATATTATGCTTTGAGGCTGAATGATTTGTGCAAAATATAATTATTTTCCCATCGAACATGAGGTGTATGTCATAAGATAAAATGTTAACTATGTATTCCTCGCGGTAAATAATATGAGGTAAAATATGAAAATTGGAACTGTGGCAGGCACTAACGACAGTACAACGACAATCGCAACAAATGATATGGTGCAAGAGCATGTTACCCTCGAGAGATCCTCTAGATTTAAGAAGGAGATATACATATG
>adiA
GAGGCAATTCCGACGTCTAAGAAACCATTATTATCATGACATTAACCTATAAAAATAGGCGTATCACGAGGCCCTTTCGTCTTCACCTCGATGGATCCTACAGCACGTTCGGCAAATATGTCGGCATGTCGCCGCAACAATACCGCAAACTTAGCCAACAGCGCCGCCAGACGTTTCCCGGCTAAAGACGATATCAGTATCAGCCAAAAAAATAGTTTAGCCGTCGATAATAAGCAGTGAAAATAATTTAAAATAATCACATAACGTATTGTTTATAAAACTAAATATTTCAAAAATGTTTGTTTTTCACGCGCTTTACAGCCCGAAAAGGCCGGAAGATACTTGCCCGCAACGAAGATTCCTTCATAACCGGGTAAGCAATGATGAAAGTATTAATTGTTGAAAGCGAGTTTCTCCATCAAGACACCTGGGTCGGTAACGCCGTTGAGCGTCTGGCAGATGCTCGAGAGATCCTCTAGATTTAAGAAGGAGATATACATATG
>yhiP
GAGGCAATTCCGACGTCTAAGAAACCATTATTATCATGACATTAACCTATAAAAATAGGCGTATCACGAGGCCCTTTCGTCTTCACCTCGAGTGATGTCTTCCGCACGTCAGCTGATCAACACCGTTCACGTTGATATGCTGATTGTTCCGCTGCGCGACGAAGAAGAATAATCTTCCCTCTACGACGTGTTCCTGAACGCCCGCATATGCGGGCGTTTTGCTTTTTGGCGCGCCTTGTTACCTGATCAGCGTAAACACCTTATCTGGCCTACGGTCTGCGTACGCAATCAAAATCCCCAGCCAATACAACATTTAACACCATCATATTTTCCATCATTAGTGTGATCATCTGGTTATTTTCTGTTGTAATAGTGTATTAATCTATTCACCGCATCAATATTAAGAATCTCTGACAGATGTAAACTTTTTCGCGCGTTATCCCTTACGCGTTCATACTTTTCAGGATGGTATTGGAAGGTTAATAAATATGAATACAACAACACCCATGGGGATGCTGCAGCAACCTCGCCCATTTTTCATGATCTTTTTTGTCGAGTTATGGGAGCGATTCGGCTACTGGATCCTCTAGATTTAAGAAGGAGATATACATATG
>hslV
GAGGCAATTCCGACGTCTAAGAAACCATTATTATCATGACATTAACCTATAAAAATAGGCGTATCACGAGGCCCTTTCGTCTTCACCTCGATGGATCCAACGCAGACAGCACCCTCAATCGGTTGAAGATGGCGGGTCATACAAACTGCATTCGGCTCGCCGCCGGGGGTTGAAACCCTCAAAATCCCCCCCATCTATAATTGCATTATGCCCCGTACTTTTGTACGGGGTTTGTACTCTGTATTCGTAACCAAGGGGTCAGCTCGTGACAACTATAGTAAGCGTACGCCGTAACGGCCATGTGGTCATCGCTGGTGATGGTCAGGCCACGTTGGGCAATACCGTCTCGAGAGATCCTCTAGATTTAAGAAGGAGATATACATATG
>arcB
GAGGCAATTCCGACGTCTAAGAAACCATTATTATCATGACATTAACCTATAAAAATAGGCGTATCACGAGGCCCTTTCGTCTTCACCTCGATGGATCCGGTCGAGCTGGATCGCTATCTGAATGAACATGGCGTACAGGGATCGGCGCTGGGACGTCCGTGGCTACCTCCAACGGAGTAGGTCGTTGAGGGGAATTCCGCATTTCTCACACAATTTATAACGTAACTGTCAGAATTGGGTATTATTGGGGCAGGTTGTCGTGAAGGAATTCCCTAATGAAGCAAATTCGTCTGCTGGCGCAGTATTATGTTGACCTGATGATGAAGTTAGGTCTGGTGCGCTTCTCAATGTTGCCTCGAGAGATCCTCTAGATTTAAGAAGGAGATATACATATG
>yjeN
GAGGCAATTCCGACGTCTAAGAAACCATTATTATCATGACATTAACCTATAAAAATAGGCGTATCACGAGGCCCTTTCGTCTTCACCTCGAGGCGGCCCTGTCTTCTTCTCGCTGTTAGCGATGGCGATTTACCAGAACTATTGCAGCAGAGTGGCAAAAAATCCGCAGTGGGCGGTGGAATAACCCGATGCCCTATCGTCTACCTGACGATAGGGCGTAAAGACAGGAAATGTTATGGATGACACCAGCCGGGACCCGGCAATAACCGAAGATGAAATCAGGGCGCTGCAATTTTCTGCCGGGGATGTGGATCCTCTAGATTTAAGAAGGAGATATACATATG
>yjeK
GAGGCAATTCCGACGTCTAAGAAACCATTATTATCATGACATTAACCTATAAAAATAGGCGTATCACGAGGCCCTTTCGTCTTCACCTCGATGGATCCACTCGCTTCAACCGCGTAAGGTTCGCCGTCTAACATGATTTTAAGACCAGCACGAAAATCGTTGCTATAGTACGTTGCCATAAGGCCCTCTGAAATTTGTTAATTGGTAGCTAAGCCACAAAATGGCGCATATTGTAACCCTAAATACCCCATCCAGAGAAGATTGGTTAACGCAACTTGCCGATGTTGTGACCGATGTCGACAGATCCTCTAGATTTAAGAAGGAGATATACATATG
>yjeI
GAGGCAATTCCGACGTCTAAGAAACCATTATTATCATGACATTAACCTATAAAAATAGGCGTATCACGAGGCCCTTTCGTCTTCACCTCGAGGCATGGTTACCGACCTGCCGAAAAACGATGCAGCTGACTTAGGCGCTGCTGGCGGTATGGGCGGCATGGGTGGCATGGGCGGCATGATGTAATTGCCCTGCACCTCGCAGAAATAAACAAACCCCCGGGCAGAAATGTCTGGGGGTTTTTCTTTTGGTCATCTTTCTAGTATAAGATTCAGACACGGACGACGCGAGTGGCGTCCAGCTCATTGATTATGGGGAATAACATGCACGTAAAATACTTAGCAGGGATTGTCGGTGCCGCGCTACTGATGGCGGGTTGTAGCGGATCCTCTAGATTTAAGAAGGAGATATACATATG
>fadB
GAGGCAATTCCGACGTCTAAGAAACCATTATTATCATGACATTAACCTATAAAAATAGGCGTATCACGAGGCCCTTTCGTCTTCACCTCGATGGATCCCATCGCGAGTCCGTTCTTGTAAGGTAGCTATATGATTTTTATAGAGCGAGGCCAGTGATTCCATTTTTTACCCTTCTGTTTTTTTGACCTTAAGTCTCCGCATCTTAGCACATCGTTCATCCAGAGCGTGATTTCTGCCGAGCGTGATCAGATCGGCATTTCTTTAATCTTTTGTTTGCATATTTTTAACACAAAATACACACTTCGACTCATCTGGTACGACCAGATCACCTTGCGGATTCAGGAGACTGACATGCTTTACAAAGGCGACACCCTGTACCTTGACTGGCTGGAAGATGGCATTGCCGAACTGGTATTTGATGCCCCAGGTTCAGTCTCGAGAGATCCTCTAGATTTAAGAAGGAGATATACATATG
>fdrA
GAGGCAATTCCGACGTCTAAGAAACCATTATTATCATGACATTAACCTATAAAAATAGGCGTATCACGAGGCCCTTTCGTCTTCACCTCGAGGCAGCGTGCTCACGTTTTAACCCAGCCTGGCAGAGTTTATTCTCAATTAGCTGGTGGAGTGTTTCCCGACTGATTTTCATCTGTCTTCCTTTTTAACGACGGTGTGAAGCATGACTGCAATTAACATACAGGGAAAATATCTGGATTATGTGATCCAGACAGGCAAAAAAATATAGTTAGAATTTATTTGATAATCCGCTCACTTTTAACCTGATTTTTAAAACAACAACGCTTATTAAAAAATAATGAGTAATAGCCTGGTGGTTATTTGAATTCTTTTGTTAATAATTCCTGTGTGATATTCATCACCTTATTTACTCGTTGTCATCGATACCGTAATCGCCACATTAACACTGCTCGTGCAATTGCCATGGGTGCAATTTTTAAGGAGTTGTTATGATCCACGCCTTTATTAAAAAAGGGTGTTTTCAGGATTCGGTCAGTTTAATGATTATTTCACGAAAACTCAGCGAATCAGGATCCTCTAGATTTAAGAAGGAGATATACATATG
>fadE
GAGGCAATTCCGACGTCTAAGAAACCATTATTATCATGACATTAACCTATAAAAATAGGCGTATCACGAGGCCCTTTCGTCTTCACCTCGATGGATCCCCGCTTCGTTCAGTTCGTTACGAATAAGATCCTGGTACATGAGGATATCCTTCAGCATAAATGTAATAGACAAAATGCAGTGTACCGGATACCGCCAAAAGCGAGAAGTACGGGCAGGTGCTATGACCAGGACTTTTTGACCTGAAGTGCGGATAAAAACAGCAACAATGTGAGCTTTGTTGTAATTATATTGTAAACATATTGCTAAATGTTTTTACATCCACTACAACCATATCATCACAAGTGGTCAGACCTCCTACAAGTAAGGGGCTTTTCGTTATGATGATTTTGAGTATTCTCGCTACGGTTGTCCTGCTCTCGAGAGATCCTCTAGATTTAAGAAGGAGATATACATATG
>ypeA
GAGGCAATTCCGACGTCTAAGAAACCATTATTATCATGACATTAACCTATAAAAATAGGCGTATCACGAGGCCCTTTCGTCTTCACCTCGATGGATCCGGCGCGAAGTGAGTGTTTTTAGTGGTTTAAAAGTGCTCATACGGCCTGAGTTGTAATAATAAAGTTCCAGATGTTATATCGTATCGCGTAATCCGTTACGACGGTTTGCTGTTGAGAATTGTTTTACTTTTCATTTCAATAGTTGACAACTCCCCATTATGCCACTTTTTCAACCGATTTTCGTCAGATATTGGCTAATTCGACCGTTCACGCCATAATCAGCCTTTTAACCCGCAACTCGAGAGATCCTCTAGATTTAAGAAGGAGATATACATATG
>creA
GAGGCAATTCCGACGTCTAAGAAACCATTATTATCATGACATTAACCTATAAAAATAGGCGTATCACGAGGCCCTTTCGTCTTCACCTCGAGCTGCTTTCGCCGCTACATTGTCGAGCGACAGGGGCTGATCCAGATGACCTTCCAGCCAGATTAAAAGGTCGCGAATAATGCCGGCCTGATCCATAAAATATCCTCATCCTTTCAACAACGAGCACCTGACATCAGGTAATTGGATAATAGCATTTTTTGCTGTTTTAGCATTCAGTGTTTTTTTCTTAGTAGAGTATGTTTTAGGGCTTGACGGAAATAAAAGTATTGAGATTTTGTTCTTAATCAATATGTTATTTACCGTGACGAACTAATTGCTCGTGTAATAGATAAAAATGGTAACAATATGAAATACAAGCATTTGATCCTGTCTTTAAGCCTGATAATGCTGGGGCCATTGGCTCATGCAGAAGAGATTGGTTCGGTCGACACCGGATCCTCTAGATTTAAGAAGGAGATATACATATG
>creB
GAGGCAATTCCGACGTCTAAGAAACCATTATTATCATGACATTAACCTATAAAAATAGGCGTATCACGAGGCCCTTTCGTCTTCACCTCGAGCAACGCGCTCGCTTATCTGGCTTACTCCGACAAAGTTGTAGAAGGTTCGCCGAAAAACGCGATTAGCGCGGTTCCTGTCATGCCGTGGCGGCAATAACAGAGGCGATTTATGCAACGGGAAACGGTCTGGTTAGTGGAAGATGAGCAAGGGATAGCCGACACGCTGGTGGATCCTCTAGATTTAAGAAGGAGATATACATATG
>inaA
GAGGCAATTCCGACGTCTAAGAAACCATTATTATCATGACATTAACCTATAAAAATAGGCGTATCACGAGGCCCTTTCGTCTTCACCTCGATGGATCCAAGGCGATGCCTAATCCCTGTCGAATAAAATTCATCGCTGTATCCGCCTGATTAAATTCACATTTTATCTGCTGGGCGCACTATTAGTGGTAGTGGCTGGTGGAATCTATGCGCTGCAAATGAAGGGTAAAAGCGGTGTCAAGCTAGTAGTGGCAAAAGAAATTCATTAATACGACACGTTTCATTAAGATTTTCCTCAGGTAACCACCTATAGTCATTGTCGTTAATAAAAATGACAGGCGATAGGGTATGGCAGTTTCAGCAAAGTACGACGAATTTAATCACTGGTGGGCAACAGAGGGCGACTGGGTTGAAGAGCCTCGAGAGATCCTCTAGATTTAAGAAGGAGATATACATATG
>ompT
GAGGCAATTCCGACGTCTAAGAAACCATTATTATCATGACATTAACCTATAAAAATAGGCGTATCACGAGGCCCTTTCGTCTTCACCTCGATGGATCCTCTCTGCGCTCACACGTCCCACTACCTCAAAACATGTAAAGCCTTGCAAGCCATTGCGAGGCCTTATGTGTCTCAGTTTTGTCCCTCTTTTTTGTACTAAAAAACATAGTAATTGAGGATAAACCTCATGCTATTTTCGCTTATATGCCTCTAAAGGCATGGCACTTAAATAGATAAAAGCACCACAAAAGCATAAAAAAACCACACAGTAAAACCGAAATATGAAACAATAACAGATAATTAAACCAAAAACAGATAGCGCATTGTGATAATCATTCAATACTAAACAAAATATAAACAGTGGAGCAATATGTAATTGACTCATTAAGTTAGATATAAAAAATACATATTCAATCATTAAAACGATTGAATGGAGAACTTTTATGCGGGCGAAACTTCTGGGAATAGTCCTGACAACCCCTATTGCGATCAGCTCTTTTGCTTCTACCGAGACTTTATCGTTTACTCCTGACAACATAAATGCGGACATTAGTCTTGGAACTCTGAGCGGAAAAACAAAAGAGCGTGTTTATCTAGCCGAAGAAGGAGGCCGAAAAGTCAGTCAACTCGACTGGAAATTCAATAACGCTGCAATTATTAAAGGTGCAATTAATTGGGATTTGATGCCCCAGATATCTATCGGGGCTGCTGGCTGGACAACTCTCGAGAGATCCTCTAGATTTAAGAAGGAGATATACATATG
>ompW
GAGGCAATTCCGACGTCTAAGAAACCATTATTATCATGACATTAACCTATAAAAATAGGCGTATCACGAGGCCCTTTCGTCTTCACCTCGAGCGCACATAGCAACGATACCAACAGAATGGTCATAAATTGATTACGGAAGAAATTTCCGGTGTCACGGTATACGGACTGCGCCGTGATAGACATGCACTCTCCTTGAGTTTTATGCAGGTGTTAATTAGCGGGCAATTGTACCCTGGTTAAGCCTCGGGTGGCAGCATCAGGTCTTGTATGGAAAAGCATATCTTTGTAAAGCGGAGGTAATTGCTGGCCTTCAGGCATGGGCAAATCGCGGCAAGTGGCGACCGAGTTAATATTTGCGTAGCGAAAATATTTAAAAATTGATTTAAATCACATTAACCAGGATTCTCAATGCAACTTCTAAATTAATCCAGATCAATAAAGGGTGAATTATCATATGTAATGTGATCTATGTAGGATCATTTGTTACTCCAATGTAGGTATATTCGTCACGTTTTTATAACCATAACGACGGAGCGGATATGAAAAAGTTAACAGTGGCGGCTTTGGCAGTAACAACTCTTCTCTCTGGCAGTGCCTTTGCGCATGAAGCAGGCGAATTGGATCCCGGGATCCTCTAGATTTAAGAAGGAGATATACATATG
>ompR
GAGGCAATTCCGACGTCTAAGAAACCATTATTATCATGACATTAACCTATAAAAATAGGCGTATCACGAGGCCCTTTCGTCTTCACCTCGATGGATCCTAACCAGGGGCGTTTTCATCTCGTTGATTCCCTTTGTCTGTTTGATAATGCGCACATTGGGTATAACGTGATCATATCAACAGAATCAATAATGTTTCGCCGAATAAATTGTATACTTAAGCTGCTGTTTAATATGCTTTGTAACAATTTAGGCTGAAATTCATACCAGATTTAGCTGGTGACGAACGTGAGCTTTTTTAAGAATACACGCTTACAAATTGTTGCGAACCTTTGGGAGTACAAACAATGCAAGAGAACTACAAGATTCTGGTGGTCGATGACGACATGCGCCTGCGTGCGCTGCTGGAACGTTATCTCACCGAACAAGGCTTCCAGGTTCGACTCGAGAGATCCTCTAGATTTAAGAAGGAGATATACATATG
>fiu
GAGGCAATTCCGACGTCTAAGAAACCATTATTATCATGACATTAACCTATAAAAATAGGCGTATCACGAGGCCCTTTCGTCTTCACCTCGATGGATCCGGCGGAAATGACCAGATGTTCGGTACTGCAACCATCTACAAATAACCCCACCAACGTAACTGCATTCGCCTCTGGATGCAGTTTTCGTCTGTTTTGTAATCAAAAAACATCAAATATGAACTCAATGTAAATAAATGTATTTCTTTTTCGCGCAATGGGTGATAGAAAATCGCTCCAAGTGATAATGCTTATCAAAATTATTATCACTTTCACGAGCACTATCACGGGATTAACAGTGGCATCGCATCCGCAGAGAGGCTTTCTCGTGGCAGTGAAAATTTCAACATATAAGAAAAAGTCACCTGCAAAATGGAAAACAATCGCAATTTCCCTGCCAGACAATTTCATTCGCTCACGTTCTTTGCCGGTCTTTGTATTGGCCTCGAGAGATCCTCTAGATTTAAGAAGGAGATATACATATG
>cld
GAGGCAATTCCGACGTCTAAGAAACCATTATTATCATGACATTAACCTATAAAAATAGGCGTATCACGAGGCCCTTTCGTCTTCACCTCGATGGATCCACACCCGCGATCTCTTTGGCAGCGACTAACATCTTGTTATCAGGGCTATTTACGCCCTGATTGTCTTTTGTTACTTACACAACAATTCATTATTTTTATCACTTATCCTATAGCATTCACGAGGATTATCGCTAAACTATGCGGACTTGGAAATTTCCGTCAGTTAGGGTAATGATGAGAGTAGAAAATAATAATGTTTCTGGGCAAAACCATGACCCTCGAGAGATCCTCTAGATTTAAGAAGGAGATATACATATG
>ompX
GAGGCAATTCCGACGTCTAAGAAACCATTATTATCATGACATTAACCTATAAAAATAGGCGTATCACGAGGCCCTTTCGTCTTCACCTCGAGTAACGAGGCTCCACCCTGAATAGACGCCATGGCAACGAGCAATATGACTATTGGTAACCAGACCGGCATTTTACGTAATGAACCAGGCATCCTTTCTCCCACAAATATCTAGACTTAAGTAAAGCGTGGAGTGTACTGGATATACCCAATGCTGGTTGAGCATTTGTTGAAAAAATTTTCCCCCGTTTTGACTAAAATGCGCCAGGATTGATGGAATCATTAGTCTGGTGATTAGGAATAATCTGGATGAATGACAGGGAAAACATGCGTAATACTTACGCAGTTCTCTGAAAAAGTGATTTAAATTTAGATGGATAGCGGTGTATGGAAACGTTCTGTTACATGAAATGGCCCGTTAGACATCACAAATCGCGAAGAGTTTCCCATTAATTTTTGATATATTTAAAACTTAGGACTTATTTGAATCACATTTGAGGTGGTTATGAAAAAAATTGCATGTCTTTCAGCACTGGCCGCAGTTCTGGCTTTCACCGCAGGTACTTCCGTAGCTGCGACTTCTACTGTAACTGGCGGTTACGCACAGGATCCTCTAGATTTAAGAAGGAGATATACATATG
>yggE
GAGGCAATTCCGACGTCTAAGAAACCATTATTATCATGACATTAACCTATAAAAATAGGCGTATCACGAGGCCCTTTCGTCTTCACCTCGATGGATCCAGCTGGCGAGAGACGGTATTGCTCATGCACAAGCCTTGTTCAGTTAGGCGCTATCTGATGGAAAAATAAAACAGAGGCGCTAAGCTTGCCTCCAGAGGTCCTGAATTTTGGGCAAGTCAATTAACACGGAGAGACTAACGTGAAGTTCAAAGTTATCGCCCTGGCGGCATTAATGGGTATTAGCGGGATGGCAGCGCAGGCTAACGAATTGCCGCTCGAGAGATCCTCTAGATTTAAGAAGGAGATATACATATG
>ompG
GAGGCAATTCCGACGTCTAAGAAACCATTATTATCATGACATTAACCTATAAAAATAGGCGTATCACGAGGCCCTTTCGTCTTCACCTCGAGGCCAAAATTAGCGTGGCAGAATTAACCGGTGCGGAATTTATGCTCTACACCACGGTTGGGGGCACGAGTTAGTGGTCCGTGCTGGTGCGTTAAATGATTATCATGCAGGAGAAAATATCACTATTCATTTTGATATGACGAAATGTCATTTCTTTGATGCAGAAACGGAAATAGCAATTCGCTAAATACAGGGGGAAGGCATTCCCCCAGGATAATACAAGGAACAATAATGAAAAAGTTATTACCCTGTACCGCACTGGTGATGTGTGCGGGAATGGCCTGCGCACAGGCCGAGGAAAGGAACGACTGGCAGGATCCTCTAGATTTAAGAAGGAGATATACATATG
>ompA
GAGGCAATTCCGACGTCTAAGAAACCATTATTATCATGACATTAACCTATAAAAATAGGCGTATCACGAGGCCCTTTCGTCTTCACCTCGATGGATCCATCCTCTCACGCCACGAGACAACTTTCCGGGCTAAAAATTCACTCTAATTTGTATCATTAAGTAAATTTAGGATTAATCCTGGAACTTTTTTTGTCGCCCAGCCAATGCTTTCAGTCGTGACTAATTTTCCTTGCGGAGGCTTGTCTGAAGCGGTTTCCGCGATTCTCTTCTGTAAATTGTCGCTGACAAAAAAGATTAAACATACCTTATACAAGACTTTTTTTTCATATGCCTGACGGAGTTCACACTTGTAAGTTTTCAACTACGTTGTAGACTTTACATCGCCAGGGGTGCTCGGCATAAGCCGAAGATATCGGTAGAGTTAATATTGAGCAGATCCCCCGGTGAAGGATTTAACCGTGTTATCTCGTTGGAGATATTCATGGCGTATTTTGGATGATAACGAGGCGCAAAAAATGAAAAAGACAGCTATCGCGATTGCAGTGGCACTGGCTGGTTTCGCTACCGTAGCGCAGGCCGCTCCGAAAGATACTCGAGAGATCCTCTAGATTTAAGAAGGAGATATACATATG
>ompC
GAGGCAATTCCGACGTCTAAGAAACCATTATTATCATGACATTAACCTATAAAAATAGGCGTATCACGAGGCCCTTTCGTCTTCACCTCGATGGATCCAATGCTCCCCGGTAGGAGTGAAAAGCGGGTCGTGGCCGTTGTCTCTTTCTGACGCATTCGTGTTTATGACCTGTTAAAACTTCGCGAAGTGATAGGGCAGTATAAAGGGTACAGTGTGAAATTCCAGACTCTTACCTGATTGATGATTCTCTATTCTCCCGTGATATTTATCATCCTGCATTGGGGGAAATAGATGTACAAGCGCCATTTTGCTGTACAAATAACCTACAAAAAGCCCAACAAAAATAATTGCAAATAAACAAAGATTGCTGGAAATTATGCGGATGTTAATTATTTGTGAAATAGTTAACAAGCGTTATAGTTTTTCTGTGGTAGCACAGAATAATGAAAAGTGTGTAAAGAAGGGTAAAAAAAACCGAATGCGAGGCATCCGGTTGAAATAGGGGTAAACAGACATTCAGAAATGAATGACGGTAATAAATAAAGTTAATGATGATAGCGGGAGTTATTCTAGTTGCGAGTGAAGGTTTTGTTTTGACATTCAGTGCTGTCAAATACTTAAGAATAAGTTATTGATTTTAACCTTGAATTATTATTGCTTGATGTTAGGTGCTTATTTCGCCATTCCGCAATAATCTTAAAAAGTTCCCTTGCATTTACATTTTGAAACATCTATAGCGATAAATGAAACATCTTAAAAGTTTTAGTATCATATTCGTGTTGGATTATTCTGCATTTTTGGGGAGAATGGACTTGCCGACTGATTAATGAGGGTTAATCAGTATGCAGTGGCATAAAAAAGCAAATAAAGGCATATAACAGAGGGTTAATAACATGAAAGTTAAAGTACTGTCCCTCCTGGTCCCAGCTCTGCTGGTAGCAGGCGCAGCAAACGCTGCTGAAGTTTCTCGAGAGATCCTCTAGATTTAAGAAGGAGATATACATATG
>ompN
GAGGCAATTCCGACGTCTAAGAAACCATTATTATCATGACATTAACCTATAAAAATAGGCGTATCACGAGGCCCTTTCGTCTTCACCTCGATGGATCCCACAAATGGCCGGAAAAGCGGAAAAAAGCAACACCGATTAAATGCTCTGGATAAGGATTATCCAATTCTAAAAAAAAAGCCCGGACGACTGTTCGGGCTTGTCTTTTTATATGTTGGAAAATCAGTGGCAATGCAATGGCCCAACAGAAAATAAAATCTGTGACAATAAAGGCATATAACCCGCGCAGAATAACGTATAGCAAATTAAAAGTATAATTTTTATTTTGTATGTATTATCTTCGATACATTCACCAGACTTATTATCATTTCAGAGGAATTATTTGATTAAGGTTTTACTTAAGGCGTAACAAATGATATTTATCGGCTAACTGAACTTCTCCTTTAGGATGTTTTCACTCCCCGAAATGGGGATAAAAGGCAAATAAAATAACTAAAGGATTTATTCAATGAAAAGCAAAGTACTGGCACTTTTAATTCCTGCCCTGCTCGCCGCAGGTGCTGCACATGCAGCCGAAGTTTCTCGAGAGATCCTCTAGATTTAAGAAGGAGATATACATATG
>htrL
GAGGCAATTCCGACGTCTAAGAAACCATTATTATCATGACATTAACCTATAAAAATAGGCGTATCACGAGGCCCTTTCGTCTTCACCTCGATGGATCCTAACGATGTTGCTGCCGATAAAGCCCGCGCCGCCGGTAACGATGATCATAACTGTAACCTTCGAATTATGGAGTCAGAGACAATCTCAGACACGAATGTCTGTAATCATACCATCACATCCGAATCCCTTCAGCCCTTTACATAGAGGTGCAAGGATGCTAATTGCAACAAACTAGTTTGGGTTTTAGCTAGTCCTTCATGGCGGATGTTGGTTTTGCATGTGAATAGTGCTTTAGTATCAATATTCCGATGTATGATAAATAACGGAAGCATTTGAATGGATAATATACAGTATACATTCTATTAATATTTATGATATAATTCTTTTTTTATATTAATGGTCTTATTAGTAATGAAATCATCCACCACAATTATCACTGCATATTTTGACATTGGTAGAGGGGATTGGACTGCTCGAGAGATCCTCTAGATTTAAGAAGGAGATATACATATG
>cls
GAGGCAATTCCGACGTCTAAGAAACCATTATTATCATGACATTAACCTATAAAAATAGGCGTATCACGAGGCCCTTTCGTCTTCACCTCGATGGATCCAAAGAATCGGCGCAAAAATAGAGTTTAAAGACGGAAGAGTAAACTTATTGGGCACCGCAATGGTGCCCAGTACATTTAGATATTGTAGATCGCAAACAATAACGAGTTACGCTGTTTGTTTAGAATGCACTTCCTGATGCTGTGGATACGCATATTTCGGCGCGATTGCCCCTCAAGCCAACGCGATTTACGTCGGCTAGCCTGACGCTGCATGCGCCAGCGCCCCACTTCCGTTCTACTCCGCTTCATGTTAACTACTCTATGCAATAACAGAATGGTCATTATACCCCCACCCCCGACGCTGACCAGTGCTTTTCCCGCGTTTTTATTTGCCAGATGAATCCATATGCGTAAACTCATAACAATGCGCTTTCAAAAGGATTTCTAATCTATGACAACCGTTTATACGTTGGTGAGTTGGTTGGCCATTCTGGGATACTGGTTGCTCATTGCAGGCGTAACTTTACGCATTCTAATGAAACGACGCGCACTCGAGAGATCCTCTAGATTTAAGAAGGAGATATACATATG
>gcvP
GAGGCAATTCCGACGTCTAAGAAACCATTATTATCATGACATTAACCTATAAAAATAGGCGTATCACGAGGCCCTTTCGTCTTCACCTCGATGGATCCCAGGCGGCTGGATCTTTAAAATCAAAGCCAGCGATGAAAGCGAACTGGAATCACTGCTGGATGCGACCGCATACGAAGCATTGTTAGAAGACGAGTAACGGCTTTATTCCTCTTCTGCGGGAGAGGATCAGGGTGAGGAAAATTTATGCCTCACCCTCACTCTCTTCGTAAGGAGAGAGGTTCACAATTCACTGCACGTTTCAGGAACCATCGCTCATGACACAGACGTTAAGCCAGCTTGAAAACAGCGGCGCTTTTATTGAACGCCATATCGGACCGGACGCCGCGCAACAGCAAGAAATGCTGAATGCCGTTGGCTCGAGAGATCCTCTAGATTTAAGAAGGAGATATACATATG
>gcvT
GAGGCAATTCCGACGTCTAAGAAACCATTATTATCATGACATTAACCTATAAAAATAGGCGTATCACGAGGCCCTTTCGTCTTCACCTCGATGGATCCCTTATCCGCCAGGCAATGGGATTAAACGATTTGCCTGAATGGCTGCGTTAAAAATTTCTCCTCTGTTGTTTATTTGATACCCATCACACTTTCATCTCCCGGTTTTTTCGCCGGGAGATTTTCCTCATTTGAAATAAACTAATTTCACCTCCGTTTTCGCATTATATTTTCTAATGCCATTATTTTTTGATTTAGTGTTTTTTGACATTTTTTTAGCTCTTAATATTGTCTTATTCAAATTGACTTTCTCATCACATCATCTTTGTATAGAAACTGGTGTATTTTTTGGTTTTTTATTCTGTCGCGATTTTTGCATTTTTTAACCATAAGCTAATGTGATGATCAATTTTACCTTATGGTTAACAGTCTGTTTCGGTGGTAAGTTCAGGCAAAAGAGAACGATTGCGTTGGGGACCGGGAGTGGCTCCGATGCTGGGTTTCGTGGTGATAATTTCACCATGAAAAAGTTGTCAGCCCCGCTTATTCAATGAGGACAAGATGGCACAACAGACTCCTTTGTACGAACAACACACGCTTTGCGGCGCTCGCATGGTGGATTTCCACGGCTGGATGATCTCGAGAGATCCTCTAGATTTAAGAAGGAGATATACATATG
>tnaC
GAGGCAATTCCGACGTCTAAGAAACCATTATTATCATGACATTAACCTATAAAAATAGGCGTATCACGAGGCCCTTTCGTCTTCACCTCGAGTTAAGCGAAATCACCGGGGAATTTACTTCAGACGACCTGCTGGGGCGGATTTTCTCCAGCTTCTGTATTGGTAAGTAACCGCGCTTACGAAGCCGCATTCTGACTGTCAGATGCGGCTTCGCTTCATTGTTACCACTCCTGTTATTCCTCAACCCTTTTTTTAAACATTAAAATTCTTACGTAATTTATAATCTTTAAAAAAAGCATTTAATATTGCTCCCCGAACGATTGTGATTCGATTCACATTTAAACAATTTCAGAATAGACAAAAACTCTGAGTGTAATAATGTAGCCTCGTGTCTTGCGAGGATAAGTGCATTATGAATATCTTACATATATGTGTGACCTCAAAATGGTTCAATATTGACAACAAAATTGTCGATCACCGCCGGATCCTCTAGATTTAAGAAGGAGATATACATATG
>srlR
GAGGCAATTCCGACGTCTAAGAAACCATTATTATCATGACATTAACCTATAAAAATAGGCGTATCACGAGGCCCTTTCGTCTTCACCTCGAGGGTATGCATGCGGGTGATTTACAGCCCGATGTGATCTTTCCCCATGATCCACTATCACAGAATGCTCTATCATTGGCGCTTAAACTGAAACGTGGATAATTTCGTTGTGAATGTTACTTGCTTGCGAAGTTATCATTTTGAAACCTAAATCAGGTAATCACGCCCATGAAACCTCGTCAGCGTCAGGCCGCCATTCTGGAGTATCTGCAAGAGCAGGGTAAATGCTCGGTTGAAGAATTGGCGGGATCCTCTAGATTTAAGAAGGAGATATACATATG
>gcvA
GAGGCAATTCCGACGTCTAAGAAACCATTATTATCATGACATTAACCTATAAAAATAGGCGTATCACGAGGCCCTTTCGTCTTCACCTCGATGGATCCGCTAATGGCAACAAACAGCAGATCAACCGTACTGACGTGAAAGAGATGGTCGAACTGGATCAGTAATTCGCGATCGCAAGGTAAAAAAAAGCACCGCAATTAGGCGGTGCTACATTAATCACTATGGACAGACAGGGTAAATGTACAGGAAGTGAAAAAAGGTAGCTTTGCTACCATGGTCTGAATCGCAGACCAATTGCAAACACAACAACACAACATCACAACCGTAAGCCAAAAGTTCACCAGAACACGCATTCCGATAAAACTTTTCGTTCCGGCTCAGGAAGTGCCGCCACTATAGGTATTTGCTGGTAGAAGCTCAACGGACAATTTATAATGGCTCAGATTAAAAAAACTAATAGGTTACATAGTGTGATCTAATTGTTAAATTCATTTAACATCAAAGTTTAATAGCCATGTCTAAACGATTACCACCGCTAAATGCCTTACGAGTTTTTGATGCCGCAGCACGCCATTTAAGTTTCACTCGCGCAGCCTCGAGAGATCCTCTAGATTTAAGAAGGAGATATACATATG
>ftsN
GAGGCAATTCCGACGTCTAAGAAACCATTATTATCATGACATTAACCTATAAAAATAGGCGTATCACGAGGCCCTTTCGTCTTCACCTCGATGGATCCGTTGGCAGTGGCTCTCGTTTAATGGACTGCGAACTTATCATCCGGGGATCAACACGCGCGTTACCTTAAAGTAAACCTTTAAGACTGCCGTGACTGGTCAAAGGCCCGCCGCTTAAGTAACATGGCGGGCTGACGAACGAATAAATACAGCGAAACGATAGTGGCACAACGAGATTATGTACGCCGCAGCCAACCGGCACCTTCGCGGCGAAAAAAGAGCACCTCACGGAAAAAGCAACGAAATCTGCCTGCCTCGAGAGATCCTCTAGATTTAAGAAGGAGATATACATATG
>ftsK
GAGGCAATTCCGACGTCTAAGAAACCATTATTATCATGACATTAACCTATAAAAATAGGCGTATCACGAGGCCCTTTCGTCTTCACCTCGAGGCGTCAATGACACACGGACATACGTTGTTATGGAAGAAGTCAAGCAGAGTAATCGTCTGGTTATTAAGACGCGCTAACACGGAACAGGTGCAAAATCGGCGTATTTTGATTACACTCCTGTTAATCCATACAGCAACAGTACTGGGGTAACCTGGTACTGTTGTCCGTTTTAGCATCGGGCAGGAAAAGCCTGTAACCTGGAGAGCCTTTCTTGAGCCAGGAATACATTGAAGACAAAGAAGTCACATTGACAAAGTTAAGTAGCGGCCGCCGCCTTCTGGAGGCGTTGCTGATGGATCCTCTAGATTTAAGAAGGAGATATACATATG
>aniC
GAGGCAATTCCGACGTCTAAGAAACCATTATTATCATGACATTAACCTATAAAAATAGGCGTATCACGAGGCCCTTTCGTCTTCACCTCGATTGATCACTACGGTATGACGCCGCTGCATTATGTTAGTCAGCACAGAGAACGCACTGTCGCCTGATTTTTAACCTTAACGAAGAGCTATATTAATAACGGCATCAGCGATAACCCGGTCGATAATAATTCAACTATCGAATGCAGGCGTATGATATGACGTAATTTATTGTCACGAAGCTCGCCTTCGCAGGAGTTTAATTATGTCTTCGGATGCTGATGCTCACAAAGTGGGCTTAATCCCCGTCACCCTGATGGTGTCGGGGAATATTATGGGGCTCGAGAGATCCTCTAGATTTAAGAAGGAGATATACATATG
>ftsH
GAGGCAATTCCGACGTCTAAGAAACCATTATTATCATGACATTAACCTATAAAAATAGGCGTATCACGAGGCCCTTTCGTCTTCACCTCGATGGATCCACGTTCGCGGGAAGTGTATATTGTAGCGACCGGGCGTAAACCCTAACCGGGAGATTTCAGACGAAAGTTTGAAAGATGCTGGATATAGAGTATCCTGACGCTGTTTTTAACACAGTTGTAATAAGAGGTTAATCCCTTGAGTGACATGGCGAAAAACCTAATACTCTGGCTGGTCATTGCCGTTGTGCTGATGTCAGTATTCCAGAGCTTTGGGCCCTCGAGAGATCCTCTAGATTTAAGAAGGAGATATACATATG
>yieE
GAGGCAATTCCGACGTCTAAGAAACCATTATTATCATGACATTAACCTATAAAAATAGGCGTATCACGAGGCCCTTTCGTCTTCACCTCGAGCGGAACAGCCATAATCCGAAGATCGTCTGGTTACGGGAAACCATTAAAAACCTTTACGCGTCGATGGCATAACCGAATCGTATGAAACGCGACCCAATTTCACAATAAAATGTAAAAAAGTTGTAATAAGCTTGTCTGAATCGAACTTTTAGCCGCTTTAGTCTGTCCATCATTCCAGTAAATGATTACTCTTGTATTCATAATGGACCATTAAGCATGGAGCGAAAAATGGCGACTCACTTTGCCCGAGGGATTTTAACGGAAGGACATCTGATTTCTGTTCGTCTCCCCTCCCAGTGTCAGGATCCTCTAGATTTAAGAAGGAGATATACATATG
>ftsQ
GAGGCAATTCCGACGTCTAAGAAACCATTATTATCATGACATTAACCTATAAAAATAGGCGTATCACGAGGCCCTTTCGTCTTCACCTCGAGCGGGTATGACCAGCCACAGCCTGGTGCCGATGGCGGCACGTCAGGCAGGTATGAGCTTCTCGCAGTTGGTAGTACGAATTCTGGAACTGGCGGACTAATATGTCGCAGGCTGCTCTGAACACGCGAAACAGCGAAGAAGAGGTTTCTTCTCGCCGCAATAATGGAACGCGTCTGGCGGGGATCCTTTTCCTGCTGACCGAGATCTTCTAGATTTAAGAAGGAGATATACATATG
>ftsZ
GAGGCAATTCCGACGTCTAAGAAACCATTATTATCATGACATTAACCTATAAAAATAGGCGTATCACGAGGCCCTTTCGTCTTCACCTCGAGTAAACATCACCTGGCGGCAGGCATTGTATTAACCGGTGGCGCAGCGCAGATCGAAGGTCTTGCAGCCTGTGCTCAGCGCGTGTTTCATACGCAAGTGCGTATCGGCGCGCCGCTGAACATTACCGGTTTAACGGATTATGCTCAGGAGCCGTATTATTCGACGGCGGTGGGATTGCTTCACTGGATCCTCTAGATTTAAGAAGGAGATATACATATG
>ftsY
GAGGCAATTCCGACGTCTAAGAAACCATTATTATCATGACATTAACCTATAAAAATAGGCGTATCACGAGGCCCTTTCGTCTTCACCTCGATGGATCCGGAACCGGGAGTTTACGGCCTCGCCACTGCCCGCCAATAATGCGGATTTGGCCGCTGCCGGAATGATTCGGTTTTTTCATGATAAATTGCTCAATCCGCCAGATAACACATACTTGCAGGCGGTGATGTGAATTAAGTTAAGTGATAGACTATTTCATCATTTTTTTAGCTGCTATGTACATAGCGTTAACGCTGTGCCATGAAGCAACAGCGAGGAGTGTAGTCGCAAATGGCGAAAGAAAAAAAACGTGGCTTTTTTTCCTGGCTGGGCTTTGGTCAAAAAGAGCAGACCCCGGAAAAAGCTCGAGAGATCCTCTAGATTTAAGAAGGAGATATACATATG
>hemA
GAGGCAATTCCGACGTCTAAGAAACCATTATTATCATGACATTAACCTATAAAAATAGGCGTATCACGAGGCCCTTTCGTCTTCACCTCGAGACGGAACAGGCAGTGAGCACAAGAGCAGCCAGCGGTAGCAGGCGGATAAGACGAAAATCGGGCAGGGGCATAGTGATGACAAGTCCTTGAGATACGTTGCAGTTATAACCCTTAATGCTAGCGTTACCGTCCGCTATCGTCTATGTTCAAGTTGTCTTAATTGCCAGAATCTAACGGCTTTCGGCAATTACTCCAAAAGGGGGCGCTCTCTTTTATTGATCTTACGCATCCTGTATGATGCAAGCAGACTAACCCTATCAACGTTGGTATTATTTCCCGCAGACATGACCCTTTTAGCACTCGGTATCAACCATAAAACGGCACCTGTATCGCTGCGAGAACGTGTATCGTTTTCGCCGGGGATCCTCTAGATTTAAGAAGGAGATATACATATG
>yrfF
GAGGCAATTCCGACGTCTAAGAAACCATTATTATCATGACATTAACCTATAAAAATAGGCGTATCACGAGGCCCTTTCGTCTTCACCTCGAGAGATCCACGCTCTCGACGGTAAACAGTCGGGAACGGGCTACAGTTTCAACATTCAGAATGGTGGGTTTTTGTAATGATTTGCTCATCGTGGGATCTATGCTGTGAAATCAGCGGTTATTGTGCGATATCGGACACGCTTTCGGCAATGTGAATTGCATGTTATTTACATTTATGTAACTTAATAAATAATCGTCCTCAAATCAAATTAAAAGTCAATAGGTTGAAATAACTCCAGGAATTTGCTGATATTCCGCCTTCAGAGGGTTTGCTATGATCAGCGGTTACTGTGATGTGCTTAATGATGCTCAAGTTAAACTCCACGCTTGCCGATAGCCAACCGCAGAATCATGTATTGTGTCCGGTGCGACTGACCACGCCTGACAGACTAAGTAAGATGGGGAAAGCATGAGCACCATTGTGATTTTTTTAGCTGCTTTGCTGGCCTGCTCACTACTTGCGGGATGGCTGATAAAAGTGCGATCCAGACGGGGATCCTCTAGATTTAAGAAGGAGATATACATATG
>pgsA
GAGGCAATTCCGACGTCTAAGAAACCATTATTATCATGACATTAACCTATAAAAATAGGCGTATCACGAGGCCCTTTCGTCTTCACCTCGATGGATCCTGCAAAAGTGCCGGGTATTTCGCAAGGTCTGGCAGAAAAGATCTTCTGGTCGTTGAAACATTGATGTCTCTGTAGCAACATAGGGGTAATCTTACTGACAACAGATAGTTACCCGTCATTATGCAATTTAATATCCCTACGTTGCTTACACTGTTCCGTGTCATCCTTATCCCATTCTTTGTATTGGTCTTTTATCTGCCTGTCACCTGGTCGCTCGAGAGATCCTCTAGATTTAAGAAGGAGATATACATATG
>fepB
GAGGCAATTCCGACGTCTAAGAAACCATTATTATCATGACATTAACCTATAAAAATAGGCGTATCACGAGGCCCTTTCGTCTTCACCTCGATAGATCTTGTTGCCATGGTCTGCTGTACTTCCTCAGCCAGTGACGTATCCATATCATCCTCCACAAAATGATAAAGGCTTTAATAATGATTATCATTTATATTTTCGGTCGCTAACCTAAAAGCAAACGCGCACTATGTCAACTCTTGAGGTAACGCAATCTGCAACTCGGGGTTGCATCTGGTTGTGGTTACAATGAAAATGAGAAGCATTATTGATGGATTCGCATAAGCGCAATGTGATGTCCTGCGCCGTTCTGCCCCCTCTCCCTTCCAGGGTGAGGGCTGGGGTGAGGGTTAATGTTCGCACCAGTGCTGGCTGTTCCCCTCACCCTAACCCTCTCCCCAAAGGGGCGAGGGGACGGATTGTGCGCTTTGTCGAATTTGTCATTACGCCCTTAACCTTATTAATAACAGGAAGCTGATTTGTGAGACTCGCCCCGCTCTACCGCAACGCCCTTCTATTAACAGGACTTTTGCTTTCAGGAATAGCCGCAGTTCAGGCCGCTGACTCTCGAGAGATCCTCTAGATTTAAGAAGGAGATATACATATG
>fepA
GAGGCAATTCCGACGTCTAAGAAACCATTATTATCATGACATTAACCTATAAAAATAGGCGTATCACGAGGCCCTTTCGTCTTCACCTCGATGGATCCCGCGCTTTATCGTCGAGTATTCTTCAGAACCTTGGGGATCACGCCACCAGAAAGTGACCTCAAACATTTCGTCATTCAGACGCTGCCATTCCGGGCCATGTTTCGACTGCCACCAGCTCTCACTTCCTACTTTTAACGCCGTCACACCATAACCCCATGTTTACTGTGCAATTTTTCATTGATTGCAGAAATATATTGATAATATTATTGATAACTATTTGCATTTGCAATAGCGTAATGGCGCGCCGTGGGAAGCGCGGACATTAATTAACCAACTGCACTGCGTGTCTTTCAGGATCAAAGGTTTTCGCGGTAGCGGGATGCGTCGTGTTGATGACGACCATGCCCGACAGTTGCAATTCGTGGCAAAAATGCAGGAATAAAACAATGAACAAGAAGATTCATTCCCTGGCCTTGTTGGTCAATCTGGGGATTTATGGGGTAGCGCAGGCACAAGAGCCGACCCTCGAGAGATCCTCTAGATTTAAGAAGGAGATATACATATG
>fepD
GAGGCAATTCCGACGTCTAAGAAACCATTATTATCATGACATTAACCTATAAAAATAGGCGTATCACGAGGCCCTTTCGTCTTCACCTCGATGGATCCGGGTGCGTTTTCAACAGGCTGAGGTTAAGCAGCCAGGATTGTTTATTCATTACAATGCCTTGCCATCAAATATTTTAAATACCTATTCTTAGGCTGCACATGCTAACATATCCAAATAAGATCGATAACGATAATTAATTTCATTATCATGGAAGTTCGTATGTCTGGTTCTGTTGCCGTGACACGCGCCATTGCCGTGCCCGGATTGCTGTTATTACTGATTATCGCGACGGCATTAAGCCTGCTCATTGGGGCAAAATCTCGAGAGATCCTCTAGATTTAAGAAGGAGATATACATATG
>yiiR
GAGGCAATTCCGACGTCTAAGAAACCATTATTATCATGACATTAACCTATAAAAATAGGCGTATCACGAGGCCCTTTCGTCTTCACCTCGAGGGTCGTTGCCGTATCTGGTGTTTGTGCATGCGCCTCTGTTGTAACGGTTAATGCAGAACATAAGAGAAAAAACAGCGTACACCCTGGCTTCATTGACAGTACCTTTTGTTATGACTGGCTCCGATTAAAACGATATCTGTCGCCCTTGTCAAAAGGGTAGAATCCTGGAAAAGACAACCATCAAGGAACTTACATGACCATACAGCAATGGTTATTCTCATTTAAAGGGCGTATTGGACGCCGTGATTTCTGGATTTGGATAGGCCTGTGGTTCGGGATCCTCTAGATTTAAGAAGGAGATATACATATG
>ligA
GAGGCAATTCCGACGTCTAAGAAACCATTATTATCATGACATTAACCTATAAAAATAGGCGTATCACGAGGCCCTTTCGTCTTCACCTCGATGGATCCAGTCAAAGACGCCAACGCCTGATACACTTAAGGCAAATTAACTCCTCTTCGAACCCCCGCTTGTCGGGGGTTTTTAGCATTGATGGTGCGATATGGAATCAATCGAACAACAACTGACAGAACTGCGAACGACGCTTCGCCATCATGAATATCTTTATCATGTGATGGATGCGCCTCGAGCGGATCATGTGATGGATGCGCCTCGAGAGATCCTCTAGATTTAAGAAGGAGATATACATATG
>ligB
GAGGCAATTCCGACGTCTAAGAAACCATTATTATCATGACATTAACCTATAAAAATAGGCGTATCACGAGGCCCTTTCGTCTTCACCTCGATGGATCCTCAGGCTGGATTTACCCGCGCCACTGGGGGCAGAAACAATATAAAGCGTGCCTTGAGCCATGAGTATCTTTCGTATGTGATTAGCGAAATAAAGCCTACATACGAGCTTATTATACACGGCGCGGCCATGTGACGTAGCCCTTGCTCACACTTTTTGCGCAAAGTTGTTGCGTTTTGCGTAGCTGCTTCCGCATTTGCCTGTCATTCACTGCAATAAAGACGATTTTCAGGAAGCGTCCTCGCAGACTCCGTTTTTGCCACTCGGCTTTGCTTTCATCACGTTGTATATCTGCCTGACTATCTACAGCGGAGGTGATGATGAAAGTATGGATGGCGATATTAATAGGTATCTTGTGCTGGCAATCATCTGTGTGGGCGGTCTCTCGAGAGATCCTCTAGATTTAAGAAGGAGATATACATATG
>aidB
GAGGCAATTCCGACGTCTAAGAAACCATTATTATCATGACATTAACCTATAAAAATAGGCGTATCACGAGGCCCTTTCGTCTTCACCTCGAGGATGATGAAGCGTGCGGAATGGGGATCCGTGAAGATAACACACTGATCACCAAAGACACCTCACGTTTCGTTCCGCATTACATTGCTGGATAAGAATGTTTTAGCAATCTCTTTCTGTCATGAATCCATGGCAGTGACCATACTAATGGTGACTGCCATTGATGGAGGGAGACACAGTGCACTGGCAAACTCACACCGTTTTTAATCAACCTATACCATTAAATAACAGCAACTTATACCTGTCTGATGGCGCGCTCTGCGAAGCGGTAACGCGTGAAGGGCACCAAAAGGCGCTGGAAAGCCTTCGTGCACTCGAGAGATCCTCTAGATTTAAGAAGGAGATATACATATG
>ligT
GAGGCAATTCCGACGTCTAAGAAACCATTATTATCATGACATTAACCTATAAAAATAGGCGTATCACGAGGCCCTTTCGTCTTCACCTCGATGGATCCTCTTCGCGCCACATTGTAGCATCGCGGTAATTCATAACCGAGTGCCTCACATGTCTGAACCGCAACGTCTGTTCTTTGCTATCGACTTACCTGCAGAAATCCGCGAACAGATTATCCATTGGCGCGCTCGAGAGATCCTCTAGATTTAAGAAGGAGATATACATATG
>smf
GAGGCAATTCCGACGTCTAAGAAACCATTATTATCATGACATTAACCTATAAAAATAGGCGTATCACGAGGCCCTTTCGTCTTCACCTCGATGGATCCCGCTCGTCCGGAATATGTAACACTTGCAAAACTGACATAAATCTCCAGAGATGTGTTCAGGAGTTAGAAAGATTATTTCTTCTATTCTAGACAAATCCCCCTCTGATTGACAGCATCACTGACCAATCGCAAAGATTGCTAAGGCTGCTTATGGCAGGGAGATAAGGATGGTCGATACAGAAATTTGGCTGCGTTTAATGAGTATCAGCAGCTTGTACGGCGATGATATGGTCCGTATCGCTCACTGGGTCTCGAGAGATCCTCTAGATTTAAGAAGGAGATATACATATG
>prfB
GAGGCAATTCCGACGTCTAAGAAACCATTATTATCATGACATTAACCTATAAAAATAGGCGTATCACGAGGCCCTTTCGTCTTCACCTCGATGGATCCGCGAAGTGCAACTGGCTTATAAGCTCGATATCAACGAGTTTCGCGGCAACCGCAGCCTGCAAATTATCATCGACAATATCTGGCCAATTTAGCGTCATCTTCTCTATAAAAAAGAGCGTGGATTGGGTACAATCCCGCTCTTATCACCGCATTTTGACTAGCTCAATAAAAGAAATCAGACCATGTTTGAAATTAATCCGGTAAATAATCGCATTCAGGACCTCACGGAACGCTCCGACGTTCTTAGGGGGTCTCGAGAGATCCTCTAGATTTAAGAAGGAGATATACATATG
>prfC
GAGGCAATTCCGACGTCTAAGAAACCATTATTATCATGACATTAACCTATAAAAATAGGCGTATCACGAGGCCCTTTCGTCTTCACCTCGAGAGCAACCAGAAGGCATCGCGCCCACCTGGACCGTTTCTTCGTTGCACGAACTGGAGCAGCTCCTGTGTAAACACTGATTGCCTCCCCCCCGTTGATGGGTAAAATAGCCGCAATTTTTCGTTTTCAACAAGCGCGGCGCGATGCCGCTTACTCAAGAAGAAAGAATTATGACGTTGTCTCCTTATTTGCAAGAGGTGGCGAAGCGCCGCACTTTTGCCATTATTTCTCACCCGGACGCGGATCCTCTAGATTTAAGAAGGAGATATACATATG
>dcuA
GAGGCAATTCCGACGTCTAAGAAACCATTATTATCATGACATTAACCTATAAAAATAGGCGTATCACGAGGCCCTTTCGTCTTCACCTCGATGGATCCATGCACCCGGCTTACAAAGCAAAACGCTATACTGATGAAAGCGAACAGTAATCGTACAGGGTAGTACAAATAAAAAAGGCACGTCAGATGACGTGCCTTTTTTCTTGTGAGCAGTAACTTAAAAATAACAATCTAATATCAACTTGTTAAAAAACAAGGAAGGCTAATATGCTAGTTGTAGAACTCATCATAGTTTTGCTGGCGATCTTCTTGGGCGCCAGATTGGGGGGAATAGGTATTGGTTTTGCAGGCGGCTCGAGAGATCCTCTAGATTTAAGAAGGAGATATACATATG
>sodB
GAGGCAATTCCGACGTCTAAGAAACCATTATTATCATGACATTAACCTATAAAAATAGGCGTATCACGAGGCCCTTTCGTCTTCACCTCGAGGCACAGGTCAGGAAATTCAAATCACTTCTCTCAGTGAAGACTACTGGCAGCGCCACTATGTTGGCGCTCGTCGGGTAATGACCCCAAAAACACTTCGCTAAAACTTTACCCTGTTGTTACGGCAACAGGGTAAGTTCATCTTTTGTCTCACCTTTTAATTTGCTACCCTATCCATACGCACAATAAGGCTATTGTACGTATGCAAATTAATAATAAAGGAGAGTAGCAATGTCATTCGAATTACCTGCACTACCATATGCTAAAGATGCTCTGGCACCGCACATTTCTGCGGAAACCATCGAGTATCACTACGGCAAGCACCAGGATCCTCTAGATTTAAGAAGGAGATATACATATG
>sodC
GAGGCAATTCCGACGTCTAAGAAACCATTATTATCATGACATTAACCTATAAAAATAGGCGTATCACGAGGCCCTTTCGTCTTCACCTCGATGGATCCATCCGTAAAGCGGCACTGGGGTACGACGTACCGTAAGCACTTTTAGGAATAGCCGCCGTTCAAAAATGTGTCACTGGTTTACACTTATTCAGGAATGCACAATGAACGGAGGTCCTATGAAACGTTTTAGTCTGGCTATTCTGGCGCTGGTTGTTGCAACCGGCGCACAAGCTGCCAGTGAAAAAGTCGAGATGAACCTCGTCACGTCGCACTCGAGAGATCCTCTAGATTTAAGAAGGAGATATACATATG
>sodA
GAGGCAATTCCGACGTCTAAGAAACCATTATTATCATGACATTAACCTATAAAAATAGGCGTATCACGAGGCCCTTTCGTCTTCACCTCGAGCGGAGCGTAAAAACAGGCTGCACTGGCCGCGCCGATCAAATGCCAAAATATCCCCATCGTAATCGCGTTACTCATCTTCTTATCCTCATCATTTTTCGTCGCGTCACATCTCCGACGAGATGAGTGTAAAAATCGTGCTGTCGATTAACCTTTCGCCTGTTGCCGCCGTTGTCGATTTACTGGCAATCACGGCATTAAGTGGGTGATTTGCTTCACATCTCGGGCATTTTCCTGCAAAACCATACCCTTACGAAAAGTACGGCATTGATAATCATTTTCAATATCATTTAATTAACTATAATGAACCAACTGCTTACGCGGCATTAACAATCGGCCGCCCGACAATACTGGAGATGAATATGAGCTATACCCTGCCATCCCTGCCGTATGCTTACGATGCCCTGGAACCGCACTTCGATAAGCAGACCATGGAAATCCACCACACCAAACACCAGGATCCCGCTCGAGCGGAGCGTAAAAACAGGCACCACACCAAACACCAGGATCCTCTAGATTTAAGAAGGAGATATACATATG
>erfK
GAGGCAATTCCGACGTCTAAGAAACCATTATTATCATGACATTAACCTATAAAAATAGGCGTATCACGAGGCCCTTTCGTCTTCACCTCGATGGATCCCCATCATCGAAGCTGCCTGTGCGATATACAACAACATGGGCGAACTTGCTGCCAGTAATATTGTTCTACCGGGGAATACGACTTCTGATTTGAACAGTTAAAAACGAAAAGTCTGATAAAAGCTATACTTAACGGATAGCTTTCGCGACATAGGAAAGGGACATGATGCGTCGTGTAAATATTCTTTGCTCATTTGCTCTGCTTTTTGCCAGCCATACTAGCCTGGCGGTAACTTATCCATTACCTCCAGAGGGTAGCCGTTTCTCGAGAGATCCTCTAGATTTAAGAAGGAGATATACATATG
>dcuS
GAGGCAATTCCGACGTCTAAGAAACCATTATTATCATGACATTAACCTATAAAAATAGGCGTATCACGAGGCCCTTTCGTCTTCACCTCGATGGATCCCGTCCAGTAGCGCCTGATCCATGACCTTCCCTCTCTCATCAGTATGATTATCGCTATAAGCATAGCCCCGGAATCTTCATACAGCACTGGCAGTTTCCGTTGCCAGAGTCTCTTCCCCTATATAGCCAATCATTCTTACTCCCTTTGAATTACCCGCCTCATCAGAGATAATGCTTAAGAAATTTGTCACACAAGGAAGCTGATGAGACATTCATTGCCCTACCGCATGTTACGCAAACGTCCGATGAAATTGAGTACCACAGTGATCTTAATGGTCAGTGCGGTACTGTTCTCGGTGCTCGAGAGATCCTCTAGATTTAAGAAGGAGATATACATATG
>ybbL
GAGGCAATTCCGACGTCTAAGAAACCATTATTATCATGACATTAACCTATAAAAATAGGCGTATCACGAGGCCCTTTCGTCTTCACCTCGAGCCCTGCGGTACGATTTTGACACCCGCGCCGACAATGACCAGCGCGACAAAAATGAGAATCGGGATAAAGATAAGCATCGGAAAAACCTCCTGTTGTACCGTCCATAATCAGCAAAATTGCTGCTTGATTAAACAAATTATACCTGATTACTGAAAGAGAGTTCCCCCTTATTCCTGCGAAGGATAAACTGTTTTTAGTAAAAATCAGAAAAAGGGAACAGCGATGCAGGAAAATAGTCCTTTGCTTCAGCTACAAAACGTAGGATATCTGGCGGGTGATGCGAAGATTCTTAATAACATCAATTTTTCGCTGCGTGGGATCCTCTAGATTTAAGAAGGAGATATACATATG
>oxyR
GAGGCAATTCCGACGTCTAAGAAACCATTATTATCATGACATTAACCTATAAAAATAGGCGTATCACGAGGCCCTTTCGTCTTCACCTCGAGAATCGTGCCTCGACAAGCGTGCGGCAAAAGGCGGCGTCTCACCGCAGCAGGTGGCGCAGGCGATTGCTTTTGCGCAGGCTCGGTTAGGGTAAGAACATTTATATGTATAAATTTGAGCCTGGCTTATCGCCGGGCTTTTTTATGGCAAAAAAAAGCGGATCCTGGAGATCCGCAAAAGTTCACGTTGGCTTTAGTTATTCGAGTTGAGAAACTCTCGAAACGGGCAGTGACTTCAAGGGTTAAAAGAGGTGCCGCTCCGTTTCTGTGAGCAATTATCAGTCAGAATGCTTGATAGGGATAATCGTTCATTGCTATTCTACCTATCGCCATGAACTATCGTGGCGATGGAGGATGGATAATGAATATTCGTGATCTTGAGTACCTGGTGGCATTGGCTAGATCCTCTAGATTTAAGAAGGAGATATACATATG
>umuD
GAGGCAATTCCGACGTCTAAGAAACCATTATTATCATGACATTAACCTATAAAAATAGGCGTATCACGAGGCCCTTTCGTCTTCACCTCGAGTCCATCTGCGGTTTCGATTGCGTTTTTAACTACTTCTACCGTTTTATCTGCAACGATTTCAGTCATAATCATTCGCCTCTTTAAATATATAAATTGTAATGAAACTCCTGTTTTACAACTATTAATAAATTTTACTTCATCTAATTCATAGTTAGCCGGGCGGGATGCGTCAATGTCTTTATTTCTATTAATATGATAAATATCAAACAATGTTTAATGTCATTATGGCGAATGCTTCTATTCTATTTTTTAGCCGGGTGATATTTTTCATTTCTGCTGGATGAGCGTCGTCGCCAGAAGGCCACGTGAGCACAAGATAAGAGAACGAAAAATCAGCAGCCTATGCAGCGACAAATATTGATAGCCTGAATCAGTATTGATCTGCTGGCAAGAACAGACTACTGTATATAAAAACAGTATAACTTCAGGCAGATTATTATGTTGTTTATCAAGCCTGCGGATCTCCGCGAAATTGTGACTTTTCCGCTATTTAGCGATCTTGTTCAGTGTGGCTTTCCTTCACCGGCAGCAGATTGGATCCTCTAGATTTAAGAAGGAGATATACATATG
>ybbC
GAGGCAATTCCGACGTCTAAGAAACCATTATTATCATGACATTAACCTATAAAAATAGGCGTATCACGAGGCCCTTTCGTCTTCACCTCGAGGATGGACGATTTGAGGCGCTTAATAATAAAGGAGAATATATTTTTATCAGAAATAGTGTCCCGGGATTGAGTTCAGTATGCATACCGTATCATGATTAATTTTAGTGCTTTTATTAGTGGGGCCTATAAGGAGATTCAATGAAATATAGTTCAATATTTTCGATGCTTTCATTTTTTATACTATTTGCCTGTAATGAGACAGCTGGGATCCTCTAGATTTAAGAAGGAGATATACATATG
>ybbB
GAGGCAATTCCGACGTCTAAGAAACCATTATTATCATGACATTAACCTATAAAAATAGGCGTATCACGAGGCCCTTTCGTCTTCACCTCGATGGATCCCGGCAAAGCGGTAGAAGATATTGTGACCTTGTTTACCCAGCGCAGGCCGGAAATCAGCGGATTTTTAGAAATTTTCGGCAACCCACGCAGTTAAAAATCAAGTTTCCTTGCGCGTTGGCGCGTAAAATAGCGCGCAAGCTGATTTGAGGTTCACTTTTAACTATGCAAGAGAGACACACGGAACAGGACTATCGTGCCCTGCTGATTGCTGATACGCCCATTATTGATGTTCGCGCCCCTATCGAGTTTGAGCACGGCCTCGAGAGATCCTCTAGATTTAAGAAGGAGATATACATATG
>yphG
GAGGCAATTCCGACGTCTAAGAAACCATTATTATCATGACATTAACCTATAAAAATAGGCGTATCACGAGGCCCTTTCGTCTTCACCTCGATGGATCCTGGTGGCGAATCTGTTGATTATTAATGCAGGCTCTCATCTTCACTAAACCTTGTTTAGTTAATTGCGTGATTATTCCGCGAAAACATTGCCAGATTGTTCAATACACTGCCACAAATCTTTTAATTCAGTATGTCTTGTTAATATTGAGGGCACCATGACTCCAGCTCGAGAGATCCTCTAGATTTAAGAAGGAGATATACATATG
>ybdG
GAGGCAATTCCGACGTCTAAGAAACCATTATTATCATGACATTAACCTATAAAAATAGGCGTATCACGAGGCCCTTTCGTCTTCACCTCGATGGATCCTCTGGTGGTTGTTCCGGTAGGTCATCACAGCGTTGAAGATTTTAACGCTACGCTGCCGAAATCTCGTCTGCCGCAAAACATCACCTTAACCGAAGTGTAATTCTCTCTTGCCGGGCATCTGCCCGGCTATTTCCTCTCAGATTCTCCTGATTTGCATAACCCTGTTTCAGCCGTCATCATAGGCTGCTGTTGTATAAAGGAGACGTTATGCAGGATTTAATATCCCAGGTTGAAGATTTAGCGGGTATTGAGATCGATCACACCACCTCGATGGTGATGATTTTCGGCTCGAGAGATCCTCTAGATTTAAGAAGGAGATATACATATG
>fixC
GAGGCAATTCCGACGTCTAAGAAACCATTATTATCATGACATTAACCTATAAAAATAGGCGTATCACGAGGCCCTTTCGTCTTCACGTCGACTACGCGGATTACGGCATTGTTGGCGACGCCGTGAAGATCCTTCCGGCGCTGACCGCAGCTTTAGCGCGTTGATCCACTCTGGCAGGGCTGCATTTTGGCCCTGCCGCTGACAGGGAGCTCTTATGTCCGAAGATATCTTTGACGCCATCATCGTCGGTGCAGGGCTTGCCGGTTCGGTTGCCGCACTGGTGCTCGCCCGCGAAGATGCGCAAGTGTTGGATCCTCTAGATTTAAGAAGGAGATATACATATG
>glyQ
GAGGCAATTCCGACGTCTAAGAAACCATTATTATCATGACATTAACCTATAAAAATAGGCGTATCACGAGGCCCTTTCGTCTTCACCTCGATGGATCCACACGCTATCCCTCGCAGGTTATCAATCCAGTAAATTTTGGGCTGCATCTGTGTCTCTGTATCTGGTTAAAAAAAGTCTGACCGATAAATCATTTGGTTGGCGCACTGGAATAATCTGAGTTTTATCACTACAGCTTATAGAGGCTTAAGGAAATTCGTAAGATATCAGCCACTATACCGATATAAATAATAAGACTCACCTGCAAACCAGACGGTAATTTAATGATGATGAACGCTTTCTTTCCGGCAATGGCGCTTATGGTGCTAGTGGGTTGTTCTATACCGTCACCCGTGCAGAAAGCACAACGGGTAAAGGTTGATCCTCTGCGTTCGTTGAATATGGAAGCGTTATGCAAGGATCAGGCGGCAAAACGTTATAACACCGGCGAGCAAAAAATCGACGTCACCGCCTTCGAACAGTTCCAGGGAAGCTATGAAATGCGCGGTTATACCTTCCGTAAAGAGCAGTTTGTCTGTTCTTTTGACGCGGATGGCCATTTTTTGCATCTTTCCATGCGTTAAGCCCTGCTTTTTCCCGTTTCGTACTGTATATCTTCCATCCAGCGGGTATACTGATCCCTTCCTTTAAATCCACACGTATCCAGCACGAAATAATATGCAAAAGTTTGATACCAGGACCTTCCAGGGCTTGATCCTGACCTTACAGGATTACTGGGCTCGCCAGCTCGAGAGATCCTCTAGATTTAAGAAGGAGATATACATATG
>glyU
GAGGCAATTCCGACGTCTAAGAAACCATTATTATCATGACATTAACCTATAAAAATAGGCGTATCACGAGGCCCTTTCGTCTTCACCTCGATGGATCCCGGCAATTGATCCGCTACGTTACTTGCCGCCTCAGGGCAGCAAGCCAAAATGCTGATGGCGAATTAATCAGCAGTCAGCAGCGTGGCACTTGCTAAGGAGAGCGTAAGGTTTATAATGCCTTACGCATCTCGAAGCGGGCGTAGTTCAATGGTAGAACGAGAGCTTCCCAAGCTCTATACGAGGGTTCGATTCCCTTCGCCCGCTCCAATTTATCTTCGCCGTAATACTTCCCCACTCGAGAGATCCTCTAGATTTAAGAAGGAGATATACATATG
>aqpZ
GAGGCAATTCCGACGTCTAAGAAACCATTATTATCATGACATTAACCTATAAAAATAGGCGTATCACGAGGCCCTTTCGTCTTCACCTCGATGGATCCAACGGTTGATACCGCGAAAACCCACAATTTCAACGCGCTCAAGAATCATATCCCCTCCAGAAATATGTGACTTATCCTTTACGCTGGCAGTATAACGGGAAAGGCCTTGCTAATACGTGATGACATCACATTTAAGCATGGCAAATGTCTGAAAAATGAGCGAATAATCGCGTTATACTCCCTCTTGCTGATAAGTCTGCAAAAACAACAAAATCAAATAATTAGCATGATAAATTATTTTTTATTACGCCTAAAGGATTAAATCTTTTGCGTGCACTACACTGTCAATCAGACAAATGACTATATGGGGCAACCCGCTGTTGCCCTAAATCAAATTTACTGGATTTATTTATCTGGTGAATGACTCGCCTTCGTTTTTAAAATAGCCGCGCATTATTTCCGTCGTCACTTTTTTACGACGACCCTATAAAACGACCATATTTTTCACAGGGTCAATTTTTAATTGTGGTGGATATGTTCAGAAAATTAGCAGCTGAATGTTTTGGTACTTTCTGGCTTGTTTTTGGTGGCTGTGGTAGTGCTGTACTGGCCGCAGGCTTCCCGGAATTAGGCTCGAGAGATCCTCTAGATTTAAGAAGGAGATATACATATG
>glyA
GAGGCAATTCCGACGTCTAAGAAACCATTATTATCATGACATTAACCTATAAAAATAGGCGTATCACGAGGCCCTTTCGTCTTCACCTCGATGGATCCAGCGATGGTTTGAGCGTCAAGCATATGGTCTTCCTTTTTTTGCATCTTAATTGATGTATCTCAAATGCATCTTATAAAAAATAGCCCTGCAATGTAAATGGTTCTTTGGTGTTTTTCAGAAAGAATGTGATGAAGTGAAAAATTTGCATCACAAACCTGAAAAGAAATCCGTTTCCGGTTGCAAGCTCTTTATTCTCCAAAGCCTTGCGTAGCCTGAAGGTAATCGTTTGCGTAAATTCCTTTGTCAAGACCTGTTATCGCACAATGATTCGGTTATACTGTTCGCCGTTGTCCAACAGGACCGCCTATAAAGGCCAAAAATTTTATTGTTAGCTGAGTCAGGAGATGCGGATGTTAAAGCGTGAAATGAACATTGCCGATTATGATGCCGAACTGTGGCAGGCTATGGAGCAGGAAAAAGTACGTCAGGAAGAGCACATCGAACTGATCGCCTCGAGAGATCCTCTAGATTTAAGAAGGAGATATACATATG
>trkA
GAGGCAATTCCGACGTCTAAGAAACCATTATTATCATGACATTAACCTATAAAAATAGGCGTATCACGAGGCCCTTTCGTCTTCACCTCGAGTGCGAAACAGGAACACCAGAGCAACCGGGTAAACAAAATCTACCTGGTGCCGAAGAGGGCGACGGCTTCTTTTACGCTAAGCTAATCAAAAAGTGATGAGATAACGGGTCGCGACTGATGAAAATTATCATTCTGGGTGCCGGCCAGGTTGGCGGCACACTGGCGGAAAACCTGGATCCTCTAGATTTAAGAAGGAGATATACATATG
>ynfM
GAGGCAATTCCGACGTCTAAGAAACCATTATTATCATGACATTAACCTATAAAAATAGGCGTATCACGAGGCCCTTTCGTCTTCACCTCGAGTGCGAAATATTCAGGCGGGCAGCGGCGCGCCCGAAATGCAGCTCTTCCGCAACAGCAACAAAGTAACGCAGATGACGAAGTTCAATATTCATATTTAAAACATCTTATTTGAGATTATTAATATATTAGACAGAACAATTCGATTTTCCTACCCTATGTATAAGCCTGATCTACAGGCATATTTAGCAAGGATTTCAAGTGAGCCGTACTACAACTGTTGATGGCGCTCCGGCAAGCGACACTGACAAGCAAAGCATTTCTCAGCCAAATCAATTTATTAAACGCGGTACGCCGGGATCCTCTAGATTTAAGAAGGAGATATACATATG
>ynfL
GAGGCAATTCCGACGTCTAAGAAACCATTATTATCATGACATTAACCTATAAAAATAGGCGTATCACGAGGCCCTTTCGTCTTCACCTCGATGGATCCTTGTCAGTGTCGCTTGCCGGAGCGCCATCAACAGTTGTAGTACGGCTCACTTGAAATCCTTGCTAAATATGCCTGTAGATCAGGCTTATACATAGGGTAGGAAAATCGAATTGTTCTGTCTAATATATTAATAATCTCAAATAAGATGTTTTAAATATGAATATTGAACTTCGTCATCTGCGTTACTTTGTTGCTGTTGCGGAAGAGCTGCATTTCGGGCGCGCCGCTGCCCGCCTGAATATTTCGCACTCGAGAGATCCTCTAGATTTAAGAAGGAGATATACATATG
>ynfK
GAGGCAATTCCGACGTCTAAGAAACCATTATTATCATGACATTAACCTATAAAAATAGGCGTATCACGAGGCCCTTTCGTCTTCACCTCGATGGATCCCTAACCAGGGCACGATGGCAGGCGCTGCACTGGTAAAAGACGCGATGTATAACGGTTCTTTGTTGATTCGTCTGTTGCAGGGTTAACATTTTTTAACTGTTCTACCAAAATTTGCGCTATCTCAATTTGGGCCAGGAAAGCATAACTTAGACTTTCAAGGTTAATTATTTTCCTGGTTTATATTTGTGAAGCATAACGGTGGAGTTAGTGATGCTGAAGCGTTTCTTTATTACCGGTACAGACACTTCTGTAGGGAAAACGGTGGTTTCCCGCGCATTGCTACAAGCGTTAGCCTCCCACTCGAGAGATCCTCTAGATTTAAGAAGGAGATATACATATG
>ynfE
GAGGCAATTCCGACGTCTAAGAAACCATTATTATCATGACATTAACCTATAAAAATAGGCGTATCACGAGGCCCTTTCGTCTTCACCTCGAGACCACCAGCGGTAACGTCTCTGCTCCCGCGCAGTCTAGCCAGGATGGCGCGCCTGCCGAACCGCAGTAACACATTATCGACTGAACGCCGGATATGACAAATCCGGCGATTTGAACATACAACATAATCCCACCTTATTACTCATACCCTTCTATTGATATGGATTAATAATTCTTAACCCAAAATGGGTAGACTCCCTCTATTGTTAGCGCGCTAAATATTCAATATATAAACTTTTATATAACGATAAAGAACAGGGAGTGAGTTATGTCCAAAAATGAACGAATGGTGGGCATCAGCCGCAGAACACTCGTTAAATCTACCGCGATAGGTTCTCTGGCGCTGGGGATCCTCTAGATTTAAGAAGGAGATATACATATG
>ynfC
GAGGCAATTCCGACGTCTAAGAAACCATTATTATCATGACATTAACCTATAAAAATAGGCGTATCACGAGGCCCTTTCGTCTTCACCTCGATGGATCCGGCACAGCAGGTTGAGAGTTTCATCATAAGCTCCTTACGCGAAGATAACTTCTTTAAGCATAGCATTTAACGTGTAAAGTACTGTATTTGCTACTATGATTGAGAATCATCTCTACTCTCTGGTGACTGTTGTGAAATACAAATTACTACCATGCTTACTCGCGATATTCCTCACAGGATGTGACCGCACAGCTCGAGAGATCCTCTAGATTTAAGAAGGAGATATACATATG
>ynfB
GAGGCAATTCCGACGTCTAAGAAACCATTATTATCATGACATTAACCTATAAAAATAGGCGTATCACGAGGCCCTTTCGTCTTCACCTCGAGACCACAACCAGGGCAGAAAGCATCCAATAATTTCACACAGCGCAGTAGCAAAAAATAGTAACGTTGTTTTAATCATCTTTGTCTCTTATTGACATCATGTATAGTTATAGGGCGACATAATATCATCAATATAAACACCCTCCTGGTACGTTTTGCGTCCGCAGTGGATGGTGTAGAATCACCTTTAATCATTCATACAGGGAATGAATTATGAAAATCACTCTCAGCAAACGAATCGGCCTGCTCGCTATTCTGCTGCCTTGCGCACTGGCATTGAGCACAGGATCCATCGAGGTGAAAACGAAAGGGCCTCGTGATACGCCTATTTTTATAGGTTAATGTCATGATAATAATGGTTTCTTAGACGCCGCTATGGATCCTCTAGATTTAAGAAGGAGATATACATATG
>ynfA
GAGGCAATTCCGACGTCTAAGAAACCATTATTATCATGACATTAACCTATAAAAATAGGCGTATCACGAGGCCCTTTCGTCTTCACCTCGATGGATCCGCAGAATAGCGAGCAGGCCGATTCGTTTGCTGAGAGTGATTTTCATAATTCATTCCCTGTATGAATGATTAAAGGTGATTCTACACCATCCACTGCGGACGCAAAACGTACCAGGAGGGTGTTTATATTGATGATATTATGTCGCCCTATAACTATACATGATGTCAATAAGAGACAAAGATGATTAAAACAACGTTACTATTTTTTGCTACTGCGCTGTGTGAAATTATTGGATGCTTTCTGCCCTGGTTGTGGTCTCGAGAGATCCTCTAGATTTAAGAAGGAGATATACATATG
>treA
GAGGCAATTCCGACGTCTAAGAAACCATTATTATCATGACATTAACCTATAAAAATAGGCGTATCACGAGGCCCTTTCGTCTTCACCTCGATGGATCCAAACGCTAACGCTGGACGTTAAAACGCAACGTTTCAACCGTCAGGGTTAAGCCACTGTTCGGATGGCATCGTTCTGATGTCATCCGGCAATTTACTCAGCACTAATGGTTTTTAACTACCTGTTATATTTTTCACCAATTTATGATGATTTTTCTTCGCTAATCACGAACCCAACGCCGCTGGCTGGCTAATAAACAGACGTTATTTGATCACTCTATTTCGCCGTTATTTATCCCTTTAATTCCCTTTTCTAAAATGCCTGACAGTTCGCAGAATGAGATTTCGATCATGCAGCTAGTGCGATCCTGAACTAAGGTTTTCTGATACTTGAATACCGTTTTATTCGGTTTCGCCAAAGGAGAATGATTGATGAAATCCCCCGCACCTTCTCGCCCGCAAAAAATGGCGTTAATTCCAGCCTGTATCTTTTTGTGTTTCGCTGCGCTACTCGAGAGATCCTCTAGATTTAAGAAGGAGATATACATATG
>qseB
GAGGCAATTCCGACGTCTAAGAAACCATTATTATCATGACATTAACCTATAAAAATAGGCGTATCACGAGGCCCTTTCGTCTTCACCTCGAGGAAAAACCGCCCTGCTCTGCTGCCATCACCGGTGCGCTGCACAGGGCCATTACTGCGATTACTGCTGCGAATTTTTTCATGTTTATTACTCCCTTTAATGTCTGTTTCCGAGCATTTAACAAGATAGTCCTTAACAACTTCTTAAGGGAAAAAAATAAAATTTAGTGCTGTACAGAGCGCGTTACAACACGGTTTACTGGCAGCAAATACGGTTATCGCAGGGATGAAAAAATGCGAATTTTACTGATAGAAGATGACATGCTGATTGGCGACGGCATCAAAACGGGCCTTAGTAAAATGGGTTTTAGCGTCGACTGGGATCCTCTAGATTTAAGAAGGAGATATACATATG
>treB
GAGGCAATTCCGACGTCTAAGAAACCATTATTATCATGACATTAACCTATAAAAATAGGCGTATCACGAGGCCCTTTCGTCTTCACCTCGATGGATCCAGCGAACCGCAACAAATCATCATCCCCGCCACCCTGTCCTGATCGTTTCCTGAACGATAAATTGTGATCTTCGCTGCGTTTCGGGAACGTTCCCGTTTTTAAATTTTTCCGCGCAATATATTCTGCAGCCAACCAAAAATGTCATCTGCCATGGGGCTTTATGATGAGCAAAATAAACCAAACGGATATCGATCGGTTGATTGAACTGGTCGGCGGGCGCGGCAATATTGCGACGGTGAGCCACTGTACTCGAGAGATCCTCTAGATTTAAGAAGGAGATATACATATG
>treF
GAGGCAATTCCGACGTCTAAGAAACCATTATTATCATGACATTAACCTATAAAAATAGGCGTATCACGAGGCCCTTTCGTCTTCACCTCGAGGCACGGCCTCAAGGTTAAAAGATTTATATCCAAGCTTAATGTCGTAATCCATCAACTGTTTCGCGCCAGGAATATAATAATAGGCGGGTAATTCTGCCGAAGGCGTGTGGCAATAGTCGCATCCTTTTTCGCGGAGAAAGCCTAAAACCTTATTATTTTCACTGACAGCAGATGCCTGAACATCGGCCTGTTTACTGCGTTTATTATCGTGGTACCACACATAACCAGATAACCCTAAATAGCAAATCGCGACGCCAGCCAGGCCGATCGCGGTAATACGTGAGACCATTTTCATTATTCTTCCCTCACGGTGGTGAGTTATTGTGACCCAGAAAATTTTCCAGAATGCTGCAAACGTCTCTGCGAGACAAAGCCATCATAAAAAACAGGGAGATACGCTTTTTGATAGGAATCAATCAATTACATGAATATAAACTATCAATAAGATAGCCTGTGCCTATTACCCAGATCAGGAATGGCATATCATGATTGCGGCGAGAGCAGGATTGAATGTTCTGAAAATGAAAAACAACACCAAATCGGGGATCCTCTAGATTTAAGAAGGAGATATACATATG
>pgmI
GAGGCAATTCCGACGTCTAAGAAACCATTATTATCATGACATTAACCTATAAAAATAGGCGTATCACGAGGCCCTTTCGTCTTCACCTCGAGCACCAGTAACGCGATCCAGGCGATACTCAGTATGGGATGACGGCCAACAAATTGCATAATTTCTTGCATGGGGGGTAACAACTCCCGACGTAGTGATTAAAAAAACCAGGAAAGGAGTATACCTGCGCGGTGCGGCAAATACAGCCAGCGCGTTAACTGGAATGCAATTTTGCGGGGCGCGACGAAAAAAAAGCGTAAATCTGGCATCGGCTTGCCGCGAGCGGTCGTATATTTTGATCTTCAGAGGCTATTTTATCGATTCAGCTGTAGTAAAATTACGCAAATTTTGACTCTTGAGTATGAGGTTGTCGCAATGTTGGTTTCTAAAAAACCTATGGTACTGGTGATTCTGGATGGCTATGGCTATCGCGAAGAACAGCAGGATAACGCCAGGGGATCCTCTAGATTTAAGAAGGAGATATACATATG
>gst
GAGGCAATTCCGACGTCTAAGAAACCATTATTATCATGACATTAACCTATAAAAATAGGCGTATCACGAGGCCCTTTCGTCTTCACCTCGAGACTGATGCTGCTGACCGCGCCGAAACTGCACCGCATGACGCAGGATGACGCTGCAGACAAAGCGGCGAAAGCAGCCGTAGCGTAAAATTCAGGGAAACTCTTTTACAAGCCGCTAACTTTTCGTTAGCGGCTTTTTTTTTGTTCAGCAACGCACTACCATACTTTAAACCACAGACAAAAGGAGTTACCGATGAAATTGTTCTACAAACCGGGTGCCTGCTCTCTCGCTTCCCATATCACCCTGCGTGAGAGCGGAAAGGATGGATCCCGGGATCCTCTAGATTTAAGAAGGAGATATACATATG
>ydfE
GAGGCAATTCCGACGTCTAAGAAACCATTATTATCATGACATTAACCTATAAAAATAGGCGTATCACGAGGCCCTTTCGTCTTCACCTCGAGTGCAGCAACCGAACAGAAAATTCCCGGTAACTGTTACCCGGTCGATAAAGTTATTCACCAGGATAATATCGAAATCCCGGCAGGTCTTTAAAACAGTTCCGTAATAAATATCCGGTTTCATTCTTATATGCCAGCAATGGCAGGGATTTGTTCATCCTTAAATCTGTCATGAGGTTAAAACAAATGAGTAAAGTCTTTATTTGCGCCGCTATTCCTGACGAACTGGCAACAAGGGAAGAAGGCGCTGTGGCTGTAGCCACAGCCATTGAAGCGGATCCTCTAGATTTAAGAAGGAGATATACATATG
>ydfA
GAGGCAATTCCGACGTCTAAGAAACCATTATTATCATGACATTAACCTATAAAAATAGGCGTATCACGAGGCCCTTTCGTCTTCACCTCGAGACAGGATACCCAGCTCGCCGAAATGCGAGCTCGAGTAAAAAACTTCAATAAACTCTTTGAAGAATTACTAAAAGCCCGTCAGCGGACAAATAAAAGATAACATCATCAATGAGTTATCTTTTACCACATCAATTATGTTAGCTATAGCATACAAAATCACTTGACCGATATGTTAGTCATGGCTAATCTTGTTTGCATCAACACACCGCACGGTGTTCTCAGCAAACAGTTCCGCTACCCCAGCGTTAAGGGGAAATGAGGTCAGCATGGATACTATCGATCTTGGCAACAACGAATCTCTGGTGTACGGCGTGTTTCCAAACCAGGACGGCACGTTCACCGCAATGACGGATCCTCTAGATTTAAGAAGGAGATATACATATG
>chbA
GAGGCAATTCCGACGTCTAAGAAACCATTATTATCATGACATTAACCTATAAAAATAGGCGTATCACGAGGCCCTTTCGTCTTCACCTCGATGGATCCCCCTTTGTTGTGGTGGCTAACAAAGCACAAAATGCGATTGATAAAGAAGAGAGCGAAGAAGATATCGCTAACGCCCTGAAATTTTAATCGATGCCGGTACGGGTAATCGTGCCGGTAAGAAAAGAGAGGAACGATGTATGATGGATCTCGATAACATTCCCGATACGCAAACGGAAGCTGAAGAGCTGGAAGAAGTGGTGATGGGGCTGCTCGAGAGATCCTCTAGATTTAAGAAGGAGATATACATATG
>ydfO
GAGGCAATTCCGACGTCTAAGAAACCATTATTATCATGACATTAACCTATAAAAATAGGCGTATCACGAGGCCCTTTCGTCTTCACCTCGAGGCGTAAGTCGATGGCGTTCGTACTCAATAGTCCCTGGCTGGAGATCTGTCTCGCTGGCCTGCCGCAGTTCTTCAACTTCCCGGCGCAGCTTTTCGTTCTCAATTTCAGCATCCCTTTCGGCATACCATCTTATAACGGCGGCAGAGTCATAAAGCACCTCATTACCCTTGCCACCGCCTCGCAGAACGGGCATTCCCTGTTCCTGCCAGTTCTGAATGGTACGGATACTCGCACCGAAAATGTCAGCCAGCTGCTTTTTGTTGACTTCCATTGTTCATTCCACGGCCAAAAACAGAGAAAGGAAACGACAGAGGCCCAAAAGCTCGTTTTCAGCACCTGTCGTTTCCTTTCTTTTCAGGGGGTATTTTAAATAAAAACATTAAGTTACGACGAAGAAGAACGGAAATGCCTTAAACCGGAAAATTTTCATAAATAGCGAAAACCCGCGAGGTCGCCGCCCCGTAACCTGTCGGATCACCGGAAAGGACCCGTAAAGTGATAATGATTATCATCTACATATCACAACGTGCGTGGAGGCCATCAAACCACGTCAAATAATCAATTATGACGCAGGTATCGTATTAATTGATCTGCATCAACTTAACGTAAAAACAACTTCAGACAATACAAATCAGCGACACTGAATACGGGGCAACCTCATGTCAACGAAGAACAGAACCCGCAGAACAACAACCCGCAACATCCGCTTTCCTAACCAAATGATTGAACAAATTAACATCGCTCTTGAGCAAAAAGGGTCCGGGAATGGATCCTCTAGATTTAAGAAGGAGATATACATATG
>ydfI
GAGGCAATTCCGACGTCTAAGAAACCATTATTATCATGACATTAACCTATAAAAATAGGCGTATCACGAGGCCCTTTCGTCTTCACCTCGATGGATCCACGCTGCGGAAGATCAACCGCGTGTTGTAAGAGCTGCGCAACCTTCCAGAAGTCTGTAAACCCTTAATCCCTTCTCTTACCGGAGAGGGGATTTTTATTCATATAACAAAACATATAGCTTGCCATATTTATATTTAAGGAATTGTTATGGGAAATAATTTGTTATCAGCAAAAGCGACACTCCCTGTTTATGATCTTAATAACCTGGCTCCAAGAATTGTTCATTTAGGCTTTGGTGCATTTCACCGCTCGAGAGATCCTCTAGATTTAAGAAGGAGATATACATATG
>ydfH
GAGGCAATTCCGACGTCTAAGAAACCATTATTATCATGACATTAACCTATAAAAATAGGCGTATCACGAGGCCCTTTCGTCTTCACCTCGAGCTGGTGGGTGTCAACGCTGCCTGCTCACGTCAATATCAATACCCTGGAAATGATGCCGGTTACCCAAAGCTATGCCGGACTGAATGTCCACCGTCAGTAATTTTTATACCCGGCGTAACTGCCGGGTTATTGCTTGTCACAAAAAAGTGGTAGACTCATGCAGTTAACTCACTCACAAGCAAGAACGAATGACCGTCGAAACGCAACTTAATCCCACACAGCCTGTCAATCAGCAGATTTATCGTATTCTTCGTCGCGACATTGTCCATTGCCTGATTGCTCCGGATCCTCTAGATTTAAGAAGGAGATATACATATG
>ydfV
GAGGCAATTCCGACGTCTAAGAAACCATTATTATCATGACATTAACCTATAAAAATAGGCGTATCACGAGGCCCTTTCGTCTTCACCTCGAGGCGCTTCAGAAGGAGTTACACCCATTTTTTCAAGCGCGGCGTAAGAACGCGCTTTAAGTTCATCGTCAATACGCAGGTTAATGCTACCCATGTCTTACACCTCTTGTAATTACAAATGTCATTACAAGTATCGCACTACAACATGCTTAGGGCAAGTCACGAAGGAAGTCAGAAAGTAGTCGTAAGAACGGTGATCACTGTCCGCTTTGTGCGGATCCTCTAGATTTAAGAAGGAGATATACATATG
>ydfZ
GAGGCAATTCCGACGTCTAAGAAACCATTATTATCATGACATTAACCTATAAAAATAGGCGTATCACGAGGCCCTTTCGTCTTCACCTCGAGAGAACGTGCAATGACGCAACATTTGCAGGAAATCAGCGAATCCGTGCGCCAGATCCGCCAGGAAAACAGCGACTGGTTTAGCGAAGAGTAATTCATTTCCTCTCATCCCATCCGGGGTGAGAGTCTTTTCCCCCGCCTTATGGCTCATGCATGCATCAAAAAAGATGTGAGCTTGATCAAAAACAAAAAATATTTCACTCGACAGGAGTATTTATATTGCGCCCGTTACGTGGGCTTCGACTGTAAATCAGAAAGGAGAAAACACCTATGACGACCTACGATCGTAACCGTAACGCAATCACCACTGGCAGCCGTGTTATGGTTAGCGGCACCGGTCACACTGGCAAGATCGGATCCTCTAGATTTAAGAAGGAGATATACATATG
>serW
GAGGCAATTCCGACGTCTAAGAAACCATTATTATCATGACATTAACCTATAAAAATAGGCGTATCACGAGGCCCTTTCGTCTTCACCTCGATGGATCCCTGACCCCGTACGACCTGAGCAAAGGCCGCATTGTCTTCCGTAGTCGCTGATTGTTTTACCGCCTGATGGGCGAAGAGAAAGAACGAGTAAAAGGTCGGTTTAACCGGCCTTTTTATTTTGTGATATGTATGAAGTACTTTGGAAGTATAAGTCCGTAACTTGTCTCGATGTAGATATACTGCACAACTTGTTTACAGTATGAGCAAACAATAATTATCATTAAAATTCTTCTTGACCGTTTTACTCCAACTCCCTATAGTAGCGCCCCGTTGCCACCCATGAGGTTTGGTAGCAAAACAATTTGGTGAGGTGTCCGAGTGGCTGAAGGAGCACGCCTGGAAAGTGTGTATACGGCAACGTATCGGGGGTTCGAATCCCTCGAGAGATCCTCTAGATTTAAGAAGGAGATATACATATG
>pdhR
GAGGCAATTCCGACGTCTAAGAAACCATTATTATCATGACATTAACCTATAAAAATAGGCGTATCACGAGGCCCTTTCGTCTTCACCTCGAGTAACCCGGTCCCTATCGCGCCACCCAGCGCGATAAGCTGAATATGGCGGTTTTTAAGGCCGCGCTTTAGCTGCTCGCCGTGCTGTTGACCTTCCATCATGAAACCTCGTGCGGTGGTTGTTTTTTTGATCTACGCAGTGATGCGTGTGTAAGTTTGCAATTCCGTTTGTTGTATTAATTTGTTTACATCAAAGAAGTTTGAATTGTTACAAAAAGACTTCCGTCAGATCAAGAATAATGGTATGCGGCAGCGAATGCACCCGCTTTATGCATGGTTGAAGATGAGTTGCTTAAAAAGAAACCGTTTGTAAAGCTCAGCCTCAACCCCTCTCAATATGTAGAATGAATTTAAATTCGTTTTAATTGAATTAAAAATCACAAAATTGGTAAGTGAATCGGTTCAATTCGGATTTTTATAGTTTAATAATCGTTAAAAAACTCCTTTCCTACGTAAAGTCTACATTTGTGCATAGTTACAACTTTGAAACGTTATATATGTCAAGTTGTTAAAATGTGCACAGTTTCATGATTTCAATCAAAACCTGTATGGACATAAGGTGAATACTTTGTTACTTTAGCGTCACAGACATGAAATTGGTAAGACCAATTGACTTCGGCAAGTGGCTTAAGACAGGAACTCATGGCCTACAGCAAAATCCGCCAACGGATCCTCTAGATTTAAGAAGGAGATATACATATG
>ydgC
GAGGCAATTCCGACGTCTAAGAAACCATTATTATCATGACATTAACCTATAAAAATAGGCGTATCACGAGGCCCTTTCGTCTTCACCTCGATGGATCCTACGCGGCAATCAGTGAACCGACTTCCGCATCATCTTCCACAAATACGATAGTGTTCATAACATTCACGGTAGATATAAAAACGTCACAATACACCGCGCTGTTTTTACTTACTATCAATCGTTTCTAAACAAGTTTTCATCAGGTATTCTACTGATGACTTGTTATGGAAGTGTTAAGGTAAAAAGATGGGGCTGGTAATCAAAGCCGCGCTCGGTGCGCTGGTAGTGCTGTTGATTGGTGTTTTAGCAAAAACGAAAAATTATTATATCGCCGGGCTGATCTCGAGAGATCCTCTAGATTTAAGAAGGAGATATACATATG
>pqiA
GAGGCAATTCCGACGTCTAAGAAACCATTATTATCATGACATTAACCTATAAAAATAGGCGTATCACGAGGCCCTTTCGTCTTCACCTCGAGGCAGAGCAGGAGCTGGAGCAAGCCTTTGAACGCTGGGAGTATCTTGAAGCGTTAAAAAATGGTGGCTGATCGCAAAATAGTCGATTTAAACAGAGACAGCTGACAACGGTAAAATTGCCTGATGAACTGGGTTTATCAGGCATGAAAACCAACACTTTGTTAGTCATCTGTAAAATAGCGCATCATTAAGGAGTACCAATGTGCGAACATCATCATGCCGCGAAGCACATCCTGTGCTCGCAGTGTGACATGCTGGTGGCGTTACCGCGCCTTGAGCATGGTCAGAAAGCGGCATGTGGATCCTCTAGATTTAAGAAGGAGATATACATATG
>yhhF
GAGGCAATTCCGACGTCTAAGAAACCATTATTATCATGACATTAACCTATAAAAATAGGCGTATCACGAGGCCCTTTCGTCTTCACCTCGAGCTTTTTCCGGGGTCTGCTCTTTTTGACCAAAGCCCAGCCAGGAAAAAAAGCCACGTTTTTTTTCTTTCGCCATTTGCGACTACACTCCTCGCTGTTGCTTCATGGCACAGCGTTAACGCTATGTACATAGCAGCTAAAAAAATGATGAAATAGTCTATCACTTAACTTAATTCACATCACCGCCTGCAAGTATGTGTTATCTGGCGGATTGAGCAATTTATCATGAAAAAACCGAATCATTCCGGCAGCGGCCAAATCCGCATTATTGGCGGGCAGTGGCGAGGCCGTAAACTCCCGGTTCCGGATCCTCTAGATTTAAGAAGGAGATATACATATG
>flgB
GAGGCAATTCCGACGTCTAAGAAACCATTATTATCATGACATTAACCTATAAAAATAGGCGTATCACGAGGCCCTTTCGTCTTCACCTCGAGTGTGCAATTGCGATGTGAGATTGCTCGCCGTACTTAACGGACTGAACAGTATCGCGATGATCGCCACGCTACGTTTTATTATCAGCATTTTCGCCCCCAGCCATTTCTACAACGTGAATTGTACCTGTCCGCAATGACCATCAACGGCATAAATAGCGACCCATTTTGCGTTTATTCCGCCGATAACGCGCGCGTAAAGGCATTTAAGCTGATGGCAGAATTTTGATACCTGCGGAGGAGATATGCTCGATAAGCTCGACGCCGCCTTACGTTTTCAACAAGAGGCGCTCAATCTGCGCGCCCAGCGTCAGGAAGTGCTGGGGATCCTCTAGATTTAAGAAGGAGATATACATATG
>yhhN
GAGGCAATTCCGACGTCTAAGAAACCATTATTATCATGACATTAACCTATAAAAATAGGCGTATCACGAGGCCCTTTCGTCTTCACCTCGAGCCGTCGCTGTTGCATAAAACGAAACGATGCGGCGACGACAATTAAGCCAATGATAACAATAAAGAAAAGAGGTGGTTTGCTCATCTTTATCCCTCATCGGAAAATGCGGAAATAAGCATACCCTGCCAGTTATGGTGTTGTCATCCGTCCACCCTCGCCACTAAACTGGAAGCAAGACCGTAGGCATTCCGCTTACGAAAAAATAACGAATTCAAGGAACTAAGATGCTTTGGTCGTTTATCGCTGTCTGTCTTTCCGCATGGCTATCTGTGGATGCATCGTATCGTGGGCCAACCTGGGATCCTCTAGATTTAAGAAGGAGATATACATATG
>yhhM
GAGGCAATTCCGACGTCTAAGAAACCATTATTATCATGACATTAACCTATAAAAATAGGCGTATCACGAGGCCCTTTCGTCTTCACCTCGATGGATCCAGCCATGCGGAAAGACAGACAGCGATAAACGACCAAAGCATCTTAGTTCCTTGAATTCGTTATTTTTTCGTAAGCGGAATGCCTACGGTCTTGCTTCCAGTTTAGTGGCGAGGGTGGACGGATGACAACACCATAACTGGCAGGGTATGCTTATTTCCGCATTTTCCGATGAGGGATAAAGATGAGCAAACCACCTCTTTTCTTTATTGTTATCATTGGCTTAATTGTCGTCGCCGCATCGTTTCGTTTTATGCAACAGCGACGGCTCGAGAGATCCTCTAGATTTAAGAAGGAGATATACATATG
>minC
GAGGCAATTCCGACGTCTAAGAAACCATTATTATCATGACATTAACCTATAAAAATAGGCGTATCACGAGGCCCTTTCGTCTTCACCTCGATAGATCTCCCCACACCTGACAATCCGATATAAAAAATACGCATCATATTCATAGCACATCCTGATAATCCAACCGTACAACACTTATGCTCATTTCATCATCAATCCGTAATCAAAACCGCTGACCTGGACGAGTTACGATGACCTGACAGAAGTATCAGACGTCTTCTGCGGTTTCTATGATAGAGCAATTCTGTGGCGGATATTAAGATAACGGGTATCTGTTCTTTAATGATGCCGCAAAAAATGGAAAGTTAAGAAAGCCTGGCGTGGTGAAAAAATACACTTGCCTCAATACTGGATATTTAAACAGGTCTGGAGATGCTGTCACGATTAGGGTGCGGAAAAAGGAAGCGTAAATAAGAACAATCAAAAGTACGACGGCAATGGGTTGATTGACAAGGGTATTTTTTAAGCTATGAATCAGCGCCATTTATCACAGAATAGACTTTTACTCTGAATAAATGGGAGGGTGACTTGCCTCAATATAATCCAGACTATAACATGCCTTATAGTCTTCGGAACATCATCGCGCGCTGGCGATGATTAATAGCTAATTGAGTAAGGCCAGGATGTCAAACACGCCAATCGAGCTTAAAGGCAGTAGCTTCACTTTATCTGTGGTTCATCTGCATGAGGCAGAACCTAAGGTTATCCATCAGGCGCTGGCTCGAGAGATCCTCTAGATTTAAGAAGGAGATATACATATG
>flgA
GAGGCAATTCCGACGTCTAAGAAACCATTATTATCATGACATTAACCTATAAAAATAGGCGTATCACGAGGCCCTTTCGTCTTCACCTCGATGGATCCCCAGCACTTCCTGACGCTGGGCGCGCAGATTGAGCGCCTCTTGTTGAAAACGTAAGGCGGCGTCGAGCTTATCGAGCATATCTCCTCCGCAGGTATCAAAATTCTGCCATCAGCTTAAATGCCTTTACGCGCGCGTTATCGGCGGAATAAACGCAAAATGGGTCGCTATTTATGCCGTTGATGGTCATTGCGGACAGGTACAATTCACGTTGTAGAAATGGCTGGGGGCGAAAATGCTGATAATAAAACGTAGCGTGGCGATCATCGCGATACTGTTCAGTCCGTTAAGTACGGCGAGCAATCTCACATCGCAATTGCACACTCGAGAGATCCTCTAGATTTAAGAAGGAGATATACATATG
>yhhW
GAGGCAATTCCGACGTCTAAGAAACCATTATTATCATGACATTAACCTATAAAAATAGGCGTATCACGAGGCCCTTTCGTCTTCACCTCGATGGATCCGAGCAAGCCTCTCCCTCCACAGTAACTCTCGCTAAGTAAGTTTGATGGCCCCTCGAATAGTTCAATTTTTTTGAACAGAGGGGTCAATTTTCACCCTCTATCATCCCAGGCAGATCGGGTCCACACTAAGCCCATCGAAATCATTCAGGGGGCGAATACAAATGATCTACTTACGCAAAGCAAATGAACGTGGTCATGCAAATCATGGCTGGCTGGACTCCTGGCATACTTTCTCTTTTGCCAACTATTACGATCCGACTCGAGAGATCCTCTAGATTTAAGAAGGAGATATACATATG
>yhhT
GAGGCAATTCCGACGTCTAAGAAACCATTATTATCATGACATTAACCTATAAAAATAGGCGTATCACGAGGCCCTTTCGTCTTCACCTCGAGCAAATTCAGGCGCAATCCGTTTAGCGCGGGTTCGGCTACGGGTTCGGGCATGAGGATCACCACATTTTTACAACAGTGTTTCATTTTTACCACGTGCTGACGTGAAAATCAGCAGTAAGAATCAGAATATTGCTGGCGTGACTCCCGCTACACTTAATACAAAAAGTCACAAGGAAGCCCCAATGGAAACCGGATCCTCTAGATTTAAGAAGGAGATATACATATG
>adhE
GAGGCAATTCCGACGTCTAAGAAACCATTATTATCATGACATTAACCTATAAAAATAGGCGTATCACGAGGCCCTTTCGTCTTCACCTCGATGGATCCAGCGCAAATAACCCGATGAAAAATTTGAAGTAAACGGGAAAATCAAAAAAGGTCTGAATCACGGTTAGCTCCGAAGCAAAAGCCGGATAATGTTAGCCATAAATAAGGTTGAAAAGACGCGCTGACAATACGCCTTTTGACAGCATTTTTCACCTCCTAACTACTTAAAATTGCTATCATTCGTTATTGTTATCTAGTTGTGCAAAACATGCTAATGTAGCCACCAAATCATACTACAATTTATTAACTGTTAGCTATAATGGCGAAAAGCGATGCTGAAAGGTGTCAGCTTTGCAAAAATTTGATTTGGATCACGTAATCAGTACCCAGAAGTGAGTAATCTTGCTTACGCCACCTGGAAGTGACGCATTAGAGATAATAACTCTAATGTTTAAACTCTTTTAGTAAATCACAGTGAGTGTGAGCGCGAGTAAGCTTTTGATTTTCATAGGTTAAGCAAATCATCACCGCACTGACTATACTCTCGTATTCGAGCAGATGATTTACTAAAAAAGTTTAACATTATCAGGAGAGCATTATGGCTGTTACTAATGTCGCTGAACTTAACGCACTCGTAGAGCGTGTAAAAAAAGCCCAGCGTGAATATGCCTCGAGAGATCCTCTAGATTTAAGAAGGAGATATACATATG
>yjdF
GAGGCAATTCCGACGTCTAAGAAACCATTATTATCATGACATTAACCTATAAAAATAGGCGTATCACGAGGCCCTTTCGTCTTCACCTCGATGGATCCGAAGATTTCCCGGCGTTTATCCTGGTCGATGACAAAGGTAACGACTTCTTCCAGCAAATCGTCAACAAACAGTGCGCGAACTGCACTAAGTAACCTCTTCGGCCCAGCGCCTGGCAGCATGCTGCCAGGTGATCCCCCTGGCCACCTCTTTTGCGATTGTAATTTCACGCTTGCTGGTGAATAGTCAGTATTTTCCCTGATTTGCGAACTCACCATGACCCGCACACTCAAGCCGTTAATTCTTAACACCAGCGCACTGACGCTAACGTTAATCCTGATTTATACCGGCATTTCGGCCCATGACAAACTCTCGAGAGATCCTCTAGATTTAAGAAGGAGATATACATATG
>yjdI
GAGGCAATTCCGACGTCTAAGAAACCATTATTATCATGACATTAACCTATAAAAATAGGCGTATCACGAGGCCCTTTCGTCTTCACCTCGAGCACCGAGAACAGTACCGCACTGACCATTAAGATCACTGTGGTACTCAATTTCATCGGACGTTTGCGTAACATGCGGTAGGGCAATGAATGTCTCATCAGCTTCCTTGTGTGACAAATTTCTTAAGCATTATCTCTGATGAGGCGGGTAATTCAAAGGGAGTAAGAATGATTGGCTATATAGGGGAAGAGACTCTGGCAACGGAAACTGCCAGTGCTGTATGAAGATTCCGGGGCTATGCTTATAGCGATAATCATACTGATGAGAGAGGGAAGGTCATGGATCAGGCGCTACTGGACGGGGGTTATCGCTGTTATACCGGCGAAAAGATCGATGTCTATTTCAACACTGCGATATGTCAGCATTCTGGCGGATCCTCTAGATTTAAGAAGGAGATATACATATG
>slyB
GAGGCAATTCCGACGTCTAAGAAACCATTATTATCATGACATTAACCTATAAAAATAGGCGTATCACGAGGCCCTTTCGTCTTCACCTCGAGCGACCCGGTGTTCATCAATTGTCGCCAACACAACATCAACACCATCAAGGCTGGTGCCTGACATAACGCCAATAAAGCGGCCCGATTTCATAGTTCATCCTTTTTCAATCTGACGTTTGCGCACCACTCAAACATAAACTTTTCGTGAATACCATGCGGAATGACCGATTTTTACCGTTGGTAGTAAAACATTATCTTCAAATCAATAATCATCATGAATGTTTTGTTTATAATTGGTTGATCCTACTTTCATTATGATTTGCTCATATTTGGTAGAACATGTAACCATGGATTCACATATGCCATATACTTTGACCATGAGGGATGCTTGCGTGGCGTTTCATGGTGAACAGGAGATTTTTCAATGATTAAACGCGTATTGGTTGTTTCAATGGTAGGTCTGTCTCTTGTCGGTTGTGTTAATAACGACACCCTGTCAGGGGATGTTTATACCGCGGATCCTCTAGATTTAAGAAGGAGATATACATATG
>yjdK
GAGGCAATTCCGACGTCTAAGAAACCATTATTATCATGACATTAACCTATAAAAATAGGCGTATCACGAGGCCCTTTCGTCTTCACCTCGAGAAATACGCGAAGGCCACAATAAATTTTACATTAATGACAAACAAGGCAAGCAAATCGCTGAAATTGTCTTTGTGCCGACCGGAGAGAATTTAGCGATTATCGAACATACCGATGTCGATGAAAGCCTGAAAGGGCAAGGGATTGGTAAACAGCTGGTTGCGAAAGTCGTGGAAAAAATGCGTCGGGAAAAACGAAAAATTATCCCATTATGCCCATTTGCGAAACATGAATTTGATAAAACGCGGGAGTATGATGATATTCGCAGTTGATGGGAGAGTACAGAGTCACGATATTTTTCATTCTCTCCGCGATGTGATGCAGGAGAGCATCTGAAGGGTAGGGGGATGCACGGATCCTCTAGATTTAAGAAGGAGATATACATATG
>yhhZ
GAGGCAATTCCGACGTCTAAGAAACCATTATTATCATGACATTAACCTATAAAAATAGGCGTATCACGAGGCCCTTTCGTCTTCACCTCGAGCGGCTTTGAAATTGAAGGGACTGGTAAGAAGTACGCATTGCGTAATGGTGAATATGTCGATGCATATTATATGGCGCGGGTGAAGTAAGATAGTGCCCTTTTTCTGAGATGGAAAAAGGGTGTCATTCAAAATCGACATACCTTCCTTTAAGGTATTTATTTGCCCAATACATATATTGAGATTTAACTCATAATTACTTCCTAAAGTGTAATATTTTATTTTTTAATATATACGCCTACAATTTCCTGGAGTAAATAAATAACAATTAACAAGCATAATATTGCCATTGATAAAATAGCATGCCATAAAAGGACTTTTCAGGGATGAGTAATATTGTTTACCTGACAGTAACGGGAGAACAACAAGGAAGCATCTCCGCAGGTTGTGGGACTTCGGATCCTCTAGATTTAAGAAGGAGATATACATATG
>yhhY
GAGGCAATTCCGACGTCTAAGAAACCATTATTATCATGACATTAACCTATAAAAATAGGCGTATCACGAGGCCCTTTCGTCTTCACCTCGAGATGCCAGCTATCCTTGCGGTTAAGTACATACGGCAGATGGTAACGGGTGGTGCTTTTGCCGAAGCCAATAAAGGCGCAGTTGATGACCATGATTTCGTCCTTTTTAAGGTGGTTATTTACACCTTAGCGCAAAGCGGACGTGGTTCCTACTGGAGTGCGCATAACGAACACAAGCACTCCCGTGGATAAATTGAGAACGAAAGATCAAAAAAAAAGCCAGCACCCGGCTGGCTAAGTAATACTGGAAGCAATGTGAGCAATGTCGTGCTTTCAGGTTCTCCGCGAGGGTCTTCCTGATCGCGAGACAATAATAATCATTCTCATTCGCACTTGTCCAACACTTTTTGCAAAAAAATGCATTTGACTCGCATTTGAAAGTCAATGATGTTGAAAGGGACATTTACCCCAAAGAGGACAAAGGAATGAGTGAGATAGTAATACGCCACGCAGAAACACGGGATTACGAGGCCATCAGGCAGATTCACGCCCAGCCGGAGGTGTATTGCAGGATCCTCTAGATTTAAGAAGGAGATATACATATG
>yfdL
GAGGCAATTCCGACGTCTAAGAAACCATTATTATCATGACATTAACCTATAAAAATAGGCGTATCACGAGGCCCTTTCGTCTTCACCTCGATGGATCCTGGTAATCCCCCGTACCCGTGGTAACCCCCAGACCGGCACGCCTGCCACCGATCTGGATGATGACTACTTTGACATGTTGCAGGAGGAGCTTTGCAGCGTTGTGGAGGCCTCCGGTGCCAGCCTGGAGAAGGGGCGGCATGACCAGCTGCTTACCGCGCTTCGTGCGCTGCTGTTCTCGAGAGATCCTCTAGATTTAAGAAGGAGATATACATATG
>yhfK
GAGGCAATTCCGACGTCTAAGAAACCATTATTATCATGACATTAACCTATAAAAATAGGCGTATCACGAGGCCCTTTCGTCTTCACCTCGAGCTCGTGAAACCGTGGGACGCATTCTGAAGATGCTGGAAGATCAGAACCTGATCTCCGCACACGGTAAAACCATCGTCGTTTACGGCACTCGTTAATCCCGTCGGAGTGGCGCGTTACCTGGTAGCGCGCCATTTTGTTTCCCCCGATGTGGCGCAGACTGATTTATCACCCCGATATCAACTATGCACTTCGACAAACGCTGGTGCTATGTTTGCCCGTGGCCGTTGGGTTAATGGGATCCTCTAGATTTAAGAAGGAGATATACATATG
>yhfL
GAGGCAATTCCGACGTCTAAGAAACCATTATTATCATGACATTAACCTATAAAAATAGGCGTATCACGAGGCCCTTTCGTCTTCACCTCGAGAGAACTGGCGCAGCAAATGAACAGTCCATCGCTAATTATTATTGGTCGGGTTGTTGGCCTGCGCGATAAACTGAACTGGTTCTCCAACCATTAATTTAACCCGGGCCAGAGAATTCTGGCCTTCTTAATGACTCTTTTTATATATTCAGCAAATAAAACATAGCCCCTTAATAAATATTATCTGCTAATGGGTTATATTCACCGTTACAGCGACTTACAAAATTAAGTCATTCGCTCACTGACGCCAATTAAATATTCCTGTATCGTTCTTAACGAGCAGTCTGCTTATATTCATATAATCAATGAATATTAATTAATATATAATACATAGGGAATGTAAATGAACAAATTTATTAAAGTTGCACTGGTAGGTGCAGGATCCTCTAGATTTAAGAAGGAGATATACATATG
>yhfA
GAGGCAATTCCGACGTCTAAGAAACCATTATTATCATGACATTAACCTATAAAAATAGGCGTATCACGAGGCCCTTTCGTCTTCACCTCGATGGATCCAAGCGTGCTCTTGGATGGGTACTTATGAATGTGGCAATGAGACAAGAACCATTCGAGAGTCGGGTCTGTTTGCGGTTTGCCAAGCACCATGCGCGGTTATCCTCTGTTATAAGCTTTCTCCAGAGCCAGATAACGCCGCTGTCTCTGGATTGCCGAAATATGCTTCCCGCTACCTGGGAAGGGGCTATCAACTGTACTGCACGGTAATGTGACGTCCTTTGCATACATGCAGTACATCAATGTATTACTGTAGCATCCTGACTGTTTTAGCATAGCTTTCGCTTTGTGTCTCCTGGTGTCTCGCTTCAGCATGACCCAGGTCGCCTTCCGTTGCGCGATTTGGTTAGTACGCGTACTCTGTCAGGAAAATTGACGCAGTGGAGTAGCAAAAATGCAAGCGCGAGTGAAGTGGGTCGAAGGGTTAACTTTTCTGGGCGAATCCGCCTCTGGTCATCAGATTTTAATGGACGGCAACTCAGGCTCGAGAGATCCTCTAGATTTAAGAAGGAGATATACATATG
>yfdG
GAGGCAATTCCGACGTCTAAGAAACCATTATTATCATGACATTAACCTATAAAAATAGGCGTATCACGAGGCCCTTTCGTCTTCACCTCGAGTGCGTGGGATTTACAACCATGCTCAGTATCTCGATAAACGCAGAGAAATGATGCAATGGTGGGCGGACTGGCTTGATGAGAAGGTGGAGTGAGCGACCTTAACAACTATCGAATAGCACAAAGTCTTGCAATCCAGTGCAAAGCTTTGTGTGTATAAGTTTTGTCTCATCAACCACAGCAAGTATCGATCGATTAAGACTTGGATGATAGACTTCATTCCTTTGATTATTAGCTGATAGAAGAAATGTTAAAGCTATTTGCAAAGTACACCTCTATTGGTGTGCTGAACACCCTTATACACTGGGTGGTTTTTGGTGGGATCCCGGGATCCTCTAGATTTAAGAAGGAGATATACATATG
>sgcC
GAGGCAATTCCGACGTCTAAGAAACCATTATTATCATGACATTAACCTATAAAAATAGGCGTATCACGAGGCCCTTTCGTCTTCACCTCGATAGATCTGCACATTTCCCCGTTGAGCCTGATTCAGGCACTACACAAGAGGCACATCCATTATGAAAAAGATCCTTGTGGCATGCGGTACCGGCATGTCGACTTCAACCATGATTGCACACAAGCTGCAAGAGTTCCTGACTGAACAGGGCATTTCAGCCACTACCGCCCAATGCTGTCTGAATGAGATCCCTCTTAACTGTAACGGTATGGACCTTATTGTAACCTCCATGCGAACCAACAGTGATTACGGCATCCCTACGCTTAATGGCGCCGCCCTGCTCACAGGGATCAACGACGACGCGTTAAAACAACAAATCAAGGCTCTGTTAACTCAATAAAAGGAGGCATTATGTTTGATTACATCCTGTCTCTCGGCGGTACCGTTTTCGTCCCTATCATCATGATCGTGATTGGCCTTATCTTCCGCACTCGAGAGATCCTCTAGATTTAAGAAGGAGATATACATATG
>yfdC
GAGGCAATTCCGACGTCTAAGAAACCATTATTATCATGACATTAACCTATAAAAATAGGCGTATCACGAGGCCCTTTCGTCTTCACCTCGAGCAGAACGCCCTTGCTGATCTGTACCGGAACTCGCACACCCCACCAGAAGCGTAGTTCCCAGAGCAAGCGCCGACAGGCGAAGCTTCATAAATGTCTCCCTGTTTTTTTATGGCTTATGCAGTTTGCCATCCATGACGGAACGATACCGTATCCGCCTGTTTAGGTGTGGGCGATTGTAACAGCACGTCAACTGATGTCCAGACGCCCTGATTTGCTGATTTGATCATAGCCTGGTAATCGCCGCCCTGTAGGCTACTTGATTCTATAGAAACAGAAAAAGGCAAACGCAGCCTTTTCTACATTTTCAGAGTAACTCCCGTCAGTTGCGAGCAAAAAAGCCGCTACGCTTTAGCTATACGTGCTAATTCAAGAGAAGAGACCATGGACAACGACAAAATTGATCAACACAGCGACGAAATTGAAGTTGAGAGCGAAGAAAAAGAGCGCGGCGGATCCTCTAGATTTAAGAAGGAGATATACATATG
>yhfX
GAGGCAATTCCGACGTCTAAGAAACCATTATTATCATGACATTAACCTATAAAAATAGGCGTATCACGAGGCCCTTTCGTCTTCACCTCGATGGATCCGCTGGCCAACCTTTATGGATTATGGATGGCTGCTAACGAAGAGGTTTGAAGCTCCCGACAAATCCACGTCGCACAACCTAAATATTCAAAAAAATGAATATTTAATTCAAGGAACAGAAACGAGGCAACAAGATGTTTGTAGAAGCATTGAAACGCCAGAACCCGGCGCTGATTTCCGCCGCACTAAGCCTGTGGCAGCAGGGCAAGATCGCCCCGGACAGCTGGGTGATCGACTCGAGAGATCCTCTAGATTTAAGAAGGAGATATACATATG
>yhfZ
GAGGCAATTCCGACGTCTAAGAAACCATTATTATCATGACATTAACCTATAAAAATAGGCGTATCACGAGGCCCTTTCGTCTTCACCTCGATGGATCCAAAGCGGTGTACGAAGCGATTGGTTTTGTGGCGAAGCCGTAATTCACTATTGCTGGCAAATTGCGCTTTGTTCATGCCGGATGCGGCGTGAACGCCTTATCCGGCCTACAAAGTAATGCACATATTGCAAGGAAATGTAGGCCTGATAAGCGTAGCGCATCAGGCAATTTTGCTTTTATCATCACTCTGAAACCGGGGAAACCCGGTTTTTTTATCCTCATTTGCAATAATCCGAAAAAATGTGAAGTGCCTCGCCGTTTCCACATCTCGCTGTTGCGCCTTATCTTCAAATTCCTGAAGATATAAATATTCAATTTACTGAAAATTTATTATGCGTCGAACGTTTATCAAAAAAGAAGGCGTCGTCATCACGACGCTGGCCCGTTATTTGTTGGGTGAAAAGTGCGGTAATCGATTGAAAACCATAGATGAGCTGGCAAATGAATGCCGTTCATCCGTTGGCCTGACGCAGGCCGCGTTGAAAACGCTGGAATCAAGCGGAGCGATACGGATTGAACGCCGTGGGCGCAATGGCAGTTATCTGGTCGAGATGGATAACAAAGCATTGCTGACTCATGTGGATATCAACAACGTGGTATGTGCAATGCCCTTGCCCTATACCCGTCTCGAGAGATCCTCTAGATTTAAGAAGGAGATATACATATG
>yfdZ
GAGGCAATTCCGACGTCTAAGAAACCATTATTATCATGACATTAACCTATAAAAATAGGCGTATCACGAGGCCCTTTCGTCTTCACCTCGATGGATCCACAGGCGGATACGGATGAGAAAGAACAGGCAGATAAGCATTAACGCTGCCCGATCGAAGACCGCCAGCAGCATGTTGAATATTTCGTGCACGGGTGACTCTGAATAAGGATTAAACCTCTATGATAGGTAACCTGAAGGCTGATGACCAGCAGGCCGTTTTTGAGGAAAAACCACAATTTTAAAAGGGGATTGATAGATAAATGGTGTATTAGCAATGCATCTCTTGATAATGCACTTCTGGTTAGTAAATTTATTGAAATTATTATGTTAATAAAATGAGTGGTAATTTTCTTGTTAGCGCAGATAAATTTCCTGTTTTTAAAGCAGAGTTCCTCATTTAACGTCATTAATAAAATGTTCTAAAACGCTGGACAGACAGAAATTAATCAGGCTATTTTCAAAACAGCCACCATCGTGGCAGCGTCGCTCGGACGGTCCGGGCGCTAACGTTAATCTGAGGAAATTATGGCTGACACTCGCCCTGAACGTCGCTTTACGCGCATTGATCGTCTCCCGCCCTACGTTTTTAACATCACCGCTGAACTGAAAATGGCTGCGCCTCGAGGCGCAGCCATTTTCAGTTCCGCTCGAGAGATCCTCTAGATTTAAGAAGGAGATATACATATG
>yfdU
GAGGCAATTCCGACGTCTAAGAAACCATTATTATCATGACATTAACCTATAAAAATAGGCGTATCACGAGGCCCTTTCGTCTTCACCTCGATGGATCCTGTGACGGATATGGCACGCCATGCCCAGGCGGAAGGCATTCGTTATATTGGTTTTCGTCATGAGCAGTCGGCAGGCTATGCCGCTGCGGCAAGCGGTTTTCTTACCCAAAAACCGGGGATCTGCCTGACAGTTTCTGCGCCAGGATTCCTCAATGGTTTGACCGCATTGGCCAACGCAACGGTAAATCTCGAGAGATCCTCTAGATTTAAGAAGGAGATATACATATG
>yhfP
GAGGCAATTCCGACGTCTAAGAAACCATTATTATCATGACATTAACCTATAAAAATAGGCGTATCACGAGGCCCTTTCGTCTTCACCTCGAGGGCGATGGATATGGCAAAAGAGATGAACGCGGGTTATACGCTGATTTCCGCGGCCCACGCGGGCTATCTCACGCCACCTAATGTTATCTGGGGACGGCTGGCAGAGAACCTAAGCGAACTGTGTGAGTACGCGGAAAACATCGGCATGGATCTAATCCTCGAACCGTTAACGCCGTATGAATCGAACGTCGTGTGTAATGCTAATGATGTGCTTCATGCGCTGGGATCCTCTAGATTTAAGAAGGAGATATACATATG
>yfdV
GAGGCAATTCCGACGTCTAAGAAACCATTATTATCATGACATTAACCTATAAAAATAGGCGTATCACGAGGCCCTTTCGTCTTCACCTCGATGGATCCCCCAAAACAAGTCGCTGGTAATTAAATACTGACATCGTCTCCTCTTGCCAACTCATTATGCGATGGTGAGGGGACCCTTATCGGAAATACTATTATGCTAACATTTTTTATTGGCGATTTATTGCCTATTATCGTAATCATGCTGTTGGGTTATTTTAGCGGCAGACGAGAAACATCTCGAGAGATCCTCTAGATTTAAGAAGGAGATATACATATG
>mcrB
GAGGCAATTCCGACGTCTAAGAAACCATTATTATCATGACATTAACCTATAAAAATAGGCGTATCACGAGGCCCTTTCGTCTTCACCTCGATGGATCCACAAAAGCAGGTGCAGGCGTTTATTGGAGTGATTGCCGGTAAACAGAAAGTCGCGTAACAGCGTTTACTCCCGGTTAACCACCGGGAGCCTTCCACTGACTCAATAGAAACTTTCCCCCTCAGTAAATATTTACCAGTCTGATTTTGCAGTAAAAATCTATTGTTTCAGTACGTTGCGAAAGCGATAATAGAGGCTTAGCAATGAGGAAGGCATATCTTATGGAATCTATTCAACCCTGGATTGAAAAATTTATTAAGCAAGCACAGCAACAACGTTCGCCTCGAGAGATCCTCTAGATTTAAGAAGGAGATATACATATG
>gsk
GAGGCAATTCCGACGTCTAAGAAACCATTATTATCATGACATTAACCTATAAAAATAGGCGTATCACGAGGCCCTTTCGTCTTCACCTCGAGCGGTAAATCCGGCTGAAGAGTATTCACAACGGTCTTCATTTCAGCAGAAATAAGGTCCAGAACAGGTAGTTTGTTTTCCGGCTTCATACAAAAACTCCTTTCAAATTACGTCATTGTAAGGAACCACTGCCATGAAAATGCGATCCCGCCTGCTGATATTGAAACTGGCTGCGTCTCGCGCGCTCCCGTCAGATTGTGTTAACATTCGCCGCTCAGTTAACCACCCGTAAAAACAACCATGAAATTTCCCGGTAAACGTAAATCCAAACATTACTTCCCCGTAAACGCACGCGATCCGCTGCTTCAGCAATTCCAGCCAGAAAACGAAACCAGCGCTGGGATCCTCTAGATTTAAGAAGGAGATATACATATG
>mcrA
GAGGCAATTCCGACGTCTAAGAAACCATTATTATCATGACATTAACCTATAAAAATAGGCGTATCACGAGGCCCTTTCGTCTTCACCTCGAGCAGGAACTCCTCGCCAGAAGGTGGCGATTATCTATGATGTTGGTGTGTCAACTTTGTATAAGAGGTTTCCTGCAGGGGATAAATAAAGTTAAAGACACTTTGTGTACAAAAGAAAGTAAAACAACAGCAACTTGTTGCAATTTTATCAATAAAAGTAGTATTGTCGTGAAAAATTGATTAAAGATTAATATTATGCATGTTTTTGATAATAATGGAATTGAACTGAAAGCTGAGTGTTCGATAGGTGAAGAGGATGGTGTTTATGGTCTAATCCTTGAGTCGTGGGGGGGATCCTCTAGATTTAAGAAGGAGATATACATATG
>flgH
GAGGCAATTCCGACGTCTAAGAAACCATTATTATCATGACATTAACCTATAAAAATAGGCGTATCACGAGGCCCTTTCGTCTTCACCTCGAGGCAACGCGCTTACGAAATCAACAGTAAAGCGGTGTCCACCACCGATCAGATGCTGCAAAAACTGACGCAACTCTAAGGCTTAACCGGTGGCAGGTTCACCGGTTTACTGATTTTTGAAGATGATAGCCATGCAAAAAAACGCTGCGCATACTTATGCCATTTCCAGCTTGTTGGTGCTTTCACTAACCGGCTGCGCCTGGATACCCTGGATCCTCTAGATTTAAGAAGGAGATATACATATG
>gloA
GAGGCAATTCCGACGTCTAAGAAACCATTATTATCATGACATTAACCTATAAAAATAGGCGTATCACGAGGCCCTTTCGTCTTCACCTCGAGCTTAACCCACAGCGTGCCGAAAGTTTCTACGGTGGCGGCGCGGAAGGCTATACCGATTACCCGACGTTGTAATCCAACATTGCGAGCGGCGTAAAGCCGCCGCTATACTAAAACAACATTTTGAATCTGTTAGCCATTTTGAGGATAAAAAGATGCGTCTTCTTCATACCATGCTGCGCGTTGGCGATTTGCAACGCTCCATCGATTTTTATACCAAAGTGCTGGGCATGAAACTGCTGGATCCTCTAGATTTAAGAAGGAGATATACATATG
>lpp
GAGGCAATTCCGACGTCTAAGAAACCATTATTATCATGACATTAACCTATAAAAATAGGCGTATCACGAGGCCCTTTCGTCTTCACCTCGAGTGGCACACAAAGGTGACGTTGTAGTTATGGTTTCTGGTGCACTGGTACCGAGCGGCACTACTAACACCGCATCTGTTCACGTCCTGTAATATTGCTTTTGTGAATTAATTTGTATATCGAAGCGCCCTGATGGGCGCTTTTTTTATTTAATCGATAACCAGAAGCAATAAAAAATCAAATCGGATTTCACTATATAATCTCACTTTATCTAAGATGAATCCGATGGAAGCATCCTGTTTTCTCTCAATTTTTTTATCTAAAACCCAGCGTTCGATGCTTCTTTGAGCGAACGATCAAAAATAAGTGCCTTCCCATCAAAAAAATATTCTCAACATAAAAAACTTTGTGTAATACTTGTAACGCTACATGGAGATTAACTCAATCTAGAGGGTATTAATAATGAAAGCTACTAAACTGGTACTGGGCGCGGTAATCCTGGGTTCTACTCTGCTGGCAGGTTGCTCCAGCAACGCTAAAATCGAGGATCCTCTAGATTTAAGAAGGAGATATACATATG
>lpd
GAGGCAATTCCGACGTCTAAGAAACCATTATTATCATGACATTAACCTATAAAAATAGGCGTATCACGAGGCCCTTTCGTCTTCACCTCGAGATCGACGGTGCTGATGGTGCCCGTTTCATTACCATCATTAACAACACGCTGTCTGACATTCGCCGTCTGGTGATGTAAGTAAAAGAGCCGGCCCAACGGCCGGCTTTTTTCTGGTAATCTCATGAATGTATTGAGGTTATTAGCGAATAGACAAATCGGTTGCCGTTTGTTGTTTAAAAATTGTTAACAATTTTGTAAAATACCGACGGATAGAACGACCCGGTGGTGGTTAGGGTATTACTTCACATACCCTATGGATTTCTGGGTGCAGCAAGGTAGCAAGCGCCAGAATCCCCAGGAGCTTACATAAGTAAGTGACTGGGGTGAGGGCGTGAAGCTAACGCCGCTGCGGCCTGAAAGACGACGGGTATGACCGCCGGAGATAAATATATAGAGGTCATGATGAGTACTGAAATCAAAACTCAGGTCGTGGTACTTGGGGCAGGCCCCGCAGGTTACTCCGCTGCCTTCCGTTGCGCTGATTTGGATCCTCTAGATTTAAGAAGGAGATATACATATG
>arpA
GAGGCAATTCCGACGTCTAAGAAACCATTATTATCATGACATTAACCTATAAAAATAGGCGTATCACGAGGCCCTTTCGTCTTCACCTCGATGGATCCTGATTAAAGCGGCGAAGGAAGTGACGCTGGCGTACGGTGGAATGCGCTGACTTTTTCTGGCGGGCAGAGGCAATATTCTGCCCATCATACCTGAGTGGCAATAGAATAAGGGTGTCTGTTAATCGCATTGACGCCAAAATAACTTAATGTCATACACTTCACACACTTTTATTAACTCAGCATTATTTTTAAACATCAAACCACTTAATTATTAACAAAATCGCAAGATCTCATTCCACCGAAACTTTTACGGCTGCATTATGAGATTGAGCGATTTATGATATTTCTTTAGTTGTAATCATATTAAATTTTTTCACTGTTCTGATAGTTAAAATTCAAGACATCAATAAACAATGAGATATTTAAATGATTACTCGTATTCCTCGTAGTTCTTTCTCTGCAAATATTAATAATACAGCCCAGACAAATGAACACCCTCGAGAGATCCTCTAGATTTAAGAAGGAGATATACATATG
>aldH
GAGGCAATTCCGACGTCTAAGAAACCATTATTATCATGACATTAACCTATAAAAATAGGCGTATCACGAGGCCCTTTCGTCTTCACCTCGAGCATCCCGCACAGTTTCAGTAATACGTCGGCAGGTATTTGCCGAATTATCAGCGCCCATACGCCCACCACGTTTTAATCTTTTTGTTCTGTAAGCCGGGTAAGCGCAATGCGCCCGGCAATCTATACACAAAATCATTCAAGTTGCATCAAGGCGGCAAGTGAGCGAATCCCGATGAGCTTACTCAGGTAAGTGATTCGGGGGAGCGAACGCAGCCAAGGCAGAGGCGGCTTGAAGGATGAAGTGTATATAAAGAATGTCGCCAGAAATAAACGGGCATACGGCCCGGGGATCTCTGCGCCCTGACGTTCACAAACTGCATATATCTGATAGACGTGAAACAGGAGTCATAATGAATTTTCATCATCTGGCTTACTGGCAGGATAAAGCGTTAAGTCTCGCCATTGAAAACCGCTTATTTATTAACGGTGAATATACTGCTGCGGCGGGATCCTCTAGATTTAAGAAGGAGATATACATATG
>menD
GAGGCAATTCCGACGTCTAAGAAACCATTATTATCATGACATTAACCTATAAAAATAGGCGTATCACGAGGCCCTTTCGTCTTCACCTCGATGGATCCAATCGACAACAAAGCGGCAGGGCTGCGTACTTTATTACAAATGGAATAGTAATGAGTCGCATCATTACCGATTCATATCAATAATCTATTTTTGTAGCTCCTTATACTTAGCCGCAATATTGATACCGGACAAACTCATGTCAGTAAGCGCATTTAACCGACGCTGGGCGGCGGTCATTCTGGAAGCATTAACGCGTCACGGCGTCAGACACATCTGTATCGCCCCAGGCTCGAGAGATCCTCTAGATTTAAGAAGGAGATATACATATG
>sieB
GAGGCAATTCCGACGTCTAAGAAACCATTATTATCATGACATTAACCTATAAAAATAGGCGTATCACGAGGCCCTTTCGTCTTCACCTCGAGTCGCCAGGAGTCACACACTGACGTGGTATTTCATCAGTTCCGAAGTGATGTGCAATCATAATTATCTCCATTTTTACAAATGAACTTTGTTGATGCGGTGTCTGGTGCCTCCAGGTGACTGCAACCAGTTAACAATTACAGTCGGCTTTCCCACCCAAACCAATAAGGACTAACATGACTTTTAACTGTGCCACGTGCGCTTAGCCGCATTCACCGCATCACAAAATTCACTTTAAAAAGGGCGGACATCAGCCGAACTTCAAGAAAAAAACTGATGCCGCCAGGACTACACACAGCAATGTCGTTATTTACAACCGGAGGCGCACTCCCACCATTTAAATTTAACAGACAAGACCGACTCTTTATGGATATCGGAAATGCGCCTTCGTGTTGTGCCCGGTTTTATTTCACCACCTCCGGGCTTCGGTGGTCTCGGCTAGGATCCTCTAGATTTAAGAAGGAGATATACATATG
>menF
GAGGCAATTCCGACGTCTAAGAAACCATTATTATCATGACATTAACCTATAAAAATAGGCGTATCACGAGGCCCTTTCGTCTTCACCTCGATGGATCCCCTGGCAAGGAATTGGTGTGGGCGCGGCCGTTGGGCTGGTACTAGGACTGTTGCTGGCACGCCGTTAAAACCTCCCTACACCGGGGTACTGCATTTTTTTTGTAGTACCCCGTATAATGTGAGGCTTTTAACAGGGAGAGGTCCGCGTGCAATCACTTACTACGGCGCTGGAAAATCTACTGCGCCATTTGTCGCAAGAGATTCCGGCGACACCCGGCATTCGGGTTATCGATATTCCTTTCCCTCTCAAAGACGCTTTTGATGCCTTGAGCTGGCTGGCCAGTCAGCAAACATACCCGCAATTCTACTGGCAACAACGTAATGGTGATGAAGAAGCTGTCGTCCTGGGCGCGATTACCCGTTTTACGTCGTTGGACCAGGCACAACGTTTTCTTCGCCAGCACCCGGAACACGCCGACTTACGCATTTGGGGGCTGAATGCTTTTGACCCGTCGCAGGGCAATTTACCTCGAGAGATCCTCTAGATTTAAGAAGGAGATATACATATG
>menG
GAGGCAATTCCGACGTCTAAGAAACCATTATTATCATGACATTAACCTATAAAAATAGGCGTATCACGAGGCCCTTTCGTCTTCACCTCGATGGATCCTCCTAAGCCAGTGGGCAGCATAACTGACAAATATCAATTAACAATTGATGATTTTGCCAACAGCCCACATAGCGCGATATACTGAAAATTCTCGCAGCAACTGAATGTTAAGCCTATGAAATACGATACTTCCGAGCTTTGTGACATCTATCAAGAAGATGTTAACGTCGTGGAACCGCTGTTCTCCAACTTTGGCGGCTCGAGAGATCCTCTAGATTTAAGAAGGAGATATACATATG
>aldB
GAGGCAATTCCGACGTCTAAGAAACCATTATTATCATGACATTAACCTATAAAAATAGGCGTATCACGAGGCCCTTTCGTCTTCACCTCGATGGATCCGGCGACTAATGCCCTGAAAGATGCCTGTGGCTTTACTAACCCGATCCAGGCAACTCACGAAGAAATTGTGGCGATTTATCGCGCAGCGATGTAATCATCATTTCCACAACGGCTGGCAAATTGTTAGCCGCTTTTTCAACTATCTCTGTAACCCTTGCCCGTAAATTCGTGATAGCTGTCGTAAAGCTGTTACCGACTGGCGAAGATTTCGCCAGTCACGTCTACCCTTGTTATACCTCACACCGCAAGGAGCTCGAGAGATCCTCTAGATTTAAGAAGGAGATATACATATG
>aldA
GAGGCAATTCCGACGTCTAAGAAACCATTATTATCATGACATTAACCTATAAAAATAGGCGTATCACGAGGCCCTTTCGTCTTCACCTCGAGTTCCGGCAGAAGTCATCCATGCATGGCAAACGCTGAAACATGATGCGGTGCTCATCGAGGCGATGGAAAGTCGCTCGTTACGTTAAAAATTGCCCGTTTGTGAACCACTTGTTTGCAAACGGGCATGACTCCTGACTTTTATTTCTGCCTTTTATTCCTTTTACACTTGTTTTTATGAAGCCCTTCACAGAATTGTCCTTTCACGATTCCGTCTCTCTGATGATTGATGTTAATTAACAATGTATTCACCGAAAACAAACATATAAATCACAGGAGTCGCCCATGTCAGTACCCGTTCAACATCCTATGTATATCGATGGACAGTTTGTTACCTGGCGTGGAGACGCATGGATTGAGGATCCTCTAGATTTAAGAAGGAGATATACATATG
>sbcB
GAGGCAATTCCGACGTCTAAGAAACCATTATTATCATGACATTAACCTATAAAAATAGGCGTATCACGAGGCCCTTTCGTCTTCACCTCGAGAAGGAATGTTTTCCGCCGCAAAACCAGACGATAAGTTAAAAACGAACAAAGAAGCAGCAATAATAAGACGGCGTTTCAACAGCAAACCCTCAGGAGTTTCAAATAGCTGTTCTTTTTACGGAAATACTTATGAACTGGCTGGAATAAAGTGCAAGAAAATGTGACTACCCTCTCATTTTTATCTGACATGATCTGTTGCCACTCGCTGCCAAATTGTGGCGCTAAAGCTGATTAGCACGGTGATATTTGATACTCTGGCAGACAGCAGAAATAACGGATTTAACCTAATGATGAATGACGGTAAGCAACAATCTACCTTTTTGTTTCACGATTACGAAACCTTTGGCACGCACCCCGCGTTAGATCGCCCTGCACGGATCCCCGGCGGAAAACATTCCTTCTCGAGAAGGAATGTTTTCCGCCGAGCGGCGTTAGATCGCCCTGCACGGATCCTCTAGATTTAAGAAGGAGATATACATATG
>priA
GAGGCAATTCCGACGTCTAAGAAACCATTATTATCATGACATTAACCTATAAAAATAGGCGTATCACGAGGCCCTTTCGTCTTCACCTCGATGGATCCAACGGTGGAGCGGATTTTCATTACGTTACCGCAAGAGCAGCTAGCAGTAATTTCTTCGTATTTCGGGTGAATATCTTTTTTCATGGGAAAACCTCGGTTTAAGGCCGCGTCGCTCTTCCAGCCCTAACGCCAGACACCACGCGATGTTAAAAGTATAGCTTCAATACGATCATTTCGTACGAAGGCGCGAAATCATACAGAAATTAACCAGCGTATGCAAACTGATCCGCACTCTTCTACGGCAATGTGTATACTAACCCACCGAATTTCAAGTCAGGATGATGCTATGCCCGTTGCCCACGTTGCCTTGCCCGTTCCGCTTCCTCGTACCTTTGACTATCTGCTGCCAGAAGGCATGACGGTTCTCGAGAACCGTCATGCCTTCTGGATCCAACGGTGGCGGCCGCTCGAGAGATCCTCTAGATTTAAGAAGGAGATATACATATG
>priC
GAGGCAATTCCGACGTCTAAGAAACCATTATTATCATGACATTAACCTATAAAAATAGGCGTATCACGAGGCCCTTTCGTCTTCACCTCGATGGATCCCGGTAATACCACGCCCAGCGTACCCAGCACTACCGCCAGCCAGCCAATGATGATTAAAATGATTCGTTGCATATTGAGTGTTGTCAGCTTACAGAGTGGCTACTTTAGCATAACAATTATCATTTTCATTGAGGTCTTATCGTGAAAACCGCCCTGCTGCTGGAAAAACTGGAAGGACAGCTCGCTACGCTGCGTCAGCGTTGTGCCCCGGTGTCACAGTTCGCCACGCTACTCGAGAGATCCTCTAGATTTAAGAAGGAGATATACATATG
>yojI
GAGGCAATTCCGACGTCTAAGAAACCATTATTATCATGACATTAACCTATAAAAATAGGCGTATCACGAGGCCCTTTCGTCTTCACCTCGATGGATCCTGCCGCTACAACCTGACATTCCGTCAGGCAGGTAAAAAAGAATAAAAATAAGAATTATTATTGCTGTGCGCGCGAAGATGTTTAAACTGCGGGCTGTAATTCATTGTCCGGGTTTTCTGCATGGAACTTCTTGTACTTGTCTGGCGGCAGTATCGCTGGCCATTTATCAGTGTGATGGCGCTAAGCCTCCTCGAGAGATCCTCTAGATTTAAGAAGGAGATATACATATG
>yebU
GAGGCAATTCCGACGTCTAAGAAACCATTATTATCATGACATTAACCTATAAAAATAGGCGTATCACGAGGCCCTTTCGTCTTCACCTCGAGAAGCCCAGGAAGGCAAACACTTCCTGTTGCAGGAAAGTGAACCGAAAGAGTGGCGTGAATGGGGAACTGCGCTTCCCAAATAATGCCCACTGCTCCGGCGTGCCTGCGCCGGAGCGTTTATGCTAAACTGCGCGCCTGTTTTTTTGCCAGTGGTACATGCTCGTGGCCCAACACACCGTTTATTTCCCGGACGCCTTTCTGACACAAATGCGCGAAGCGATGCCTTCGACGCTCTCGGATCCTCTAGATTTAAGAAGGAGATATACATATG
>yebQ
GAGGCAATTCCGACGTCTAAGAAACCATTATTATCATGACATTAACCTATAAAAATAGGCGTATCACGAGGCCCTTTCGTCTTCACCTCGAGCTCTTCACCCAGCGCCTGCAAAATGCCAAAAACTTTTAGCACGGAAGATACAGAATCAGGCTGTTTATCCAGATCTGCGTTAGCCATTTATCACCTCATTGCGAGTGTTTTATAAAAATCAGAACTGTTTTTTATTATAATTTCGCACCAGGGTGGTCGCAATCCATCTTTTGCCGGTTAGTTACAATTCTGCGACATCCACCGTGAATATCAGTGCTAGAATCATACCCCTGTTGATTATTCACCAGGATCCCGGGATCCTCTAGATTTAAGAAGGAGATATACATATG
>yebR
GAGGCAATTCCGACGTCTAAGAAACCATTATTATCATGACATTAACCTATAAAAATAGGCGTATCACGAGGCCCTTTCGTCTTCACCTCGATGGATCCCGGGCAACGTTGGTAATCACCACGCGGCAGTTCCTCGCCGATTGCCCTCACTGTTATCTTTTTTGTCGGCGTAATTTGTGGTGTGTTAAGAGCCATGACGTGCCAAATGTAATAAGAATTAACATTAATCTTAACCCATGATGGGAATGATCTTGAGCATTAACGCATTTAATGCTTATTTTAATAGGCTGGCAGATCCAGGTAAGACAACCAAGTGATTATATAATGAACAAAACAGAATTTTACGCGGCTCGAGAGATCCTCTAGATTTAAGAAGGAGATATACATATG
>yebS
GAGGCAATTCCGACGTCTAAGAAACCATTATTATCATGACATTAACCTATAAAAATAGGCGTATCACGAGGCCCTTTCGTCTTCACCTCGAGCCGCGTAAAATTCTGTTTTGTTCATTATATAATCACTTGGTTGTCTTACCTGGATCTGCCAGCCTATTAAAATAAGCATTAAATGCGTTAATGCTCAAGATCATTCCCATCATGGGTTAAGATTAATGTTAATTCTTATTACATTTGGCACGTCATGGCTCTTAACACACCACAAATTACGCCGACAAAAAAGATAACAGTGAGGGCAATCGGCGAGGAACTGCCGCGTGGTGATTACCAACGTTGCCCGGGATCCTCTAGATTTAAGAAGGAGATATACATATG
>yebO
GAGGCAATTCCGACGTCTAAGAAACCATTATTATCATGACATTAACCTATAAAAATAGGCGTATCACGAGGCCCTTTCGTCTTCACCTCGATGGATCCTGGGCGCAGGTATTCAACATGATGTGCGATCAGGATGTACAATTTTTCAGCGGAATTTGTGCCATTAACCAGTTTATCCCGTGGTGATATCATTTTTTCAGCACTAGATTTTCTTCCTCTCCAGCAGTGGTAGAATAGCGCCTCTACTCAGAGGTGGTGAAATGAACGAAGTTGTAAATTCAGGCGTGATGAACATTGCGTCTTTGGTTGTATCGGTGGTGGTTCTTCTTATCGGGCTCATCTTGTGGTCTCGAGAGATCCTCTAGATTTAAGAAGGAGATATACATATG
>yebE
GAGGCAATTCCGACGTCTAAGAAACCATTATTATCATGACATTAACCTATAAAAATAGGCGTATCACGAGGCCCTTTCGTCTTCACCTCGATGGATCCAGTACCGCTAACCGTGCGTGGTAAAAGTGCCGATATTCATTACCAGGTCAGCGTGGACTGCAAAGCGGGAATGGCGGAATATCAGCGGCGTTAATGGCTTCTGATAATTCGATTGACTGTTGGCGGATGCGGCGCGAGTGCCTTGTCCGCCCCAGAACGCACCACAATCGTAGGCCTGAGAAGACGCAACAGCGTCGCATCGGGCAATCAGCATCAAACAATGCCACTCAAAACGACAAACTACTTTCACCTAAAATACCCTTATCACCTGATATACAGTAAATACCTTACCTGGCGCGAATTTCTTTGAATAACGGCCTACCGCCCCGCTTATTTGCGCATCTTTTGTCTCGATATACATTTTCTGACATCCTCATCCGCTATGCTACAGGCACTAAAAATGGTTATTGAGGAGCAAATATGGCTAACTGGTTAAATCAACTGCAATCCCTGCTTGGGCAAAGCAGTTCTTCTACCTCCTCGTCTGCGGCTCGAGAGATCCTCTAGATTTAAGAAGGAGATATACATATG
>yebF
GAGGCAATTCCGACGTCTAAGAAACCATTATTATCATGACATTAACCTATAAAAATAGGCGTATCACGAGGCCCTTTCGTCTTCACCTCGATGGATCCGTCGTCGGTGCTGAATCCGAAGAGGAAGATGCCTCACACGCGGCCTGAAGCAACTTGCGCTCCTGACAATTTGTACCATGCTTTCTCCTGAATCATTGTGCTATGGAGAAAAACATGAAAAAAAGAGGGGCGTTTTTAGGGCTGTTGTTGGTTTCTGCCTGCGCATCAGTTTTCGCTGCCACTCGAGAGATCCTCTAGATTTAAGAAGGAGATATACATATG
>yebG
GAGGCAATTCCGACGTCTAAGAAACCATTATTATCATGACATTAACCTATAAAAATAGGCGTATCACGAGGCCCTTTCGTCTTCACCTCGATGGATCCCCAGTTCACCGGAGCCTAATAACATCACGCGAGTTGCTGCCGGACGCAGCGCAGTGCCTAATAACGTCATAACGAATATCCCCTGATTAATTCCGCGCGCAGTATAAACGAAAACGTTTGCGTGTGTCTTTATTGCTGATGTTGATTTCTCAACCGAAAAGAAATATACTGTATAAAATCACAGTTATTATGAGAGGCTGCAAATGGCGGTTGAAGTTAAATACGTAGTCATTCGTGAGGGCGAAGAGAAAATGTCGTTTACCAGCAAAAAGGAAGCCGACTCGAGAGATCCTCTAGATTTAAGAAGGAGATATACATATG
>yebA
GAGGCAATTCCGACGTCTAAGAAACCATTATTATCATGACATTAACCTATAAAAATAGGCGTATCACGAGGCCCTTTCGTCTTCACCTCGATGGATCCACCAGTATGCGAGCTGCCTGAAAGGAGATTAATGAGGAAGTGATTACGTGCAACAGATAGCCCGCTCTGTCGCCCTGGCGTTTAATAATTTACCGCGACCACACCGCGTTATGTTGGGGTCGCTCACCGTTCTTACTCTGGCCGTCGCTGTCTGGCGGCCTTATGTTTATCACCGTGATGCCACGCCAATTGTCAAAACTCGAGAGATCCTCTAGATTTAAGAAGGAGATATACATATG
>yebB
GAGGCAATTCCGACGTCTAAGAAACCATTATTATCATGACATTAACCTATAAAAATAGGCGTATCACGAGGCCCTTTCGTCTTCACCTCGAGCTTCATAGCCTACGCCGCCCACTTCAATTAACACCAGCGGGGGTTGTTTTTCAATGATGATGCCTCTGAGTCTGCCTATCACATGACGCTCCTGCGTAATGAATCAAAGATAATGCTGTATGATAAAAAAATGCTGGATAGATATCCAGCGAAGGATGAAGAAAACTTGCGAGGTGTCTCGATGAACTGAAAAATGGCACAGTATAATTTATTCTACAGGTTATATTGGAAGCAAATATTTTAATATTACATATTCAGTGAAGAAATGCGTAATAAAAATATACATTGCGCCTCCTGAAAGGATCCTCTAGATTTAAGAAGGAGATATACATATG
>ygjN
GAGGCAATTCCGACGTCTAAGAAACCATTATTATCATGACATTAACCTATAAAAATAGGCGTATCACGAGGCCCTTTCGTCTTCACCTCGATGGATCCTCGGCAACTGCACCACTATTGCGACGAATAATAAATTTGTGGTACTGAAAGCGGTGAAGCTGGGACGTCGTCGGTAAGATTGGGAGTTACCTGCCGGATGCGGCGTAAACGCCTTATCCGGCCTACGTTCAGCACGTTACTCCAGGCCGGATAAGACGCGGCAAGCGTCGCATCCGGCAATGTCTGCCCAGTTCTGGAATCGCGCTTCCATAAAACAAAAAATCCCTGTCACCATCGTCTACATTCTCTTGTTTAGCGTTTTTCTACGTTTATTCTTCCGTCACACAGATAAATTCATCCGTTGCCAATCTGGCAACGGATGTTATCATATTGCCAATTTGTCAACGGACGTGATGAAGAATGCACCTGATAACTCAAAAAGCATTGAAAGATGCTGCGGAAAAATACCCGCAACATAAAACGGAGTTGGTGGCTCTGCTCGAGAGATCCTCTAGATTTAAGAAGGAGATATACATATG
>ygjO
GAGGCAATTCCGACGTCTAAGAAACCATTATTATCATGACATTAACCTATAAAAATAGGCGTATCACGAGGCCCTTTCGTCTTCACCTCGATGGATCCATTGCTCATAACCGCCCACGAAAAAGAGAAAAAGGGTATACTCACGCACCCTTTTCAGGGGCAATGTCGAAATTTTATCATTCAGGAGGGCCGATGAGCCACTTAGACAACGGTTTCCGTTCACTGACACTACAACGTTTTCCGGCGACGGATGACGTTAACTCGAGCGGGCGACGGATGACGTTAACTCGAGAGATCCTCTAGATTTAAGAAGGAGATATACATATG
>ygjJ
GAGGCAATTCCGACGTCTAAGAAACCATTATTATCATGACATTAACCTATAAAAATAGGCGTATCACGAGGCCCTTTCGTCTTCACCTCGAGGCTTTGCGTGGTGGAAATACAGTAAATATATAAAGGGATTAACGGCTGAAGAGCGCCATATTGAAGCGACGCCAGCCAGCAATGTTGATTAAGCAGAATAATAAAAAATGAGCAGGCATTTTCCCTCTTCCTGGATGAGGAGAGGGAAAATAGTTTCTGCCTTTATATTTTTATAATTACAACGATAAAAGGCTGTACTTTTTCTTTAGCTCATGGATTAACACAATGAAATTAATCACTGCACCATGCAGAGCATTACTTGCTCTGCCGTTTTGCTACGCCTTTTCTGCGGCAGGAGAAGAAGCACGGGATCCTCTAGATTTAAGAAGGAGATATACATATG
>ygjH
GAGGCAATTCCGACGTCTAAGAAACCATTATTATCATGACATTAACCTATAAAAATAGGCGTATCACGAGGCCCTTTCGTCTTCACCTCGATGGATCCACTGTCGCCAGGGATACGCCAGCTTCGATTGCGATGTCTTTTAGTGTTGCCATGTTTACCTTTTTTACTTTCCCTGATGTGCGCCCCCATTGTAGAGGAAGTGCTTATCGGGTCACCTGTTTTCAGTAAATAAAGCGCGTTTCTTTGACGCTGTAACGGTAACACAGCGGCTCACGAATGTGATCACGCCTGCATTCTCCATTTTTAGCCTACAGGATTGAGAAAAACTTTTGCTATAGTTTAGTAAAATTTTACCCTAAGGGAGGAAGCAATGGAAACCGTGGCTTACGCTGATTTTGCACGTCTGGAAATGCGCGTCGGAAAGATTGTGGAAGTGAAACGCCATGAAAACGCCGACAAGCCTCGAGAGATCCTCTAGATTTAAGAAGGAGATATACATATG
>ygjI
GAGGCAATTCCGACGTCTAAGAAACCATTATTATCATGACATTAACCTATAAAAATAGGCGTATCACGAGGCCCTTTCGTCTTCACCTCGAGTCTGCAATAACGCGGTCAAAAAAGTGGTTCTCAAAGTCACCATCGAAGATGGTTATTTCCATAACAAATAACAACTACGGCGGCAAAAGGAGTTTGCCGCCACCGCTACCCTACTCATTTTCGGAGATGTGTTATGTCTGATACCAAACGTAATACAATCGGCAAATTCGGCTTGCTCTCGCTGACTTTTGCCGCCGTTTAGGATCCTCTAGATTTAAGAAGGAGATATACATATG
>ygjG
GAGGCAATTCCGACGTCTAAGAAACCATTATTATCATGACATTAACCTATAAAAATAGGCGTATCACGAGGCCCTTTCGTCTTCACCTCGAGTGCAGATCGGTAGTGGACATCAGAGTGGTATCGTCCGCCAGCGGGGTATTTTGCTGGGTGACATACGGATGAGAAGACATGTTCGCGTCCTGTGCAGGTTATATGGTTGTTAACTTCTTGTCAGAGTTTATGTCGGCCCCGCTGCGGTTATCTTTAACCGATTAATTTGATTTAGATCGCAATTTGCGATTTAAACACAAATCTAATTCCTTGATTTAAAATACTTTCACTCTGTTACTATACGAAAACGTTAATTATCTTGCCCAAAAATCAGGCAATTATTGCCCTGAAAACGTGCATTTGCGCAGCAATCATCAAATCCATACCCGACAAAAACCGTGCAAAATAACAACAAATGTTAACAGATAGCATTAAATATTGCACAAATGATAACCGAATTTGTGTTTATCCCGATTTTCGCGATCGCAGCCGGAGTGGCGCAATCCCTGCAATACTTAAATCGGTATCATGTGATACGCGAGCCTCCGGATCCTCTAGATTTAAGAAGGAGATATACATATG
>ygjD
GAGGCAATTCCGACGTCTAAGAAACCATTATTATCATGACATTAACCTATAAAAATAGGCGTATCACGAGGCCCTTTCGTCTTCACCTCGATGGATCCCGCCAGAACACCTGCTTTTTCGCAGGAACGCTTGAAGCGACGCAGAGCTACGTCGAACGGCTCGTTTTCACGTACTTTAATTACCGGCATGTGCCTCTCACCTTTGATTAATTCGGTTTGCCGCTGGCATCAACGCCAGCTTATTTCAAAATGGTGCGGAATTTTACTGCAATTGCTGCTGCTTTGTAAAGCACCGCGGCCTTTTTTGAAAGGGACTTTTATAAGGGTGAGGAGTATACACGAGGCTTTCTCCAGGGGCGAACAAAGTTTTACATCAACCCGCATTGGTCCTACACTGCGCGGTAATAAAGCGAGGTAAAACAAGTCATGCGTGTACTGGGTATTGAAACTTCCTGCGATGAAACCGGCATCGCCATTTACGACGATGAAAAAGGTTTGCTCGAGAGATCCTCTAGATTTAAGAAGGAGATATACATATG
>bax
GAGGCAATTCCGACGTCTAAGAAACCATTATTATCATGACATTAACCTATAAAAATAGGCGTATCACGAGGCCCTTTCGTCTTCACCTCGATGGATCCAACCCCGGAGAAGTCCAGCTGGCGGCAACGGCGAAGCCAGGAAGGAGTGTCAGAAAACAGGCGGCGAGTTTCATGGCGGATGAGTCCTTATTGCTGCGATTTCAGACAGTTTGCCAGCGATAAGCCAAACAAAACTCATCCCTGAGCGGTAAGTCCACAGGATGAGAAGCAAGGGTGAGCGATCTCGCGCAAAAAACGGCTGAATTTTGCGATAACCCCCACATTTTCTGCGATTTAGCGCCAATCTGAATCGTTAACACGTGACATAGTTTCAGATTTGGACTATTCCTTGGGGTGCTCTTGACAGCTATTTTTGATATGATTTGAGATTCAACTCTCAAATTTGTGAAAAATATAAGGTGTTGGAATGATTAAATCCGACCAGGAGACCTGATGATTTTGACTCCCATACGACGATATGGGGCGATGATTCTTATGTTACTCACTCTGGTGTTTTCGAGTGAGGTGTTAGCGAAGACGCACACAACACTCGAGAGATCCTCTAGATTTAAGAAGGAGATATACATATG
>ygjV
GAGGCAATTCCGACGTCTAAGAAACCATTATTATCATGACATTAACCTATAAAAATAGGCGTATCACGAGGCCCTTTCGTCTTCACCTCGATGGATCCAACGACTTCCGCGAACTGGCGATCTTCAAAAGCGGCGTAACGCTATAAAGTCGAAATGAGTTGTTAATAAAAAACGGCGTTTCATAATGTGAAGCGCCGTTTGCTTTTCCATACCTGCTAAGGATTTATCATGACCGCGTATTGGCTGGCCCAGGGCGTGGGTGTCATCGCCTTTCTGATTGGTATCACAACATTTTTCAATCGTGACGAACGTCGCCTCGAGAGATCCTCTAGATTTAAGAAGGAGATATACATATG
>yacL
GAGGCAATTCCGACGTCTAAGAAACCATTATTATCATGACATTAACCTATAAAAATAGGCGTATCACGAGGCCCTTTCGTCTTCACCTCGAGACAGCCGTTGATACTTACCGTTATCTGAACTTCAACCAGCTTTCTCAGTACACCGAGAAAGCCGATGGGGTGATTTTCCAGACTGCGGTTTAAAAAGTCAGCGCACGCGCTGCGCATAAACGACACAATGCCCGGTGAATGAGATTCCCGGGCATTTTTTTATTTCTAAACCATCGCCGTTCCGCTGTTTTTCTCCGGTAAGGCTGCGATAATTACATCAATGGCGCAATGCGATTTCGGTGCATTGCCGGGAGCAGAGGAACACACTATGGATTACGAATTTCTGCGCGATATTACCGGAGTGGTAAAGGTGCGGGATCCTCTAGATTTAAGAAGGAGATATACATATG
>ygjR
GAGGCAATTCCGACGTCTAAGAAACCATTATTATCATGACATTAACCTATAAAAATAGGCGTATCACGAGGCCCTTTCGTCTTCACCTCGAGTTGACGCCAAAATCCTCCATCGCCAGCCGAAATATCTCGGGCCTTCGGTCATGATTGGGCCGTTTAGTGAGCATGGCTGTCCGGCGCAGAAATAATGCGTATCTGCGCACGTCGAAGATGAAAAAGGCGTGCTACATTGACGACAGAATCCCTTTATGGAGTATCCACGCGTTATGATACGTTTCGCTGTGATTGGTACGAACTGGATCACTCGCCAGTTCGTCGAGGCCGCCCATGAGAGCGGTAAAGGATCCTCTAGATTTAAGAAGGAGATATACATATG
>ygjQ
GAGGCAATTCCGACGTCTAAGAAACCATTATTATCATGACATTAACCTATAAAAATAGGCGTATCACGAGGCCCTTTCGTCTTCACCTCGAGGGAACCCCAGTACCACCAGCTTGAGTTCGACACCCGACTGTGGCTAACGCAGTTGTCGCTTGGGCAGAACAAAATCTGAAAATGATGTCAGGCGTTATCTTTTCTTTCTTTAGCGCCTAAAATCGACCTCCCCCCTTTCGTTAAGGATAACGACCATGCTGCGCGCATTTGCCCGCCTTCTTCTCCGTATTTGTTTTTCTCGCCGGACTCTAAAGATTGCCTGCTTACTGTTACTTGTGGCAGGAGCGACGGATCCTCTAGATTTAAGAAGGAGATATACATATG
>ecfG
GAGGCAATTCCGACGTCTAAGAAACCATTATTATCATGACATTAACCTATAAAAATAGGCGTATCACGAGGCCCTTTCGTCTTCACCTCGAGCGCCCAGCGTATTGAGATGGTCACGCAACGCCTCAACGGCACTGTGATTAACAATAAACTTTAATTCGATTTCCTGAGCCATGGCCTTTACTTATCGGTTATGTCACATAAGTGACGATGAACGGCGAACTTAATGCGATCTTTTTTGTCAGTAGATAGTATTTTGCGCCAAATTGCCATGCAACGGGCAATTTGACGGGCGTAAAAGTTTGAAGCAGTGGCAAGACCTGACACAGAGGATTCCGATTGATGTCGAATGCTTTGCGTAGCGACACTGATGCCACTACTATCGTTCCACTTTCCATGACAATAACGACAGCCTGATGCCAAAATTACGCCTGATCGGATTAACTTTACTCGCACTTAGCGCGACTGCCGTCTCACACGCTGAAGAAACGCGCTATGTTTCCGGGATCCTCTAGATTTAAGAAGGAGATATACATATG
>ecfD
GAGGCAATTCCGACGTCTAAGAAACCATTATTATCATGACATTAACCTATAAAAATAGGCGTATCACGAGGCCCTTTCGTCTTCACCTCGAGCGGCCAAAGCCTGATCTAAGCGTTGACCGAGTTGGTTTTCGGACACCGTTGCAGTGAGCTGTACTCGTTGTGCCATATATACTGCTTCTTCGTTTATCGTTGGGGTTTTACGGCTTTGCCGTTTAATATAGTGTGCTATTGTAGCTGGTCTTAACCGGGAGCAGGAACAGAGAATCTCCCGTATTACATTTTGAGGAAAGTCAAAACGTCATGACGCGCATGAAATATCTGGTGGCAGCCGCCACACTAAGCCTGTTTTTGGCGGGTTGCTCGGGGTCAAAGGAAGGGATCCCGGGGATCCTCTAGATTTAAGAAGGAGATATACATATG
>ecfE
GAGGCAATTCCGACGTCTAAGAAACCATTATTATCATGACATTAACCTATAAAAATAGGCGTATCACGAGGCCCTTTCGTCTTCACCTCGAGAATTCCAGGACACGGTGGTATTTTAGATCGTATTGATAGCCTGACGGCTGCGGTACCGGTCTTTGCTTGCTTGTTGTTACTGGTATTCAGGACGCTTTAACGGAAGGTAATATGCTGAGTTTTCTCTGGGATTTGGCTTCGTTCATCGTTGCACTGGGTGGGATCCTCTAGATTTAAGAAGGAGATATACATATG
>ecfK
GAGGCAATTCCGACGTCTAAGAAACCATTATTATCATGACATTAACCTATAAAAATAGGCGTATCACGAGGCCCTTTCGTCTTCACCTCGAGTATCCGAGCGGGTTCAAGACTTTTGTTATCGCATTGGCTCGATTCTGCTGGTGCTGTTAATGGGGCTTGCACTTTTCAATGATTTCTCTCGGTTATGAGAGTTAGTTAGGAAGAACGCATAATAACGATGGCGATGAAAAAGTTGCTCATAGCGTCGCTGCTGTTTAGCAGGATCCTCTAGATTTAAGAAGGAGATATACATATG
>ecfI
GAGGCAATTCCGACGTCTAAGAAACCATTATTATCATGACATTAACCTATAAAAATAGGCGTATCACGAGGCCCTTTCGTCTTCACCTCGAGCCGCCATTACTCTGGCTCTGGTTGTTTTCTAAGTGGTTAAACAAACGGTCAAATCCAATAGCAGAACGGTAAAGCGGGGATAAATCAAAGTTACGCATAATCAATAGCTCCTGAAATCAGCGAGAATGTAAGACCTTCCACAATGGACAGGTCAGGTAGCCAGAACACCCATCAGGCGCGTCCTCATCGGCTACGATGTAAAAATGGGTCTGGAAATGAACTTTTCAAGCCTTATCAGCGGACTTTTTTTTGCAGTTTATGGTCTATTGCATAGACTGAGGGGGCAGCACGAAACGTTAAAGTGCGATAGCCGCCACAGTGCGACGTAATGATGATGTTATTTTCAGCAAGGGATCGCTATAACTCATCAGGCCAACACCCACGATCAACAGATGAAGGATCCTCTAGATTTAAGAAGGAGATATACATATG
>dctA
GAGGCAATTCCGACGTCTAAGAAACCATTATTATCATGACATTAACCTATAAAAATAGGCGTATCACGAGGCCCTTTCGTCTTCACCTCGATGGATCCTCGCCCACTCCCTATTGAAATCTTCGAAGAGAGTTACCTGGAAGAAAAGTAGCTACCCCAAACTGATTACAAAACTTTAAAAAGTGCTGGTTTGTGCGAGCCAGCTCAAACTTTTTAACCTTTTTGTTTCAATTATGATCCAGGTACATTTCTGTGATGTTGTCTGGGTGTTATTTTAAGGCCGCAGGTACCCCATAACCTTACAAGACCTGTGGTTTTACTAAAGGACACCCTATGAAAACCTCTCTGTTTAAAAGCCTTTACTTTCAGGTCCTGACAGCGATAGCCATTGGTATTCTCCTTGGCCATTTCTATCCTGAAATAGGCGAGCAACTCGAGAGATCCTCTAGATTTAAGAAGGAGATATACATATG
>pmrD
GAGGCAATTCCGACGTCTAAGAAACCATTATTATCATGACATTAACCTATAAAAATAGGCGTATCACGAGGCCCTTTCGTCTTCACCTCGATGGATCCAGCTGAAAAACGGCGGTATTAAAATTTCACGTCAGGCGCTAAAAGAGTGGGTGCAACGTCAGCAATAATTAACCCTCCGTTTCACTTCTCATTTCTGCCATTCCATTGCCGTTGATAAAGAGTTTATCTGTTAATCTGTAAATTGATGTGAAAACTCTTAGCAAACAGGATAATGCAATGGAATGGCTGGTCAAAAAATCGTGCTGCAATAAACAAGACTCGAGAGATCCTCTAGATTTAAGAAGGAGATATACATATG
>ybaK
GAGGCAATTCCGACGTCTAAGAAACCATTATTATCATGACATTAACCTATAAAAATAGGCGTATCACGAGGCCCTTTCGTCTTCACCTCGATGGATCCGGGATAAATTACGCGCCATGCCGCCGGGGCGATATGTGGTCGCGGTCGGTGCACTACACCTGTATGGAGAAGGGAATTTGCCGCAAATGTTGCGCTAAAAAAATGGCCAATATCGCTATTGGCCCGTCAAAGAGGAATTTCATTTTTTTATTATTATGCCGTCACTTTAAGCGACGGTGTAACTCGATTGTCGCTCAATCTCACCATCCTGCCAATACTCTTAGGCAAGATGACTCTTTTTTTTGGACCGCCATCAGGCGTATGCTTGCTTCGTTTTTTTGTTTAAGGCAGGAAAATTACCATGACACCCGCAGTTAAATTACTCGAAAAAAACAAGATTTCGTTTCAAATCCATACCTACGAGCACGATCCGCTCGAGAGATCCTCTAGATTTAAGAAGGAGATATACATATG
>ybaN
GAGGCAATTCCGACGTCTAAGAAACCATTATTATCATGACATTAACCTATAAAAATAGGCGTATCACGAGGCCCTTTCGTCTTCACCTCGAGTAGCGTGGCGAACTGTGACACCGGGGCACAACGCTGACGCAGCGTAGCGAGCTGTCCTTCCAGTTTTTCCAGCAGCAGGGCGGTTTTCACGATAAGACCTCAATGAAAATGATAATTGTTATGCTAAAGTAGCCACTCTGTAAGCTGACAACACTCAATATGCAACGAATCATTTTAATCATCATTGGCTGGCTGGCGGTAGTGCTGGGTACGCTGGGCGTGGTATTACCGGGATCCTCTAGATTTAAGAAGGAGATATACATATG
>ybaO
GAGGCAATTCCGACGTCTAAGAAACCATTATTATCATGACATTAACCTATAAAAATAGGCGTATCACGAGGCCCTTTCGTCTTCACGTCGACCATTGCCGAAATCAGGCTGTCTCTCACTATTTGACGCACTGGCTGGACTATCCACATCTACCTTATTCCCCCGAATAACGAGATCCCTTCCAGCACCGGGCAATTGCCCGGTTTTTTTTGCGTTGAATTTGTCATTTTGTGCCGTGGTGTTTAAACCGCACAGAATAAATTGTCGTGATTTCACCTTTAAAATAAAATTAAAAGAGAAAAAAATTCTCTGTGGAAGGGCTATGGGATCCTCTAGATTTAAGAAGGAGATATACATATG
>ybaL
GAGGCAATTCCGACGTCTAAGAAACCATTATTATCATGACATTAACCTATAAAAATAGGCGTATCACGAGGCCCTTTCGTCTTCACCTCGATGGATCCTCCTGCCACTATTGGGGATGTTGACCATATTCCTGCCTGATAACCGGCATAAAGACTGATTTCATTGCAGCCAAAGGCAAACTTTGGCTGCATCGTTTTACAGTCGCCATAAGCCTTTCCTCTGTTAAACCGCCTTCTGTTTTCCGATCCGTGCTTTTTTTGCAGCTAATTCCATTTTTCTGCAAAATTCAATAATTATTCATGAACATCATCAATGAAATTGTCATAAACTATTACCTGTAATTTTGGTTTTCCCGGCCAAAAATGGACAATAACCACCAGGAAAAGGAGACGGAATGCATCACGCCACCCCGCTTATCACCACCATTGTTGGCGGCCTTGTGCTCGCCTTTATCCTCGGCATGCTGGCTCGAGAGATCCTCTAGATTTAAGAAGGAGATATACATATG
>ybaB
GAGGCAATTCCGACGTCTAAGAAACCATTATTATCATGACATTAACCTATAAAAATAGGCGTATCACGAGGCCCTTTCGTCTTCACCTCGAGGCGAGTCCATTATTGCGGATAATAATATTCAGACCCTGCGTCGGTTCTTCGATGCGGAGCTGGATGAAGAAAGTATCCGCCCCATTTGATCGTAAGCACAGCTTACGTTCGTCATCCTTAACGTGATTGAGAGAGAAACCTATGTTTGGTAAAGGCGGTCTGGGTAACCTGATGAAGCAAGCCCAGCAGATGCAAGAAAAAATGCAGAAAATGCAGGAAGAGATCGCGGGATCCTCTAGATTTAAGAAGGAGATATACATATG
>ybaA
GAGGCAATTCCGACGTCTAAGAAACCATTATTATCATGACATTAACCTATAAAAATAGGCGTATCACGAGGCCCTTTCGTCTTCACCTCGAGCCCGCAACGCTACTCTGTTTACCAGGTCAGGTCCGGAAGGAAGCAGCCAAGGCAGATGACGCGTGTGCCGGGATGTAGCTGGCAGGGCCCCCACCCATTTCTGCCTCCCACCGTTTCGTCAAAAAATCCCAACATGGCTAAACTTTAACCACAACTGACGTCGCAAGAATTGTCTGGCTGCGCAGTACGCTTCGGAGGTATGTCTGATGAAGTATGTTGATGGTTTTGTGGTTGCCGTTCCTGGATCCTCTAGATTTAAGAAGGAGATATACATATG
>ybaD
GAGGCAATTCCGACGTCTAAGAAACCATTATTATCATGACATTAACCTATAAAAATAGGCGTATCACGAGGCCCTTTCGTCTTCACCTCGAGTTCCCAGCAGGAGCAGTCGAAAAACGTTAGTATTCATAGGTCGTCCCTTTCTCGTCGCAATTAGCCTAATGGTAGAGGGTAAAAGCAGCGAAAGCATCGATCCTTTATCTCAAAAGCGTTGCGCCTTTGTTGTATCGTCAGTTCAGGGTAAAATAGATTTCCGTTAACCACCTGGTCAGGACGCCGTATGCATTGCCCATTCTGTTTCGCCGTGGACACTAAGGTAATTGACTCTCGTCTCGTGGGCGAGGGTTCATCCGTACGGGATCCTCTAGATTTAAGAAGGAGATATACATATG
>ybaE
GAGGCAATTCCGACGTCTAAGAAACCATTATTATCATGACATTAACCTATAAAAATAGGCGTATCACGAGGCCCTTTCGTCTTCACCTCGATGGATCCCTGCCAGACGAGCCATTTCTTTCTCCACTCTGTGACACGGTTAATGGTGATTGAGTATCACCTGATATATACGGAAGTAATAGTGAATAGTTAAATAATATTGTTCCGGGTTTATATGCGATTGCTCAACCGTCTTAACCAGTATCAACGTCTGTGGCAACCTTCCGCCGGAAAGCCGCAAACCGTCACCGTCAGCGAACCTCGAGAGATCCTCTAGATTTAAGAAGGAGATATACATATG
>mug
GAGGCAATTCCGACGTCTAAGAAACCATTATTATCATGACATTAACCTATAAAAATAGGCGTATCACGAGGCCCTTTCGTCTTCACCTCGATGGATCCGCTGGACTTGAACCAGCGACCAAGCGATTATGAGTCGCCTGCTCTAACCACTGAGCTAAGGGGCCATGGTAGCGGATTATAAAGTAACTCCGTGTCGCAATCCAGCCATTACCGCGCGCCTGCTGTTTTTATAAACAATGTATTTTCAATCCGTTATACTTTTCCTGGTGATGTTAGAAAGGAGTAAATATGGTTGAGGATATTTTGGCTCCAGGGTTACGGGTCGTGTTTTGCGGTATCAACCCTGGGCTTTCATCCGCCGGGACTGGTTTTCCCTTCTCGAGAGATCCTCTAGATTTAAGAAGGAGATATACATATG
>ybaY
GAGGCAATTCCGACGTCTAAGAAACCATTATTATCATGACATTAACCTATAAAAATAGGCGTATCACGAGGCCCTTTCGTCTTCACCTCGAGCGCGAAAGAGTCCTTCCTCAATTTTTTCCAGATTTAACAATGTCAGTAAATTTTTTAGCGCCTGACTCATATAACTCTCCAGTAACAAAGCTGCCGCAGCAAGCCAAAGTGAGTTGAGTATAACGCAAATTTGCTACTGGTCCGATGGGTGCAATGGTCTGAATTACGGGCTAATTACAGGCAGAAATGCGTGATGTGTGCCACACTTGTTGACGTTACTATTTTGTTAACCACTCTTCCGGCGAGGAAAGTTAGCCCGCTGGTGCATTGATAATAAGGAGAAATGAATGAAACTCGTGCACATGGCCAGTGGTTTAGCGGTTGCGATTGCGTTGGCGGCTTGCGCAGATAAAAGCGCGGATATTCAGACGGGATCCTCTAGATTTAAGAAGGAGATATACATATG
>yzgL
GAGGCAATTCCGACGTCTAAGAAACCATTATTATCATGACATTAACCTATAAAAATAGGCGTATCACGAGGCCCTTTCGTCTTCACCTCGATGGATCCCGATGCTGAACATTGCCAATATGGGCTACTTCTCTTCTGACCGTACTATCAAAGAGTACGCCGATCATATCTGGCATATCGATCCGGTGAGATTGTAAGTTCACCAATAAATAGAACGGGGCCAAAGGGTCCCGTTTTTTTCCGCCATCATTTCGGAAAAGTGTCCAGAAGGGGCAAGGGGACTCGGGGAGTATAATTTCACCATTCAAAAAGAATGGAAAGAATAATGCAAAACAGAAAATGGATTTTGACCTCGCTGGTAATGACTTTTTTCGGCATCCCCATACTCGAGAGATCCTCTAGATTTAAGAAGGAGATATACATATG
>ybaP
GAGGCAATTCCGACGTCTAAGAAACCATTATTATCATGACATTAACCTATAAAAATAGGCGTATCACGAGGCCCTTTCGTCTTCACCTCGATGGATCCTATCTCCGGGTGTCGTCGGTTTTCTTGTTGCCTGTTTCATGGTTTTTAACTGTTGCTTCCTTGTGAATAGCGATGCAAGAACATACTGAATCATACAAACACATTAAACAAGTCTCCAACTCCATTTGCGCCATCCCTCACCGCGCGCTAGCATGATATTTCACAAAGGGAGGTCGTATGGATCTGTTGTACCGGGTAAAAACGCTTTGGGCCGCGCTGCGCGGTAATCATTACACCTGGCCTGCCCTCGAGAGATCCTCTAGATTTAAGAAGGAGATATACATATG
>ybaQ
GAGGCAATTCCGACGTCTAAGAAACCATTATTATCATGACATTAACCTATAAAAATAGGCGTATCACGAGGCCCTTTCGTCTTCACCTCGAGGGCAGGCCAGGTGTAATGATTACCGCGCAGCGCGGCCCAAAGCGTTTTTACCCGGTACAACAGATCCATACGACCTCCCTTTGTGAAATATCATGCTAGCGCGCGGTGAGGGATGGCGCAAATGGAGTTGGAGACTTGTTTAATGTGTTTGTATGATTCAGTATGTTCTTGCATCGCTATTCACAAGGAAGCAACAGTTAAAAACCATGAAACAGGCAACAAGAAAACCGACGACACCCGGAGATAGGATCCCGGGATCCTCTAGATTTAAGAAGGAGATATACATATG
>ybaV
GAGGCAATTCCGACGTCTAAGAAACCATTATTATCATGACATTAACCTATAAAAATAGGCGTATCACGAGGCCCTTTCGTCTTCACCTCGAGCACCCAGAACAACGCACAAATCGTCTTTGAAGCTCTGATGAGTAACCTGCGTAAAGAGGCGAAAATCAAAATTGGCGATGCGCTGGAACAGCAATAATCCTGAAGCCGCCTCGCAAAAAAATGCGTTGCAGCTGTAACAAGAAAAGGTCGCTTTCGCGGCCTTTTCCATTTCTGAACATTGCCATTTGTTTACTGTTTTCACTGCCGTTAAGGTGATTCCACTGTTAACAAACAAGGAGAAAACAGTATGAAACACGGAATTAAAGCACTGCTCATTACCCTGTCCCTGGCCTGTGCCGGAATGTCTCGGATCCTCTAGATTTAAGAAGGAGATATACATATG
>ybaT
GAGGCAATTCCGACGTCTAAGAAACCATTATTATCATGACATTAACCTATAAAAATAGGCGTATCACGAGGCCCTTTCGTCTTCACCTCGAGTGGACGAAGATGGCAACAGTGTTCGCGGTCAAAAAATGGTGGCATCGGTCGCTAAGCAACTCGGCTATAACGTGTTTAAGGGCTGATCATGATGAACACGGAAGGTAATAACGGTAACAAACCTCTCGGTCTATGGAACGTCGTTTCCATCGGCATTGGATCCTCTAGATTTAAGAAGGAGATATACATATG
>yijF
GAGGCAATTCCGACGTCTAAGAAACCATTATTATCATGACATTAACCTATAAAAATAGGCGTATCACGAGGCCCTTTCGTCTTCACCTCGATAGATCTGCTCTGCTGGTAGCCGACCAGTACGGTCAGCGTTTCCTGCAAGAGTGGGAATAACCTACTCCAAACTCCCGGCTTGTCCGGGAGTTTGAACGCAAAATTGCCTGATGCGCTACGCTTATCAGGCCTACGCAATCTCTGCAATATATTGAATTTGCGTGCTTTTGTAGGCCGGATAAGGCGTTCACTCCGCATCCGGCACTCTGTGCCAGTAATCTGAAACTCCCACGTTGTTCAGGAATTTTTTATCCGCTTCTGGACATTTTCTCTACAGAACAATCGTTAGCCCGGAAGGTCGAATCTGTGACTCTTATTTTCACGGACGAACCAGATGAAAGCTTCACTGGCGCTGCTCAGCCTGCTAACGGCATTTACCAGCCACTCCTTAAAATCTCCCGCCGCTCGAGAGATCCTCTAGATTTAAGAAGGAGATATACATATG
>ygdL
GAGGCAATTCCGACGTCTAAGAAACCATTATTATCATGACATTAACCTATAAAAATAGGCGTATCACGAGGCCCTTTCGTCTTCACCTCGATGGATCCATGGACGTGTCTGGGTGCTGAAAACCGCCCCGGGCGCAGGTAACGTCTTTAGCGGCTGATGTGATATTCTGTATGCCGTTTTTACGGATATGACAGGGTGAGGGGTAACCTCACATCCTGATTATTGACTAAGTGCGCGTTGTTCATGCCGGATGCGGCGTGAACGCCTTATCCGGCCTACAAATCATGCAAATCCAAAATATTGCAGGAGTTATGTAGGCCTGATAAGCGTAGCGCATCAGGCATTTATGCGTTTAGGGTGAGGGATAACCTCGCCCTTTTTAATTCTGAGGTGCTATGTCTGTGGTAATTAGTGATGCATGGCGTCAGCGTTTTGGTGGCACAGCGCGTCTGTATGGTGAAAAAGCGTTGCACTCGAGAGATCCTCTAGATTTAAGAAGGAGATATACATATG
>ygdI_csdA
GAGGCAATTCCGACGTCTAAGAAACCATTATTATCATGACATTAACCTATAAAAATAGGCGTATCACGAGGCCCTTTCGTCTTCACCTCGATGGATCCTCAGGTTTAAGCGCGGTCGCGGCGCTGTCGAGATAGACGCCCGCATCCTGTAGTGCGGGAAACTGGGCGCGAAACTGCGCGGGATTAAAAACGTTCATGGTACTCCTCGGCTTGATGCACCGATCGTGACGCAAAATTCACTTTGATACAAGGAGAGTGCTAACCATCAGAATTATCTGGATATCCTGGCGAAGCCGCGTAAGTAACATATGCTGAATAGTGTTAGGCGTTAATTTTAGCCTGTTAATCAATACTATTAAGATTTATTAATCGCTTTAAGGAGAAGATGATGAAAAAGACTGCCGCAATTATTTCTGCCTGTATGCTGACTTTTGCCCTGAGCGCCTGTTCCGGTTCGAACTATGTGATGCACACCAATGACGGCTCGAGAGATCCTCTAGATTTAAGAAGGAGATATACATATG
>yijO
GAGGCAATTCCGACGTCTAAGAAACCATTATTATCATGACATTAACCTATAAAAATAGGCGTATCACGAGGCCCTTTCGTCTTCACCTCGATGGATCCACTGCCCTATGGCGATCAGGTGGGTAATCAGTAATTATCAGCCAGGCGCTATTTGCCGGATGCGACGCTTGACGCGTCTTATCCGGCCTACAGATCGCGGCGGTAGGCTGGATAAGGCGTTTACGCCACATCCGGCAATACAACTGCCGCAATGTTTACATCGAACTCCCCTCAGGCCACACTTTTCAGGTGGCCTTTTTTAATAATGCCAGTTACTGTTTTCCCGTCTACATACCTAAGGGAATAACATGTATCACGACGTCAGCTATCTGCTCTCCCGCCTGATCAACGGCCCGCTGTCCCTGCGCCAGATTTACCTCGAGAGATCCTCTAGATTTAAGAAGGAGATATACATATG
>ygdQ
GAGGCAATTCCGACGTCTAAGAAACCATTATTATCATGACATTAACCTATAAAAATAGGCGTATCACGAGGCCCTTTCGTCTTCACCTCGAGCCACGCGGCTTTTATTTGAAGAAGAATTTCACCAGTGCACTACTGGCCCGTCATTTTCTGATCCAGTAGCCATCGCTTTGACCTGCCGCTTTCCGGGCATATAATTACCGCTTCATTTTTTTGGCAGGGCTTTTTAGATGTTATTTGCATGGATAACCGATCCTAACGCCTGGCTTGCGCTCGGTACGCTGACGCTGCTGGAGATCGTGGATCCTCTAGATTTAAGAAGGAGATATACATATG
>ygdR
GAGGCAATTCCGACGTCTAAGAAACCATTATTATCATGACATTAACCTATAAAAATAGGCGTATCACGAGGCCCTTTCGTCTTCACCTCGAGTCGACATCCACGTACCGAAAGGTTACATCTACTTCGCGATGTTCTTCTCTATTGCGGTTGAAAGCCTCAACTTGATTCGCAACAAAAAGAATCCGCTCTGATACTCCGTACGCTCTCCTGCGGGAGGGCGTACTCACTCCTTTTACCCTCACAGTTTAAGATTTTCCTGCTTTCAAGATATATAACGTCGGTTTATAAACAGACTATTATCATAGGTAGGCCAAATGAGGATAACCGGATGAAAAAATGGGCAGTAATAATTTCTGCAGTCGGACTGGCGTTTGCTGTTTCCGGGTGTTCCAGTGATGGATCCTCTAGATTTAAGAAGGAGATATACATATG
>pitA
GAGGCAATTCCGACGTCTAAGAAACCATTATTATCATGACATTAACCTATAAAAATAGGCGTATCACGAGGCCCTTTCGTCTTCACCTCGAGATCGATCAGCAGAACCCGGCGTCCTGCCTGACCTGCCAGCGCAGAACAGAACATACCCGCCGCACCAGCGCCTATAATAATGGCATCAAACCTTTCCACGTTGCGCTCCTCTTAGAAAAAACGGGCGTGAATTGTAAAGATTCCTCAGTGGTCGCACCAGCATCAATATTACTAAAAGGAAGTATTTGCCTGAATTATATAAGATAATTATTTTTTGAGTGAAATCCATACAGGGGGCAAATCAAAAAAAGTCTATATTTCACTTTGCCCGCGCCGCGAAAGTCACTGATAATGCGCCGCGTTCATGTCCTCAAAATGGCGTAACGTCCTATGCTACATTTGTTTGCTGGCCTGGATTTGCATACCGGGCTGTTATTATTGCTTGCACTGGCTTTTGTGCGGATCCTCTAGATTTAAGAAGGAGATATACATATG
>b2974
GAGGCAATTCCGACGTCTAAGAAACCATTATTATCATGACATTAACCTATAAAAATAGGCGTATCACGAGGCCCTTTCGTCTTCACCTCGATGGATCCTGCTGCAGGCGTATGTGTTTACCGGGATGTTAGTCTCGTAAATCAATAAAGCCGGATGATCGTTAATATCATCCGGCTTCATTTACATTATTCTGTCTTATTAATTGAAAATCATTTCTCGCTTTATTATCCATGCAGCAATAATGTTTTGCGTTCAGATAACCTGCTAAATAATTAAGAGCGTGAGAACATCTATTTTTTTATCACGCAAAACAAGTCTGTATTAATTATGTTCGCTTGATGAGCAAACACCGTTCTATCTGTTGCTTTTGCAATCTTAATCGTTAAAACTACCAACAAATTTATATAGTTACGTTGTGAAATGTTGTTAATTTTTTGTTTGTTGAAATTTCGTAAAAATAGCCAGATAGACATCGTATAGGGGTTATTCTTATAAATTTCACCTGTTTTCTATCAATGATGTCGTTTTCTTAAGAATGGAGGAAGTTATTAGAGAAGATAAAGCATAAAACTATTTCTCCCAGTTACGAATTTTTTAACATTGTTTTGTCACTTGCGTTATTAATGAATAAGAAATTTAAATATAAGAAATCGCTTTTAGCGGCTATTTTGAGCGCAACCCTGTTAGCCGGTTGTGCTCGAGAGATCCTCTAGATTTAAGAAGGAGATATACATATG
>pitB
GAGGCAATTCCGACGTCTAAGAAACCATTATTATCATGACATTAACCTATAAAAATAGGCGTATCACGAGGCCCTTTCGTCTTCACCTCGATGGATCCGTTTGCGCGGTGATGAATCACTGGTCATCAAAAAAGAGAGTGATATTGAACCGTTAATTGTGGTGAAAAAGTAATACATGTTGTAGCAACCCCGTACTGATTATGAAGAATAATCAGTACGGGGATTAATCAAAATATTCAATATTTATATATTCCAATATTTATTCATTTCATATGTGAATATATTAACCAGTGGAATACCTGTGTTTTGATTATTTCTAAAGGTTTTGAATGAATGCTTATTGTCTGATACACAAGAAATAACACTCTTTTTATCGTTAAAAAATGATATTTCACTTTGCCCATGCCGTTAAAGTCACTGATAATGCGTCCGTTCGTAAATTCAAAATGGCGTAATCTAATATATGCTAAATTTATTTGTTGGCCTTGATATATACACAGGGCTTTTGTTATTGCTTGCTCTGGCATTTGTGTTGCTCGAGAGATCCTCTAGATTTAAGAAGGAGATATACATATG
>ung
GAGGCAATTCCGACGTCTAAGAAACCATTATTATCATGACATTAACCTATAAAAATAGGCGTATCACGAGGCCCTTTCGTCTTCACCTCGAGTTCGCCTTTTTCGCTGTCCAGCAGCCAGAAAGAGTTCAGCAGATCGTCGTTAGCGGCTTTAGTAATCTGGATACCTGTAATCATGTGATGCCTCCCCGGCAAAATTATTTGATTTGTTCAGCCTGTCGCGGCCAATTGGTAAAACCATTGTTGCTTGAGTGTATATATACTCCTCAAACACCCTTGAATCTTTGATTTAAATCAATAAAAACCACACATCAAGTATGGTCGCAAATGGATTTTATTGTTTTACATCAACTTATGCGGGTGTGAAATTTTACCAATTTACATTTTTTTGCACTCGTTTAAGTCTAAAAAATGAGCATGATTTTGTTCTGTAGAAAGAAGCAGTTAAGCTAGGCGGATTGAAGATTCGCAGGAGAGCGAGATGGCTAACGAATTAACCTGGCATGACGTGCTGGCTGAAGAGAAGCAGCAACCCTATTTTCTTAATACCCTTCAGACCGTCGCGGATCCTCTAGATTTAAGAAGGAGATATACATATG
>rimL
GAGGCAATTCCGACGTCTAAGAAACCATTATTATCATGACATTAACCTATAAAAATAGGCGTATCACGAGGCCCTTTCGTCTTCACCTCGAGACAATGCGGAAGTGGTCCGCATGAAAAAACAAAAGCTACAGTTAAAAGATGAGATGCTCAAAATCCTGCAGCAGGAGAGCGTCAAAGAGGTGTAAACTTTCCTAAGCCGCCAGCCAGGCGGCTTTTTTAACAACTGCATGGATTGACTGGAGATAAGATGACTGAAACGATAAAAGTAAGCGAATCACTTGAATTACATGCTGTTGCAGAAAATCACGTCAAACCTCTTTATCAGTTAATCTGTAAAAATAAAACCTGGTTACAGCAGTCGCTAAACTGGCCGCAGTTTGTTCAAAGTGAAGAGGACACGCGAAAAACGGTGCAGGGTAATGTGATGTTGCATCAACGCGGCTATGCCAAAATGTGGATCCTCTAGATTTAAGAAGGAGATATACATATG
>rimJ
GAGGCAATTCCGACGTCTAAGAAACCATTATTATCATGACATTAACCTATAAAAATAGGCGTATCACGAGGCCCTTTCGTCTTCACCTCGAGGCACGACCAGCATATTATCGATGAGCAGGAAATATTTACCCAGGTTCCTCGCCTGCGACACGCGGGACATTTCCCCTCCCGGGAAATAAAAGATGAGCACTTTCTATTCTGCATTGCCGCTAAGACTTTTCCCATCACTTCGGGGACAATATTTTTTTATCAAAACGTCGCTTTGATAGAGAGTTTTTATCAAATATGTGAATAATGCAGAAAATGGCATTTTGGACTTTTCACAGGGTCTGGTTGCGCAGGTATAGTAATACTTACAGCGTATTAAAGACGTTACGGGAAGGAGTAGGTATAGAATGTTTGGCTATCGCAGTAACGTGCCAAAAGTGCGCTTAACCACAGACCGACTGGTCGTGCGTCTGGTGGATCCTCTAGATTTAAGAAGGAGATATACATATG
>insA2
GAGGCAATTCCGACGTCTAAGAAACCATTATTATCATGACATTAACCTATAAAAATAGGCGTATCACGAGGCCCTTTCGTCTTCACCTCGATGGATCCATCGCCACGGGTTTAACAGACACCTCCGAGTCATTTAAAATGGCTTAAAGAGAGGTGCCCATGAGCGGTAAGCGTTATCCCGAAGAGTTTAAAACTGAAGCAGTCAAACAGGTTGTTGATCTCGGTTATTCTGTTGCCAGCGTTGCAACACGTCTCGATATCACCACCCACAGCCTTTATGCCTGGATAAAGAAGTACGGTCCGGATTCTTCCACTAATAAAGAACAGTCAGATGCTCAGGCCGAGATCCGCCGTCTCCAGAAAGAGCTGAAACGGGTTACCGACGAACGGGACATATTAAAAAAAGCTGCTGTAGATTCAATCTGTCAATGCAACACCCCTTTCAATTATCTCTTTCGGTGTTTTGAACTTCAGTGTCTTTCTCGGTCTGTTGTTTAGCTGAGCAGCAACCAGATCTAGTTCATGTTGAGTATATTGGGCAAGACATGTCTTTTTAGGAAAGTACTGCCGAATTAGCCCATTTGTGTTCTCGGTGATGCTGCCAACTTACTGATTTAGTGTATGATGGTGTTTTTGAGGTGCTCCAGTGGCTTCTGTTTCTATCAGCTGTCCCTCCTGTTCAGCTACTGACGGGGTGGTGCGTAACGGCAAAAGCACTGCCGGACATCCTCGAGAGATCCTCTAGATTTAAGAAGGAGATATACATATG
>tonB
GAGGCAATTCCGACGTCTAAGAAACCATTATTATCATGACATTAACCTATAAAAATAGGCGTATCACGAGGCCCTTTCGTCTTCACCTCGAGCGGGCACAACTCCTTGTTCGGGAAAGTTGTAAAGTACGTTATTTGAAAGGGCGAAGATCTGCAACGGAAAGATGATGTCTTTGTTAAGGCCATGCATAAAGTAAGGGTAATTACGCCAAAAATGACATTTTCACTGATCCTGATCGTCTTGCCTTATTGAATATGATTGCTATTTGCATTTAAAATCGAGACCTGGTTTTTCTACTGAAATGATTATGACTTCAATGACCCTTGATTTACCTCGCCGCTTCCCCTGGCCGACGTTACTTTCGGTCTGCATTCATGGTGCTGTTGTGGCGGATCCTCTAGATTTAAGAAGGAGATATACATATG
>ydaG
GAGGCAATTCCGACGTCTAAGAAACCATTATTATCATGACATTAACCTATAAAAATAGGCGTATCACGAGGCCCTTTCGTCTTCACCTCGATGGATCCCGGAAAAGCCAGAACATCACAAAAACTGGAACTTAAACTTATATGGTCTGACGGAAAACTCCTGGATTCCGTTATTTAACCCCCCCATCACTTTCTGCTGTCGCCATCACCTATTAGGTTACGCTCAAAACATTAGGCATAGCCTATTGACAATCAATTAGGCATTACCTATAGTTCCAGCATACCACCCACCCCGCCCCACAGAACGCCGGGCAATACTTCGAGTTACCAGGCAGTGGTAAGGGGTTAAGTAGCCAGCCCGAGGCGTATGAACATGACGGCGGGATTCAAATTTTGCAGTGCAGCAGTTAGTTCCGCCACCCGGCGTTAAGGGGAGAGATAAGATGGTGCATTACGAAGTAGTTCAGTATTTGATGGATTGTTGCGGCTCGAGAGATCCTCTAGATTTAAGAAGGAGATATACATATG
>crcA
GAGGCAATTCCGACGTCTAAGAAACCATTATTATCATGACATTAACCTATAAAAATAGGCGTATCACGAGGCCCTTTCGTCTTCACCTCGAGACACACCAGTGGCGGAATACCCTTTAATGATGTAGCGAGCTACACCCACAATAACCACAACCCCAATAAGGAGCTCAATGAATGTCAGCATAATTTTTCCTGTCTCCAGGCCCCAAAGTAAATAATAAAAAATTCCTAAAGCTTAAGGAAAAAATATGCCCAATAAATTGGCGATGAATGCTGATTAAAATCAAGAAAAACTGCCATTAAGACATTGAAGTTGCTGTTTTTATACATAGATAACAAAACGCATATTTAGCGGTTGGCAATTATCACATAATAATGTGTGCAAATTGATGGTGGATTGATGCAAATTTGTTAATTGCAATGGTGTTAGCTGCGGCTGTGCGCTCAAAAAATAATCTAATATGAGCATAGGTTGACGATATATATTATATACTTCGTTAAGATGATTGTTGTATCTCGTTAAAAAATAAAATAATTTTTCCTTGATTGCATTTTGTCATCAAAAAAGACTTGGTTTTTCTTTTTTGACTATTCCCATCGCAGAAAACGACGCATCATCTTTAATCGATGCGCGGAAATATTTAACTTGAACAAGCGGAAATAAATAGAGCAGCTATTCAGATTATTCTTTATGTTGGGTCTATTAAGGTTATGTTAATTGTAGCTTTGCTATGCTAGTAGTAGATTTTTGATAAATGTTTTATGGTCACAAATGAACGTGAGTAAATATGTCGCTATCTTTTCCTTTGTTTTTATTCAGTTAATCAGCGTTGGTAAAGTTTTTGCTAACGCAGATGAGTGGATGACAGGATCCTCTAGATTTAAGAAGGAGATATACATATG
>yaaW
GAGGCAATTCCGACGTCTAAGAAACCATTATTATCATGACATTAACCTATAAAAATAGGCGTATCACGAGGCCCTTTCGTCTTCACCTCGATGGATCCGGATATGGCCACGCTGAAAATTATCGGCGACGACTAACGCCAGAATATAGAAGCCACAAAAAATGAATGTTAATTACCTGAATGATTCAGATCTGGATTTTCTTCAGCATTGTAGTGAGGAACAGTTGGCAAATTTCGCCCTCGAGAGATCCTCTAGATTTAAGAAGGAGATATACATATG
>ydaO
GAGGCAATTCCGACGTCTAAGAAACCATTATTATCATGACATTAACCTATAAAAATAGGCGTATCACGAGGCCCTTTCGTCTTCACCTCGATGGATCCTGAAACTGCGCAGATGGTGTATGAAATTTACGGTATGTGGATTGATGACATGAACGACGAACAGATAGCCATGTTGAATGCGCGGTTATCGTAGTTGCAAAGTTTGCCCCCAATTTGCCCCATTTAGTACCAGAGAACTGAAATAATGCAAGAAAATCAACAAATTACAAAGAAAGAACAATACAACCTGAACAAATTACAAAAACGTCTGCGTCGTAACGTGGGCGAAGCCATTGCTGACTCTCGAGAGATCCTCTAGATTTAAGAAGGAGATATACATATG
>yaaI
GAGGCAATTCCGACGTCTAAGAAACCATTATTATCATGACATTAACCTATAAAAATAGGCGTATCACGAGGCCCTTTCGTCTTCACCTCGATGGATCCGGTGCCATCCATAATCGCTACACAAGAGTTGGTAGTACCCAGGTCGATACCAATTATTTTACCCATCTAAACGTCTCCACTATATATTCGGTCATCATGTGGTTGTGAGTCTGTAATAGGGGCGAAACGTCTGGTTTCAACTGCCCAATTTCATTTTTTTGCAGACTCACTCACTGCGGTTGACTACTAAATGGGGTCGTAAACCACGTCATCAAGGGGGAGATGCAAAAATTTTTTGTGCTTTTGCGCAGAAATTTCGCGATATGGCAGGACAAGACGTAAAATTGACAGCAATTTTATTCATATAAAGAATGAATCGCAGCCAAGGCATTCATCAAAAAATTGTAATAAAAAGAAAAGATTACGTGCCTGAATCTTCTCTTTATCAGCAGTAAACTAGTGGGTATTCATCCCCCTACCTCTTCCCACTAAGAGAATCCTTATGAAATCCGTTTTTACGATTTCCGCCAGCCTGGCGATTAGCCTGATGCTGTGCTGCACGGCGCAGGCAAACGACCATAAACTCGAGAGATCCTCTAGATTTAAGAAGGAGATATACATATG
>frr
GAGGCAATTCCGACGTCTAAGAAACCATTATTATCATGACATTAACCTATAAAAATAGGCGTATCACGAGGCCCTTTCGTCTTCACCTCGAGTATGAACAAACCGGGTGCGCTGCGCCGTGTGGTAATGGGTGAAAAAGAAGGGACTTTAATCACGGAATAATTCCCGTGATGGATAAATAAGGGTAAGATTCCGCGTAAGTATCGCGGGGGCGTAAGTCTGGTTATAAGGCGTTATTGTTGCAGGCAGTTTGGTCACGGCCAGCGCGCAGCAACCGGAGCGTACAAAAGTACGTGAGGATGGCGAGCACTGCCCGGGGCCAAAATGGCAAATAAAATAGCCTAATAATCCAGACGATTACCCGTAATATGTTTAATCAGGGCTATACTTAGCACACTTCCACTGTGTGTGACTGTCTGGTCTGACTGAGACAAGTTTTCAAGGATTCGTAACGTGATTAGCGATATCAGAAAAGATGCTGAAGTACGCATGGACAAATGCGTAGAAGCGTTCAAAACCCAAATCAGCAAAATACGCACGGGTCGGATCCTCTAGATTTAAGAAGGAGATATACATATG
>yaaJ
GAGGCAATTCCGACGTCTAAGAAACCATTATTATCATGACATTAACCTATAAAAATAGGCGTATCACGAGGCCCTTTCGTCTTCACCTCGATGGATCCGGCATCCTGCGGTTGATACAGCTTCATTGCCGCGATGTCCCCAGTGTCGGCCACTACGGTGGTGTACTGACGAAGGGAGGTCAATTTGTCCGTCATGATAGTATTTCTCTTTAAACAGCTTGTTAGGGGGATGTAACCGGTCTGCCCTGATGATATCACGACGCAACGTCAGCGCAACCGCCGACAAGACGGTTATCGCCAGGCGAGACTGTTTCGGATTTCTGACACTGCGTTGATATCGCCCGCCATTTTTATACAAAACCTCATGTATGCTACGCAGAAGTTATCAAGTACCTCGTAGCGTATATACTTCTTAAACAATTGGTAACGTTTACACAGGAAAGTCATCGCGACCGGCAATAAGAGGGATATGCATGCCAGATTTTTTCTCCTTCATTAACAGCGTCCTTTGGGGATCGGTAATGATTTACCTGCTCTTCGGCGCTCGAGAGATCCTCTAGATTTAAGAAGGAGATATACATATG
>yaaA
GAGGCAATTCCGACGTCTAAGAAACCATTATTATCATGACATTAACCTATAAAAATAGGCGTATCACGAGGCCCTTTCGTCTTCACCTCGATGGATCCTATCGGTCGCCAGCTTTCTCCGGACGCGTGGGATGATGTTTCGCAGGAGTAATCACAACTATCGATCAACTCATTCTCATTTTTTGCTAAAGTCGGCATAAATTTCCTGCAAGGACTGGATATGCTGATTCTTATTTCACCTGCGAAAACGCTTGATTACCAAAGCCCGTTGACCACCACGCGCTATACGCTCGAGAGATCCTCTAGATTTAAGAAGGAGATATACATATG
>lctP
GAGGCAATTCCGACGTCTAAGAAACCATTATTATCATGACATTAACCTATAAAAATAGGCGTATCACGAGGCCCTTTCGTCTTCACCTCGAGAAAGTGTTCGCGGACTGGTCGTTGTGCACCCAATGACCGCACTGGGCCGCGAAATGGGCCTGCAGGAGATGACTGGGTTTTCAAAGACCGCGTTTTAAGAACACAGTATCTACAGGGTGATTCTGCACATTCCTATAGGCCGAGTAAGGTGTTCACGCCGCATCCGGCAAGATAAGGCGCTCTGGATCAACAACCTAAGGGCAATTCTCTGATGAGGATTGCCCTTTTCTTTACCAGACATCTCCCCCCACAAGAATTGGCCCTACCAATTCTTCGCTTATCTGACCTCTGGTTCACAATTTCCCAATTAAAACTCACATCAATGTTGCCAATACATAACATTTAGTTAACCATTCATTGTCATTATCCCTACACAACACAATTGGCAGTGCCACTTTTACACAACGTGTGACAAGGAGATGAGCAACAGACTCATTACACGATGTGCGTGGACTCCAGGAGACCTGCAATGAATCTCTGGCAACAAAACTACGATCCCGCCGGGAATATCTGGCTTTCCAGTCTGATAGCATCGCTTCCCATCCGGATCCTCTAGATTTAAGAAGGAGATATACATATG
>znuC
GAGGCAATTCCGACGTCTAAGAAACCATTATTATCATGACATTAACCTATAAAAATAGGCGTATCACGAGGCCCTTTCGTCTTCACCTCGAGATGCTGCGAAAAGAAGCGTTTTTTTATGTAACATAATGCGACCAATAATCGTAATGAATATGAGAAGTGTGATATTATAACATTTCATGACTACTGCAAGACTAAAATTAACATGACAAGTCTGGTTTCCCTGGAAAATGTCTCGGTTTCTTTTGGCCAACGCCGCGTCCTCTCTGATGTGTCGCTGGAACTTAAACCTGGGGATCCTCTAGATTTAAGAAGGAGATATACATATG
>znuA
GAGGCAATTCCGACGTCTAAGAAACCATTATTATCATGACATTAACCTATAAAAATAGGCGTATCACGAGGCCCTTTCGTCTTCACCTCGATGGATCCACATCAGAGAGGACGCGGCGTTGGCCAAAAGAAACCGAGACATTTTCCAGGGAAACCAGACTTGTCATGTTAATTTTAGTCTTGCAGTAGTCATGAAATGTTATAATATCACACTTCTCATATTCATTACGATTATTGGTCGCATTATGTTACATAAAAAAACGCTTCTTTTCGCAGCATCTCGAGAGATCCTCTAGATTTAAGAAGGAGATATACATATG
>slt
GAGGCAATTCCGACGTCTAAGAAACCATTATTATCATGACATTAACCTATAAAAATAGGCGTATCACGAGGCCCTTTCGTCTTCACCTCGAGGCCCCAGGGAAGAAACTCAGAGAGATGTTTTTCAAAATATGACGTTTCGGCGGAACAACTTTGCCGACACGATGCATGGTATAAACGAATTGAGCCACGTTGGACTTCGCCTCTATGTTTATCGTGATAATGAGTTTTCAAAGGCGAAGTGTAGCCTTTTTCCCCGCCTAATCCCAGCCGGTCGATCACCCTCGCAGTAAAAGTAAAAAAGTGTCCGTAACGTGGCGTAAACGGCAATGACTGGTTAGCATAAATCTATTACGCGGCATGACGCTGCATTGATGTATTTACACTTAGAGGATGCGCTTGTGGAAAAAGCCAAACAAGTTACCTGGCGGCTGTTGGCTGCCGGTGTCTGTCTGCTGACGGGGATCCTCTAGATTTAAGAAGGAGATATACATATG
>ais
GAGGCAATTCCGACGTCTAAGAAACCATTATTATCATGACATTAACCTATAAAAATAGGCGTATCACGAGGCCCTTTCGTCTTCACCTCGATGGATCCGTCGCGAAAAAGGCAAAAATTCTGACATTGCTTTTCCTTCCGCCATTGAATACCTGTCCACTTATATTTGCTATAAAGAGTGTTGTGTATATTTTGCCATTTGGAGCGAAATTTTAAGGATAGAATATTAACTTAACCTTAAGAAACTAATATTAGACGTAAATATTGAAATTTTTATATTTTTTCTTATTTAGGCTTTGCATTTGGCAAAATTTTGAGGCATTTTGCCGACATCGTAGGATTTTTAATATTACACCAACTGCGAATTATCGCCAGAAATGTAGCTCAATTTCACGGTAATTGTCTGGTTGCGCTTGTCTATAGGTGGAGTTTACGTGTTAGCTTTTTGCCGCTCTTCGTTGAAGTCAAAAAAATATATCATCATTTTACTGGCGCTCGCTGCAATTGCCGGACTGGGTACTCCTCGAGAGATCCTCTAGATTTAAGAAGGAGATATACATATG
>hepA
GAGGCAATTCCGACGTCTAAGAAACCATTATTATCATGACATTAACCTATAAAAATAGGCGTATCACGAGGCCCTTTCGTCTTCACCTCGATGGATCCTGACCCGCCAGCTACAACCCGTGGCGGAGGGAATACTCCCTTTTATTGAGGATAATTTTGCTACACTTATGACCGGGCAACTTGGGCTATTTTGAGCAAAAAAAAGAGTTCGCCAGATACCATTTTGATGCGTGACGAATGCTTTGCCATCCAGTACCATAGCGCCCTTTCCATTCCTGGACCTGAATAACACCACTACCTCATAAGCACGGTAGCGGGTGGTTATTGCCTGCAATTAAAGATATAGAGCCGAACACATATGCCTTTTACACTTGGTCAACGCTGGATCAGCGATACAGAAAGCGAATTGGGACTTGGAACCGTTGTCGCCTCGAGAGATCCTCTAGATTTAAGAAGGAGATATACATATG
>gnd
GAGGCAATTCCGACGTCTAAGAAACCATTATTATCATGACATTAACCTATAAAAATAGGCGTATCACGAGGCCCTTTCGTCTTCACCTCGATGGATCCGGGGTTGCTGAAAAACGATAACCAACTGGCGATGTTATTCACGCTGGCCAACCTGTTTCGGGCGGACCAAATGATACGTCAGTGGGAGAGATCTCACTAAAAACTGGGGATAACGCCTTAAATGGCGAAGAAACGGTCTAAATAGGCTGATTCAAGGCATTTACGGGAGAAAAAATCGGCTCAAACATGAAGAAATGAAATGACTGAGTCAGCCGAGAAGAATTTCCCCGCTTATTCGCACCTTCCTTAATAAAACAAAAATTCCTAAAGAAAGTATCTATTCTGATACGGTTGTTGATTGGTGCGCAGGATCATTTATGCTGGTACGTTTTTCAGATTTTGTGCGTGTAAATGGCTTCGATCAAGGTTACTTTATGTACTGTGAAGATATTGACCTGTGCTTGAGGCTTAGCCTGGCTGGTGTCAGACTTCATTATGTTCCCGCTTTTCATGCGATACATTATGCTCATCATGACAATCGAAGTTTTTTTTCAAAAGCCTTCAGATGGCACTTAAAAAGTACTTTTAGATATTTAGCCAGAAAACGTATTTTATCAAATCGCAACTTTGATCGAATTTCATCAGTTTTTCACCCGTAATATAAAGCCGTAAGCATATAAGCATGGATAAGCTATTTATACTTTAATAAGTACTTTGTATACTTATTTGCGAACATTCCAGGCCGCGAGCATTCAGCGCGGTGATCACACCTGACAGGAGTATGTAATGTCCAAGCAACAGATCGGCGTAGTCGGTATGGCAGTGATGGGACGCAACCTTGCGCTCAACATCGAAAGCCGTGGTTCTCGAGAGATCCTCTAGATTTAAGAAGGAGATATACATATG
>lepA
GAGGCAATTCCGACGTCTAAGAAACCATTATTATCATGACATTAACCTATAAAAATAGGCGTATCACGAGGCCCTTTCGTCTTCACCTCGATGGATCCGGCCTTGTGCGATTTGAAACATCTTCGGAAGACGCGAGCCAGTGATTTCACTGGCTTTGTTGCATTTTGCATAACAAATGCGAGGACGTTTCCAGATACCACAATCCATACGGTATGAACATTTCCTCGCCTCAATGTTGTAGTGTAGAATGCGGCGTTTCTATTAATACAGACGTTAAGCTCAGAACAGCGACTTCTAAAAGCCTGGTTAACCGGGCATTAAGGCACAATAATCATACTTTATGAAGAATATACGTAACTTTTCGATCATAGCTCACATTGACCACGGTAAATCGACGCTGTCTGACCGTACTCGAGAGATCCTCTAGATTTAAGAAGGAGATATACATATG
>hupA
GAGGCAATTCCGACGTCTAAGAAACCATTATTATCATGACATTAACCTATAAAAATAGGCGTATCACGAGGCCCTTTCGTCTTCACCTCGAGGCTGAGTGCGAAGAACGCGATATCGAGCTGATAAAAGGCCTTAGGGCAGACCTGCGTGAGGCGGGTGAGAGCAATATTGGTATAATTTTTCAGCAATAAGACCAGAAAACGTGATTTAACGCCTGATTTGTCGTACCTGGAGTCTTCCCTTTCGCCCCCCGTCTGGTCTACATTTGGGGGGCGAAAAAAAGTGGCTATCGGTGCGTGTATGCAGGAGAGTGCTATTCTGGCATTTCCGTCGCACTCGATGCTTAGCAAGCGATAAACACATTGTAAGGATAACTTATGAACAAGACTCAACTGATTGATGTAATTGCAGAGAAAGCAGAACTGTCCAAAACCCAGGCTAAAGCTGCTCTGGATCCTCTAGATTTAAGAAGGAGATATACATATG
>yfcI
GAGGCAATTCCGACGTCTAAGAAACCATTATTATCATGACATTAACCTATAAAAATAGGCGTATCACGAGGCCCTTTCGTCTTCACCTCGATGGATCCCGTCTGCAACGGTTCCTTAAGGGATCGCTGAAATAATTTCCTCTCCGGTGGCTAACGCTGCCGGAGTATTTTCATGGGGAATTTGCGAGTCAGCTTCCGCTGAAATGTAAAAGTTACAGTCCGCTAAAAATACTTCTGAATTCGCTGTCCAAAGATAAAAACTGCCTGCTGCATTGGGTGTTAATCGTGGTTATTGTCGCGTCATCTTAAATTTGAGGGGTGACGGAACGCCATGACAATATCGACAACTTCCACGCCGCATGATGCGGTATTTAAATCTTTTTTACGCCATCCAGACACCGCTCGAGAGATCCTCTAGATTTAAGAAGGAGATATACATATG
>yfcJ
GAGGCAATTCCGACGTCTAAGAAACCATTATTATCATGACATTAACCTATAAAAATAGGCGTATCACGAGGCCCTTTCGTCTTCACCTCGATGGATCCTAACAGCTTCGGCTTCGGCGGCACCAACGCCACGCTGGTAATGCGCAAGCTGAAAGATTAATTCGCAGTAGGTCGGAGTAGACGCGCCAGCGTCGCATCCGACGTTACGCGCCAATGCGGCCTCCGGCACTAACGCAAAAGGGAACCTGATGGTTCCCTTTTTCACATCATTGACAATCGCCGCCAGTTCCAGGCAAACTTCCCGCTTTGTCGATTTCCTTCTGAAAAGACGTACGCGTTAAATCCTGCCAACGCACCGTAACCCTGAAACCAGAGAGATGAGACGGGGATACTCCTCGCCTTGCGCTGCATTCTGGAGTAATGCATGACTGCTGTAAGCCAAACCGAAACACGATCTTCTGCCAATTTTTCGCTCTTCCGCATCGCTTTTGCGGTTTTTCCTCGAGAGATCCTCTAGATTTAAGAAGGAGATATACATATG
>hupB
GAGGCAATTCCGACGTCTAAGAAACCATTATTATCATGACATTAACCTATAAAAATAGGCGTATCACGAGGCCCTTTCGTCTTCACCTCGAGTGTGAAGCGCATTGAGGAAGTTCTGACTCTGGCGCTGCAAAATGAACCGTCTGGTATGCAGGTTGTGACTGCAAAATAGTGACCTCGCGCAAAATGCACTAATAAAAACAGGGCTGGCAGGCTAATTCGGGCTTGCCAGCCTTTTTTTGTCTCGCTAAGTTAGATGGCGGATCGGGCTTGCCCTTATTAAGGGGTGTTGTAAGGGGATGGCTGGCCTGATATAACTGCTGCGCGTTCGTACCTTGAAGGATTCAAGTGCGATATAAATTATAAAGAGGAAGAGAAGAGTGAATAAATCTCAATTGATCGACAAGATTGCTGCAGGGGCTGATATCTCTAAAGCTGCGGCTGGCCGTGCGTTAGATGGGATCCTCTAGATTTAAGAAGGAGATATACATATG
>yfcC
GAGGCAATTCCGACGTCTAAGAAACCATTATTATCATGACATTAACCTATAAAAATAGGCGTATCACGAGGCCCTTTCGTCTTCACCTCGAGTAACGACCTGTCCCGTGGCGCACTGGTTGACGATATCGTCTACACCATCGCGCTGACTGCGATTCAGTCTGCACAGCAGCAGTAATCTCGTCATCATCCGCAGCTTTGCGCTGCGGATATCTGAACCGGAAATAATCACTATTTCCGGTTTTTTATTCTCTTAATTTGCATTAATCCTTTCTGATTATCTTGCTTAACTGCGCTGCATCAATGAATTGCGCCATCCCACTTTGCATACTTACCACTTTGTTTTGTGCAAGGGAATATTTGCGCTATGTCCGCAATCACTGAATCCAAACCAACAAGAAGATGGGCAATGCCCGATACGTTGGTGGGATCCTCTAGATTTAAGAAGGAGATATACATATG
>yfcD
GAGGCAATTCCGACGTCTAAGAAACCATTATTATCATGACATTAACCTATAAAAATAGGCGTATCACGAGGCCCTTTCGTCTTCACCTCGATGGATCCAATCCGGCGAGTTATGGCATGCTGGATAATGACGTACTTAGTGTAATCGCACTCAATGATCAAAGTATCATTGCGCAGGTCGCGATTAATCCGTAATTTACCCACAACTCAAAATGCGCCGTAAGAGCGCCAGAAAAAGAAGGTTTCCTGATAATGGAACAGCGTCGTTTGGCAAGTACTGAATGGGTGGATATTGTCAATGAAGAGAACGAAGTCATTGCACAAGCCAGCCGGGAACAAATGCGGGCACAGTCTCGAGAGATCCTCTAGATTTAAGAAGGAGATATACATATG
>yfcE
GAGGCAATTCCGACGTCTAAGAAACCATTATTATCATGACATTAACCTATAAAAATAGGCGTATCACGAGGCCCTTTCGTCTTCACCTCGATGGATCCGCGTCTGTCCAGCGTTTTATTGCACTTTCGGCGAAGCAATCTGGCTGATAGCAACGACAGAATCCAGTATCATAGCTTACGTTTTTTCGACGAGGAGTGAGTGATGAAACTGATGTTTGCATCGGACATTCATGGGTCGTTACCGGCGACGGAACGTGTTCTGGAGTTGTTTGCCCAAAGCGCTCGAGAGATCCTCTAGATTTAAGAAGGAGATATACATATG
>yfcG
GAGGCAATTCCGACGTCTAAGAAACCATTATTATCATGACATTAACCTATAAAAATAGGCGTATCACGAGGCCCTTTCGTCTTCACCTCGAGACCCAGGCGGATAACACATAAGGGGAGAAAAAGTGGGCATCTGACCAAAGCGTGATAGCGGGTTTACTCATTATGTCCTCGGCAATAAAGGGGGCTGGCTATCAAACTATAGAGCCTTTTTGTCACTGTCACGTGACGAATACTCACGTAAGTCGCCGCGCTTTCTATACTTGTGGTGTTCAGATGATTAAACAACCGGAGCTGCAATGATCGATCTCTATTTCGCCCCGACACCCAATGGTCACAAAATTACGCTGTTTCTCGAAGAAGCAGAGCTGGGGATCCTCTAGATTTAAGAAGGAGATATACATATG
>yfcU
GAGGCAATTCCGACGTCTAAGAAACCATTATTATCATGACATTAACCTATAAAAATAGGCGTATCACGAGGCCCTTTCGTCTTCACCTCGATGGATCCTTAAAGCCTGGCTGGTCGGCGCAGCTGATGCGCCAGATCTGGGTAATTTCGAAGCAAATACCACCTTCCAGATTACTTACCTGTAAGGCATACCCCCATAGCGACACTGCTATGGGGTATTTAAATGGATTTTGACCGAACAAGAATAAAAACGGATAAAAACGTGTATGCCTGACCATTCTCTTTTTCGATTACGGATTCTTCCGTGGTGCATTGCGCTGGCAATGTCAGGGAGTTATAGCAGTGTCTGGGCTGAAGACGACACTCGAGAGATCCTCTAGATTTAAGAAGGAGATATACATATG
>yfcV
GAGGCAATTCCGACGTCTAAGAAACCATTATTATCATGACATTAACCTATAAAAATAGGCGTATCACGAGGCCCTTTCGTCTTCACCTCGATGGATCCCAACTGGCAGATGAGCCCGTGTAATCTGAAGATGGCAAAAGCTATCTGATGAGTTCCAAATTATGCCCAATGAGGTAGATTCATTGGGCATAATTGCTCATCAGGCAGCGGATATCTGTCAACCTCACTACTATCGAAGACTCTCCCCATCTATAAATAAAACACCTTTAACTTTCATTCGGAAAGTATTCTTCTGCGCGTATCTTGATTTTGCCCAAAGTTACATGTTGAAATGAATAATGTCTGTTTGACACTCATTATCATTTATTAATACAGATAATGGAGAAAATAGAGTTGAATAATCAGGCAGGACGTAATTGAAACTTGATTAAATTCTGGCTATAGTGTTTATATATTATATCGACAAAAGCGGGTTAATGCCAATCGCATTATATGTTCATTGTTTGTTTTTTAAGCTATTGGCATTCATTGTTGATATGCTTCCTGTTTTTTCTAAATATATATTTCGTGTTTTTTTAGAAGATCCTTAAGATAATCTTTCCCCTATCAATATATTAATTAAATCTACATTTACTCATTAGTAAAATTAAATTGAATCAGGGGAGTGAAAACATCACTATTCGACCCCACACCAACGAATACATTTTTTACGACCTGTTTTTTTGGATCGCATGCCGTATTCAATGGCTGGGTATAAACATTGGCTATTGACTGAATCAATGTATTGCAATGTTTATATTTTAATTATTTATAGTTTAAGGACAAATAATGAGTAAGTTTGTTAAAACAGCTATTGCTGCGGCAATGGTGATGGGCGCGTTCACCTCTACGGCAACAATCGCTGCGGGTAACTCGAGAGATCCTCTAGATTTAAGAAGGAGATATACATATG
>glnK
GAGGCAATTCCGACGTCTAAGAAACCATTATTATCATGACATTAACCTATAAAAATAGGCGTATCACGAGGCCCTTTCGTCTTCACCTCGAGAGGGACGCTACTGGCAGATGTATCAACTGCAACTTGCGGGCGAAGAGCTGGCAGCCAGCGTGCGTGAAGAGGAATCATTGAGCGCCTGAATAGCGCAATATTTCATCGTTGGTGCAAAAATGTAACGCACTGTGCACTGTCATAGTGCGTTTTCATTTTCAAACTTCTTAACTTCCTGCTCTCTTTCTCGTTTTTCATTTCTGGCACACCGCTTGCAATACCTTCTTCGTGTAGCAGAACCATTACCGAATTCTGACCGGAGGGGATCTATGAAGCTGGTGACCGTGATAATCAAACCATTCAAGCTGGAAGACGTTCGTGAAGCGTTATCTTCCATTGGTATTCAGGGCCTGACCGTCACCGAAGTGGATCCCGGATCCTCTAGATTTAAGAAGGAGATATACATATG
>glnH
GAGGCAATTCCGACGTCTAAGAAACCATTATTATCATGACATTAACCTATAAAAATAGGCGTATCACGAGGCCCTTTCGTCTTCACCTCGATGGATCCGATTGGCGAAGCGAAAGATGACGACACCGCAGATATCCTGACCGCCGCGTCTCGCGACCTGGATAAATTCCTGTGGTTTATCGAGTCTAACATCGAATAAATCCATCGCTGATGGTGCAGAACTTTAGTACCCGATAAAAGCGGCTTCCTGACAGGAGGCCGTTTTGTTTTGCAGCCCACCTCAACGCACTTATTTAGTGCATCCATCTGCTATCTCCAGCTGATTAAGTAAATTTTTTGTATCCACATCATCACACAATCGTTACATAAAGATTGTTTTTTCATCAGGTTTTACGCTAAATAATCACTGTGTTGAGTGCACAATTTTAGCGCACCAGATTGGTGCCCCAGAATGGTGCATCTTCAGGGTATTGCCCTATAAATCGTGCATCACGTTTTTGCCGCATCTCGAAAAATCAAGGAGTTGCAAAACTGGCACGATTTTTTCATATATGTGAATGTCACGCAGGGGATCGTCCCGTGGATAGAAAAAAGGAAATGCTATGAAGTCTGTATTAAAAGTTTCACTGGCTGCACTGACCCTGGCTTTTGCGGTTTCTTCTCATGCCGCGGATAAAAAATTAGTTGTCGCGACGGATACCCTCGAGAGATCCTCTAGATTTAAGAAGGAGATATACATATG
>glnL
GAGGCAATTCCGACGTCTAAGAAACCATTATTATCATGACATTAACCTATAAAAATAGGCGTATCACGAGGCCCTTTCGTCTTCACCTCGATGGATCCAAGAAGATGACCGCGTGCGTATGACTCCGCATCCGGTAGAGTTTGAGCTGTACTACAGCGTCTAAGTGTTTTAGTTGCCGTGGAAACTTTTCGCCTGTCTCTGGCAGGCCTGGGATCGGTGGCAAGCACATCACGCCGGATGCGACGCAAATGCGTCTTATCCGGCCTACACGGTGATGATGTGGTAGGCCGGAGCAGGTGAGTCGCTCTCCAACGTGAAGTTTGTCAGCTATCTGTAGCCCATCTCTGCATGGGCTTTTTTCTCCGTCAATTCTCTGATGCTTCGCGCTTTTTATCCGTAAAAAGCTATAATGCACTAAAATGGTGCAACCTGTTCAGGAGACTGCTTTATGGCAACAGGCACGCAGCCCGATGCTGGGCAGATCCTCAACTCGCTGATTAACAGTATTTTGTTAATCGATGACAACCTGGCGATCCATTACGCCAACCTCGAGAGATCCTCTAGATTTAAGAAGGAGATATACATATG
>glnB
GAGGCAATTCCGACGTCTAAGAAACCATTATTATCATGACATTAACCTATAAAAATAGGCGTATCACGAGGCCCTTTCGTCTTCACCTCGATGGATCCAACTGCTTTCCCGACACGAGCTGGATGCAAACGATTTCAAGGAATGAATTGGCGTTATGTGTTACGTTTAGCAGATCAAAAGACAGGCGACCTTTTCAAGGAATAGCATGAAAAAGATTGATGCGATTATAAAACCCTTCAAGCTGGACGATGTCCGCGAAGCACTGGCCGAAGTCGGTATTACCGGCATGACGGTGACCGAAGTGACTCGAGAGATCCTCTAGATTTAAGAAGGAGATATACATATG
>glnA
GAGGCAATTCCGACGTCTAAGAAACCATTATTATCATGACATTAACCTATAAAAATAGGCGTATCACGAGGCCCTTTCGTCTTCACCTCGATGGATCCATGGTCTACGTGCGCGATGATGGCGATATTACGCAATTTTTCGATCACAACTTTGCCTCAGGCATTAGAAATAGCGCGTTATTGTACACGGATTAATCGCACTACAAAACAGGATCACAAACATCCTCCGCAAACAAGTATTGCAGAGTCCCTTTGTGATCGCTTTCACGGAGCATAAAAAGGGTTATCCAAAGGTCATTGCACCAACATGGTGCTTAATGTTTCCATTGAAGCACTATATTGGTGCAACATTCACATCGTGGTGCAGCCCTTTTGCACGATGGTGCGCATGATAACGCCTTTTAGGGGCAATTTAAAAGTTGGCACAGATTTCGCTTTATCTTTTTTACGGCGACACGGCCAAAATAATTGCAGATTTCGTTACCACGACGACCATGACCAATCCAGGAGAGTTAAAGTATGTCCGCTGAACACGTACTGACGATGCTGAACGAGCACGAAGTGAAGTTTGTTGATTTGCGCTTCACCGATCTCGAGAGATCCTCTAGATTTAAGAAGGAGATATACATATG
>glnW
GAGGCAATTCCGACGTCTAAGAAACCATTATTATCATGACATTAACCTATAAAAATAGGCGTATCACGAGGCCCTTTCGTCTTCACCTCGATGGATCCTCGAATCCAGGTACCCCAGCCATCGAAGAAACAATCTGGCTACGTAGCTCAGTTGGTTAGAGCACATCACTCATAATGATGGGGTCACAGGTTCGAATCCCGTCGTAGCCACCAAATTCTGAATGTATCGAATATGTTCGGCAAATTCAAAACCAACTCGAGAGATCCTCTAGATTTAAGAAGGAGATATACATATG
>nudE
GAGGCAATTCCGACGTCTAAGAAACCATTATTATCATGACATTAACCTATAAAAATAGGCGTATCACGAGGCCCTTTCGTCTTCACCTCGATGGATCCAGGCCAGCAAAGCAGCTAAAAAAATCACAATGGTGCTCATGCTTTCCCCATCTTACTTAGTCTGTCAGGCGTGGTCAGTCGCACCGGACACAATACATGATTCTGCGGTTGGCTATCGGCAAGCGTGGAGTTTAACTTGAGCATCATTAAGCACATCACAGTAACCGCTGATCATAGCAAACCCTCTGAAGGCGGAATATCAGCAAATTCCTGGAGTTATTTCAACCTATTGACTTTTAATTTGATTTGAGGACGATTATTTATTAAGTTACATAAATGTAAATAACATGCAATTCACATTGCCGAAAGCGTGTCCGATATCGCACAATAACCGCTGATTTCACAGCATAGATCCCACGATGAGCAAATCATTACAAAAACCCACCATTCTGAATGTTGAAACTGTAGCCCGTTCCCGACTGTTTACCGTCGAGAGCGTGGATCTCTCGAGAGATCCTCTAGATTTAAGAAGGAGATATACATATG
>glnU
GAGGCAATTCCGACGTCTAAGAAACCATTATTATCATGACATTAACCTATAAAAATAGGCGTATCACGAGGCCCTTTCGTCTTCACCTCGATGGATCCTATCGCCAAGCGGTAAGGCACCGGTTTTTGATACCGGCATTCCCTGGTTCGAATCCAGGTACCCCAGCCATCTTCTTCGAGTAAGCGGTTCACCGCCTCGAGAGATCCTCTAGATTTAAGAAGGAGATATACATATG
>cynT
GAGGCAATTCCGACGTCTAAGAAACCATTATTATCATGACATTAACCTATAAAAATAGGCGTATCACGAGGCCCTTTCGTCTTCACGTCGACGGTTGGGAGACGTGCAACGCACTGGCGGCACGGGTGAAGCTGCCATGTTCAGCCACGGCAAGAAAATAATTGATATGTCGAGAGAGCATTCGCAACCTATAAGTAAATCCAATGGAACTCATCATAAATGAGACTTTTACCTTATGACAATCGGCGAGTAGTCTGCCTCTCATTCCAGAGACAGACAGAGGTTAACGGTGAAAGAGATTATTGATGGATTCCTTAAATTCCAGCGCGGGATCCTCTAGATTTAAGAAGGAGATATACATATG
>cynR
GAGGCAATTCCGACGTCTAAGAAACCATTATTATCATGACATTAACCTATAAAAATAGGCGTATCACGAGGCCCTTTCGTCTTCACCTCGATGGATCCCGCGCTGGAATTTAAGGAATCCATCAATAATCTCTTTCACCGTTAACCTCTGTCTGTCTCTGGAATGAGAGGCAGACTACTCGCCGATTGTCATAAGGTAAAAGTCTCATTTATGATGAGTTCCATTGGATTTACTTATAGGTTGCGAATGCTCTCTCGACATATCAATTATTTTCTTGCCGTGGCTGAACATGGCAGCTTCACCCGTGCCGCCAGTGCGTTGCACGTCTCCCAACCCTCGAGAGATCCTCTAGATTTAAGAAGGAGATATACATATG
>rne
GAGGCAATTCCGACGTCTAAGAAACCATTATTATCATGACATTAACCTATAAAAATAGGCGTATCACGAGGCCCTTTCGTCTTCACCTCGATGGATCCCTCTGCGCCTCTTTGAGCTGACGATAACCGTGAGGTTGGCGACGCGACTAGACACGAGGCCATCGGTTCACACCCGGAAAGGCGTTACTTTGCCCGCAGCTTAGTCGTCAATGTAAGAATAATGAGTAAGTTACGATGAAAAGAATGTTAATCAACGCAACTCAGCAGGAAGAGTTGCGCGTTGCCCTTGTAGATGGGCAGCGTCTGTATGACTCGAGAGATCCTCTAGATTTAAGAAGGAGATATACATATG
>glxK
GAGGCAATTCCGACGTCTAAGAAACCATTATTATCATGACATTAACCTATAAAAATAGGCGTATCACGAGGCCCTTTCGTCTTCACCTCGAGACGCTTCGTCCTCTGCTCAGTAACGGCTTATTGGTCGGGATTTTACTGGCTGTTCTTATGGATAACCTTATTCCGTGGGAACGCATCGAATAATTTGTTGAAAAAGGATTGATAATGAAGATTGTCATTGCGCCAGACTCTTTTAAAGAGAGCTTAAGTGCAGAAAAATGTTGTCAGGCAATTAAAGCCGGGTTTTCGACCCTCTTGGATCCTCTAGATTTAAGAAGGAGATATACATATG
>kil
GAGGCAATTCCGACGTCTAAGAAACCATTATTATCATGACATTAACCTATAAAAATAGGCGTATCACGAGGCCCTTTCGTCTTCACCTCGATGGATCCTAGCCGAGACCACCGAAGCCCGGAGGTGGTGAAATAAAACCGGGCACAACACGAAGGCGCATTTCCGATATCCATAAAGAGTCGGTCTTGTCTGTTAAATTTAAATGGTGGGAGTGCGCCTCCGGTTGTAAATAACGACATTGCTGTGTGTAGTCCTGGCGGCATCAGTTTTTTTCTTGAAGTTCGGCTGATGTCCGCCCTTTTTAAAGTGAATTTTGTGATGCGGTGAATGCGGCTAAGCGCACGTGGCACAGTTAAAAGTCATGTTAGTCCTTATTGGTTTGGGTGGGAAAGCCGACTGTAATTGTTAACTGGTTGCAGTCACCTGGAGGCACCAGACACCGCATCAACAAAGTTCATTTGTAAAAATGGAGATAATTATGATTGCACATCACTTCGGAACTGATGAAATACCACGTCAGTGTGTGACTCCTGGCGACTCGAGAGATCCTCTAGATTTAAGAAGGAGATATACATATG
>gssA
GAGGCAATTCCGACGTCTAAGAAACCATTATTATCATGACATTAACCTATAAAAATAGGCGTATCACGAGGCCCTTTCGTCTTCACCTCGATGGATCCGACTTTCGCGGGCTGATAAGTATTGTCTGTCATAGTGAGTTGCCTTCTGAGTGGTAGTGTTGAAGCAGTGTAGCAGGTCACTTGCTGTACAGAATGTGAATTTTTTAACCCTTTGCGCCAGCCGCTGCGATGAGGTGTATGATTAGTCTGACCTCTGTCCGGTTAATGTCGCTGAGCAGGTAATCAGAGCACAACAATTACGCCAACTGCTTAGGTTGTATTGTTAAAGGTAAAGTGATGAGCAAAGGAACGACCAGCCAGGATGCCCCGTTCGGGACATTATTGGGCTACGCCCCAGGTGGGCTCGAGAGATCCTCTAGATTTAAGAAGGAGATATACATATG
>yneJ
GAGGCAATTCCGACGTCTAAGAAACCATTATTATCATGACATTAACCTATAAAAATAGGCGTATCACGAGGCCCTTTCGTCTTCACCTCGAGCCGTGGCAGGATTTATCGAAATTGCATGAGTTGCCGGAGTAATGGTCATCGGGGTATCTCCTTTATGAGTCATGGTATGAAGATACGCAGATTTACTCTTGCTTTAAAATGAATAATATTAAGCCACTTATTCACGAATCGAGAATGCTATGGATCTGACCCAACTGGAGATGTTCAACGCGGTTGCCGAAGCTGGCAGCATAACCCAGGCTGCAGCAAAAGTGGATCCTCTAGATTTAAGAAGGAGATATACATATG
>yneK
GAGGCAATTCCGACGTCTAAGAAACCATTATTATCATGACATTAACCTATAAAAATAGGCGTATCACGAGGCCCTTTCGTCTTCACCTCGAGCGTCGTGGTGCGAAAACACGTCCGCTCGAGGCATTTATTCAACTGCTGGATGTGCCTGACTCGGCAAGACAGGGATATCAATGAGCTATTTTTGATAGTTCTTGCGGTTAATATGCTCTATATAGTGATGTTCCGATGACTTATGACTATATGGGGCAAATATGGTTACGCCAGTAAGCATCAGCAGGATCCTCTAGATTTAAGAAGGAGATATACATATG
>yneH
GAGGCAATTCCGACGTCTAAGAAACCATTATTATCATGACATTAACCTATAAAAATAGGCGTATCACGAGGCCCTTTCGTCTTCACCTCGATGGATCCCCCATTTCGGCTTACACGAATTCTGTAATATCCAGACGGTGTGGAAAGACCGGATCTGACGCGACATATTCAGCTCTGATATACTCGCAGGTCTTTTCAGACCTGCGGTCCAGGAGTAGAAAGTGGCAGTCGCCATGGATAATGCAATTTTAGAAAACATCTTGCGGCAAGTGCGGCCGCTCATTGGTCAGGGTAAAGTCGCGGACTCGAGAGATCCTCTAGATTTAAGAAGGAGATATACATATG
>yneI
GAGGCAATTCCGACGTCTAAGAAACCATTATTATCATGACATTAACCTATAAAAATAGGCGTATCACGAGGCCCTTTCGTCTTCACCTCGATGGATCCACTTTTGCTGCAGCCTGGGTTATGCTGCCAGCTTCGGCAACCGCGTTGAACATCTCCAGTTGGGTCAGATCCATAGCATTCTCGATTCGTGAATAAGTGGCTTAATATTATTCATTTTAAAGCAAGAGTAAATCTGCGTATCTTCATACCATGACTCATAAAGGAGATACCCCGATGACCATTACTCCGGCAACTCATGCAATTTCGATAAATCCTGCCACGGCTCGAGAGATCCTCTAGATTTAAGAAGGAGATATACATATG
>amyA
GAGGCAATTCCGACGTCTAAGAAACCATTATTATCATGACATTAACCTATAAAAATAGGCGTATCACGAGGCCCTTTCGTCTTCACCTCGAGCGGTGCAAAAATCGGTGTTAAGTGCCTATGGCGATCAGGGCGGCTTTGTGCTGGCTCCGCAGGATAACCTCTTTTGAATCTGAATGAGTCGATGGCTCGCGAATAATCCGATTACGGCTACGCTTCTAATGTTCCCCTTGAATGGAGTCGAAGAATGCGTAATCCCACGCTGTTACAATGTTTTCACTGGTATTACCCGGAAGGCGGTAAGCTCTGGCCTGAGGATCCTCTAGATTTAAGAAGGAGATATACATATG
>yneE
GAGGCAATTCCGACGTCTAAGAAACCATTATTATCATGACATTAACCTATAAAAATAGGCGTATCACGAGGCCCTTTCGTCTTCACCTCGATGGATCCGACGCAAGTGCCTGGTCTGGTCGAGCAGGTTGCTAATGACCTGGATGCGATTCTCGAAAAAGGGATGCGCGAAGCTGTACGTCCGTTGTGCTAATAACACCGTTACTTCTGAACCCGGTTTCGACCGGGTTTCTTATTTCACCATATTAGTTACAACATCCTATATGCCTTTATCATTAACAGGTGCCACATGCAGCGCCTGCTAATGTTGTAAGCTTGTAGGTAATTTGTAAGTAGCGTCTTGAGAATGTGATCGTAATCACGTTTAATAGGGCGACTTTTCCACGCCTGAAGATAACCATGATTGTTCGTCCACAACAACACTGGCTGCGCCGTATTTTTGTCTCGAGAGATCCTCTAGATTTAAGAAGGAGATATACATATG
>yecM
GAGGCAATTCCGACGTCTAAGAAACCATTATTATCATGACATTAACCTATAAAAATAGGCGTATCACGAGGCCCTTTCGTCTTCACCTCGATGGATCCTCATGGCCTGACGGACTTTTTCTGAGAGAAGAGCCTGAATATTCACCGGAATACCTTACATTGATGAAGCGAGCAAAAATTGCCCGCACCAGTTAAAGAAATTAGGGCGGGAGTATACTGCAAATGGCTGTTTTCGTCAGCAACGTGCGCGTGGCGTATTGCCGTTTTCACTATTGCATCAGAAGCGGCGTGAAATCAGCGGTTGGTTGGCACAGGGCAACAGGGTAAATTAACGCTTTTACTGAAAGACGAAGAGTGATTATGGCGAACTGGCAATCTATCGACGAGCTGCAGGATATTGCATCGGATTTACCGCGATTTATCCACGCATTAGATGAACTTTCCCGCCGTCTGCTCGAGAGATCCTCTAGATTTAAGAAGGAGATATACATATG
>yfeA
GAGGCAATTCCGACGTCTAAGAAACCATTATTATCATGACATTAACCTATAAAAATAGGCGTATCACGAGGCCCTTTCGTCTTCACCTCGATGGATCCATCCCGCTTAGCTCCACCAAATTTCCAACCCTCGCTGCAAAGCGGGGGTTTTTTGTCTCTGCTTTTTGCCGCTTTTGTAATACAGTCTACGTCCGGGTTAGTGCCGCCTGGTGAAAGCATCATTGGATGAAAAATCGGCAACAGGCTGGCCCCCTGTTTGCTTCGCGATGCGAATAAACTTATTATTTGTGTGCCTGAAAACCCCCTCGAGAGATCCTCTAGATTTAAGAAGGAGATATACATATG
>yecH
GAGGCAATTCCGACGTCTAAGAAACCATTATTATCATGACATTAACCTATAAAAATAGGCGTATCACGAGGCCCTTTCGTCTTCACCTCGATGGATCCTTCCCGCCACGATAAAAACACTTCCCAGGGTTCTGTTTTTCACGCTTTCTTCTGTCCTGACGATCTTTATGAGTGATATCTGCGGCGCAGGTTAAGGCATAACGGCTGCTTCGTCAAACCGACGTTACATATGGTGTAAATATAAATGTACAATAAAAAGCATTCAGTCCTGCGCTGGCGCAAAGTCTTCATAAGCGGCAATCGCTACGCTAGGCTTTTTTTGAGGAGGGACGATGGACTCTATTCACGGTCATGAAGTGTTAAATATGATGATTGAATCAGGCGAGCAATATACGCATGCCAGTCTGGACTCGAGAGATCCTCTAGATTTAAGAAGGAGATATACATATG
>yecF
GAGGCAATTCCGACGTCTAAGAAACCATTATTATCATGACATTAACCTATAAAAATAGGCGTATCACGAGGCCCTTTCGTCTTCACCTCGAGGATGCCTCACCGACGACTTTTATACCCTTTATATCTTCCAGAATGCGTCGTATCCCTGCGCGCACCAGTTCGTGGTCATCAACAAGTAGAACGTTGATCAAAGGAATATCTCCAGAAATAGGGATAACGCTACTGATAGTTAGTCATTCGTATATTAGCGGTTTTTATTGCAACTTTGAAACGTTAAAAATGGTGGGTATTCGATTTTTCTCTCGTTTTTGTCAATTCGATTGTCCACAGTTATGGTCACGCCCGTCACCAACGGCTTACCGGATCGTTTCACAGTAAGCCCTACGATGAAATGTGACAAAAATTGACTTTATTCAGCAAAAATGAAAATCAGCCCGCTGAATATGTAACATTAATTAACCCGAACAATACGGGCAAAAAACATTCATGATAAAAATATTTATTGGTCATTATATTAACGTATTTTATAGCACTGCCGATATCACGCTCAAAAAACAACCACTGCTATTTTTAGCAAAGCTTATGGTATACTCCGCCGCCTTAACATTTTTCACCGCAAATTTTCATTGCAACATGACGAGGAAAATAAATGAGTACGCCTGATTTTTCTACTGCCGAGAATAATCAAGAACTGGCAAATGAAGTCTCCTGCCTGAAAGCGATGCTGGATCCTCTAGATTTAAGAAGGAGATATACATATG
>fadI
GAGGCAATTCCGACGTCTAAGAAACCATTATTATCATGACATTAACCTATAAAAATAGGCGTATCACGAGGCCCTTTCGTCTTCACCTCGAGAAAAGCCGTCGCCTGACGGGCAAAAGGCGTACGTAAACCGCTAACAATGGCGATACGATCGCCCTGGCGGGTAACCAGCGGTAAAACCTGACCCATAACACTCCCCTGTAAAAAAATAAATAAAGTGGTCTGACCTGATCATAGTCTTAACCATTTTTTTACATTTAGCCAAGTGGAGAAAAGGGAAAGTGGGAGCTATGACACAGAGAGAAAAGAAGAAGAGAAAAGAAAACGCCCCTGCCAGCAACTGACAGGGGCGTACGTACCCGAGAGGAATTAACGCAGACCCAGCTGGAAAAGGATCCTCTAGATTTAAGAAGGAGATATACATATG
>yjjU
GAGGCAATTCCGACGTCTAAGAAACCATTATTATCATGACATTAACCTATAAAAATAGGCGTATCACGAGGCCCTTTCGTCTTCACCTCGAGCCGTCGATTCTCAGGCACAAAGTGACCGTGCTGAAAGTATCGCCAAAGCGGTAGATGGTGTGAAAAGCGTTAAAAATGATCTGAAAACTAAGTAATTCGTCGTAATTCGTCCTCCCGAACTTTGTCGGGAGGCGCGATGTGCACCACACTAAAAATATCGCATTGAGTGATTTTCACGCTCATATCAAGCGGTGACATTAACTATGGTAAAGGAGACGCTTATGTTTCGTTGGGGCATCATATTTCTGGTTATCGCGTTAATCGCCGCCGCACTTGGGTTTGGTGGTCTGGCCGGTACCGCTGCAGGCGCAGCTAAAATTGTCTTTGTCGTCGGGATTATTCTGTTCCTGGTGAGTTTGTTCATGGGCCGAAAACGACCCTAGATTTCAGACCATTAAGAAAATTTTATCCAAAGCCAGTCCAGCGGACTGGCTTTTGCGGTTTTAGCGAATAATAAATTGCGTTACTTTGTCATTCTTTCACAACAAAAACAGGAAGGCAGAGGTGGGGCAGCGAATACCTGTAACGCTTGGTAATATTGCGCCGTTGTCGCTAAGGCCGTTCGGATCCTCTAGATTTAAGAAGGAGATATACATATG
>ychJ
GAGGCAATTCCGACGTCTAAGAAACCATTATTATCATGACATTAACCTATAAAAATAGGCGTATCACGAGGCCCTTTCGTCTTCACCTCGATGGATCCAGCGCCAGCCCTATTTTTATCTTTCTCATTATTCCCGCAAGATTCCCCTGGAATGCAATCGTAGCCACATCGCTACTGCTCGGTTAACATAGTGCTACTCAGGCGGTTAATACGCCGTTATTGTTTCCAGGGAGATTATTTGTGTCTCAGCTTTGTCCCTGTGGTAGTGCTGTCGAGTATAGCCTATGTTGCCACCCTTATGTGTCTGGTGAAAAGGTTGCACCCTCGAGAGATCCTCTAGATTTAAGAAGGAGATATACATATG
>rnk
GAGGCAATTCCGACGTCTAAGAAACCATTATTATCATGACATTAACCTATAAAAATAGGCGTATCACGAGGCCCTTTCGTCTTCACCTCGATGGATCCCTTGCCACAACCTCACCCAGGTAACTGTGGCAAAACCTTTGTGATTGATAAAGCGGGTTATTAATCATCTGATTTACAAAACACGCTAATTCGTCTTCCATAAACCAAGGCGATTAAGATTTATACATAATGCGCTGCATTGAGGAATTCCCTGAATGTGACGCAAATCACTTCAAAGAGTGAGCAACAGTCAGTATCATCATGTGAGTTAAACCCTCGCCGCCTGACGGTGAGGGTTTTCTTTTGGGTATGTTTATCTGCGACACTCGCAGCACCGACGACATGGAGTAAAAATGTCCAGACCAACTATCATCATTAACGACCTGGATGCCGAACGCATCGATATTCTGCTGGAGCAACCCGCCTATGCTGGTTTGCCAATCGCTCGAGAGATCCTCTAGATTTAAGAAGGAGATATACATATG
>astC
GAGGCAATTCCGACGTCTAAGAAACCATTATTATCATGACATTAACCTATAAAAATAGGCGTATCACGAGGCCCTTTCGTCTTCACCTCGATGGATCCCGATGGCTTCAAGCTGGTGAGGTCTGGCGCGCAGGCCGTTGATATTAAAAGAGACAAATTTCATAGTCGCTGCCATTTATTCAGATAAAGAGTGCGTGGATGGTAGCAGAATTTCGCGTTGCTTACCGCCTGTTGTTAAGTGATTTGATCGATGGTTGTTAATGATGTCAACGATGGCGCAAAAAATGCCCGCTTTTGGTGCGCGCTGCGTCAGAATGGCGCAGTAATTTCCAGTAAATTTCGTCAATGATCACAATTCCAGAATTATATTTTACTTCTGCATAACATTGCGTTTTTTATTCTTTTTATTCACCCACATCGCAAACGTATTCACTTTATATGCACTTTAAATGCATATGGTTTGGTTATAACTCCTTGATTTCCAGTTAGCCTCCGCCGTTTATGCACTTTTATCACTGGCTGGCACGAACCCTGCAATCTACATTTACAGCGCAAACATTACTTATTATTAACATATAAATAACGAATTATTTACTGTAGAGGTCGCTATGTCTCAGCCAATTACGCGTGAAAACTTTGATGAATGGATGATACCTGTTTACGCTCCGGCACCCTTTATACCGGTACGTGGCGAAGGTTCCTCGAGAGATCCTCTAGATTTAAGAAGGAGATATACATATG
>nudH
GAGGCAATTCCGACGTCTAAGAAACCATTATTATCATGACATTAACCTATAAAAATAGGCGTATCACGAGGCCCTTTCGTCTTCACCTCGATGGATCCCGGGAGGAGAGAGCAGTGGGCGAGGTTGGGACATGTCATGATACCTTGATTAAAAAACAAACAGCAATTATGTGCCGAATATTCGCAGTGTAACTTTTTCCACATGCGTTGTTCAATTCTCTGATTTATATTGCTTTTTAGGTTGCCGGTAATCGAGTTGCGCAACACTGCAACGGGTTTTCCAAATCTGGTCACTGAAAATAAACAGGATCTTACACCATGTTATCCACAGAAAGCTGGGATAACTGTGAAAAACCTCCACTACTGTTTCCATTTACAGCCTTGACGTGCGACGAAACTCCAGTTTTTAGTGGTTCAGTGCTTAACTTAGTGGCACATTCTGTGGATAAATACGGCATTGGTTGATCTTTCGCCAACCCGTAAATGAGAGGTGTGACCTGGGTCACGAATTACTCTTTTTCATTACTAAAATTACATGTAATGCATTGACTGATAATGAATATTTTAAAATGTCTATATCGGGCTTATTCAGAATGCTCCGGGTTTTCCCGTAGTAATTCCGTAGTTCTTCACAACTCTATCCACAGAAAAGGTGAATAAAAACGGCTATCCACCCCTTCCTCTGTTTATAACTCTGCACATAACTGTGAGTTATTCAATTGTTATTAGTGTGTAATGCCCTGCAGAGAGTGGTTTACCGTCTTCCTGGAGTATGAAACAATCATTCGTATATAAAGCTTTATTTTGAGGTAGTCCGGTGATTGATGACGATGGCTACCGCCCAAACGTAGGTATCGTGATTTGTAATCGCCAGGGGCAGGTAATGTGGCTCGAGAGATCCTCTAGATTTAAGAAGGAGATATACATATG
>nudG
GAGGCAATTCCGACGTCTAAGAAACCATTATTATCATGACATTAACCTATAAAAATAGGCGTATCACGAGGCCCTTTCGTCTTCACCTCGAGTATCAAGAACCCGCACGCACTGATGCAACAACGGTTTAATCCGGGGATGAAGATGGCGGTCTAGCACAGGCACTCCTTAAATATAAAGCCTTTCTGATTGAGCAACAGTGCGGATATTATGGCATTTTTCGCTTATCTGCCCGTGTGTAATTTATGAAAATGATTGAAGTTGTTGCCGCCATCATTGAACGTGATGGCAAAATTTTACTCGCGCAACGCCCCGCCCAGAGCGATCAGGCGGGATTATGGGATCCTCTAGATTTAAGAAGGAGATATACATATG
>nudF
GAGGCAATTCCGACGTCTAAGAAACCATTATTATCATGACATTAACCTATAAAAATAGGCGTATCACGAGGCCCTTTCGTCTTCACCTCGATGGATCCAGAAAGGCTCAGGCCGATAAGAATGGGGAGCAATTTCTTCATTTGCATTCCTTGTGGTGAAGCAGTATTTAGCGCGATCAAACTGTAAAATTATTGCGGATTCTAGCAGAAGCCGCTACCGCAAAAGGTTGGCGTTACGTGCCATAGGGCGTTAATGTGCCTCAATTTAACACATGACTGCTCAAACGGCAGTCAAACGTCGCTGAAATTCACATTTAATTCACTATTAGTGCCAGGACATTAACAATGCTTAAGCCAGACAACCTGCCCGTTACATTTGGCAAAAACGATGTAGAAATTATTGCACGAGAAACACTTTATCGCGGCTTCTCGAGAGATCCTCTAGATTTAAGAAGGAGATATACATATG
>rna
GAGGCAATTCCGACGTCTAAGAAACCATTATTATCATGACATTAACCTATAAAAATAGGCGTATCACGAGGCCCTTTCGTCTTCACCTCGATGGATCCATTACTGGCGTCTTGGCGCAATCTTCGGGGTGATTTACATCTCTATGTTGCTGTTGGTTGGCTGGCCGATTCTCGCCATGTGGAACTAATACGTTCGCCAAACGCTGAATAAATCATCACGCCCGCCAGGTAAGCCCACCTGGCGGGCTTTTTTATGATTTAATAGATAGTATTCAGTGTATGTATGAGTTCCACACCCATTATGAAAGCATTCTGGCGTAACGCCGCGTTGCTCGCGGTTTCTCTGCTTCCCTTCTCTTCTGCCAACGCCCTCGAGAGATCCTCTAGATTTAAGAAGGAGATATACATATG
>yliG
GAGGCAATTCCGACGTCTAAGAAACCATTATTATCATGACATTAACCTATAAAAATAGGCGTATCACGAGGCCCTTTCGTCTTCACCTCGATGGATCCAACCGGTTCAGCAGATCGATTCGCTGTCTGTCAACGAACATACTTCGATCCTCCTCTTCCCAGCCTTGTTGCAATTAAATAGTATGGCTATTTTTTGAGCAAAATGCTGTCCAGGATCAATTCTTCACGCCGAATTAACAAAATTTACATTTCCTTCGCCTCCGCCAGCGAATGAGATTGCGATACAAATTTTATCCAGAACTCTGTAGAATCCCTGCCCTGACCTTTCCTGTAACTGAATATTTTTTAAGCTATGAGCAAAGTAACTCCCCAGCCGAAAATCGGCTTTGTTTCCCTTGGCTGTCCGAAAAACCTTGTTGATTCAGAGCGTATTCTCACCGAACTCCGCACTCTCGAGAGATCCTCTAGATTTAAGAAGGAGATATACATATG
>nudC
GAGGCAATTCCGACGTCTAAGAAACCATTATTATCATGACATTAACCTATAAAAATAGGCGTATCACGAGGCCCTTTCGTCTTCACCTCGAGAGCCACGAGCAGATGCTTACGTACATGTAGCCAGCGATCAACCAGTTTGTTACTTCCTCTGACGCGCTCCGTCAGGTTATCGAGCTGGTTAAGCATGATTGACTCCGCAAGTTTGTATTCAAAAACTGCTCAGTGAGAAATGTAAAAACCATGTTAAACATGCCAGTGATGCAAAGGTAGTGCAAGAGCTATGGATCGTATAATTGAAAAATTAGATCACGGCTGGTGGGTCGTCAGCCATGAACAAAAATTATGGTTGCCGAAGGGAGGATCCTCTAGATTTAAGAAGGAGATATACATATG
>nudB
GAGGCAATTCCGACGTCTAAGAAACCATTATTATCATGACATTAACCTATAAAAATAGGCGTATCACGAGGCCCTTTCGTCTTCACCTCGATGGATCCCGAGCTTTGCTAACCCGACTGCACTGGCTGAGCTGAGCATTCAGGTTGTGAAGAAGGCTGAGAATAACTGATATGACTCAAATACACGAAATCATTCGCGTTGCATCGAGGCGGCAACTGAGTGAACTCCCATGAGCATAGATAACTATGTGAATGGGATGAGCGAAGGCAGTCAACGAAGAGGCAGCGTGAAGGATAAAGTGTATAAGCGTCCCGTTTCGATCTTAGTGGTCATCTACGCACAAGATACGAAACGGGTGCTGATGCTCGAGAGATCCTCTAGATTTAAGAAGGAGATATACATATG
>gadB
GAGGCAATTCCGACGTCTAAGAAACCATTATTATCATGACATTAACCTATAAAAATAGGCGTATCACGAGGCCCTTTCGTCTTCACCTCGATGGATCCACCGGAGTATTATTGCCAAAATAATAACAGCCCCGTCAACACATCGTTGGCGGGGATTTTAGCAATATTCGCTATTTTTATGTAATAATTTTATAAATGCGTTCAAAATAATAATCAAGTACTAATAGTGATATTTTAAGGTCTGATTTTTACGTGATAATTCAGGAGACACAGAATGCGCATAAAAATAACAGCATAAAACACCTTACCACCACCCAAGAATTTCATATTGTATTGTTTTTCAATGAAAAAATATTATTCGCGTAATATCTCACGATAAATAACATTAGGATTTTGTTATTTAAACACGAGTCCTTTGCACTTGCTTACTTTATCGATAAATCCTACTTTTTTAATGCGATCCAATCATTTTAAGGAGTTTAAAATGGATAAGAAGCAAGTAACGGATTTAAGGTCGGAACTACTCGATTCACGTTTTGGTGCGAAGTCTATTTCCACTATCGCAGAATCAAAACGTTTTCCGCTGCACGAAATGCGCGACGATGTCGCATTCCAGATTATCAATGACGAATTATATCTTGATGGCAACGCTCGTCAGAACCTGGCCACTTTCTGCCAGACCTGGGACGACGAAAATGCTCGAGAGATCCTCTAGATTTAAGAAGGAGATATACATATG
>rnd
GAGGCAATTCCGACGTCTAAGAAACCATTATTATCATGACATTAACCTATAAAAATAGGCGTATCACGAGGCCCTTTCGTCTTCACCTCGATGGATCCGCGGCAAAGTGGACAATAAAGCCTGAGCGTTAAGTCAGTCGTCAGACGCCGGTTAATCCGGCGTTTTTTTTGACGCCCACTAAAGAGAAAACAATTTGAATTACCAAATGATTACCACGGACGATGCGCTGGCTTCTTTGTGTGAAGCCGTCCGTGCCTTTCCGGCGATAGCTCGAGAGATCCTCTAGATTTAAGAAGGAGATATACATATG
>gadX
GAGGCAATTCCGACGTCTAAGAAACCATTATTATCATGACATTAACCTATAAAAATAGGCGTATCACGAGGCCCTTTCGTCTTCACCTCGATGGATCCATTGCCCAGCAGAACAGCTTTAAACACACCTGATAACATAACGTTGTAAAAACCGAATGCCCAGCCTTTAAAAAAACAGCTGGGCATTCGGTTGCTTATTAATCGCAATAATATATTGGCTGTCTATTCATCGTGTTGATAAGATATATGTTATATGAATGTTTATTAAATGTAGCGATTACCTTTAATGTCACGAAAAGGGATTATTTGCTTACTATTAATTTCCCTGTGTTCTTAAACACGTTTTTGTATTATAAATCCAGTCATCCTGCCCGTAGAACATCACACATTATCATCCTGTTCTCCCGCTTCGTTTAAATTTATTTATCAATCAATTTGACTTAAGAGGGCGGCGTGCTACATTAATAAACAGTAATATGTTTATGTAATATTAAGTCAACTATGCAATCACTACATGGGAATTGTCTAATTGCGTATGCAAGACATAAATATATTCTCACCATGGTTAATGGTGAATATCGCTATTTTAATGGCGGTGACCTCTCGAGAGATCCTCTAGATTTAAGAAGGAGATATACATATG
>gadW
GAGGCAATTCCGACGTCTAAGAAACCATTATTATCATGACATTAACCTATAAAAATAGGCGTATCACGAGGCCCTTTCGTCTTCACCTCGATAGATCTGGCACGGGAAACTTTGTGCTCTCAGTAAGTTAAATATAACTTTTACTGGAAATAAGATCAGCCATTTTTTTATAAACATAAGCTATACGCTGTGCGAAAATATATTCGTGCTGCATTTACTTATTATCAATTAACTGTTATGCAAAACTACTTTGTGGATAAATTTTGGTCCTACCAAATCTGGCAGTTTTTGCGCTAAGAAACAGTCTGGCATCATTTCATTAGTATACTGAAATTGAAATAATCGCAGTATGAAATATAAGGGATAATCATGACTCATGTCTGCTCGGTGATCCTCATTCGTCGTTCATTCGATATTTATCATGAACAGCAAAAAATATCGCTGCATAACGAGAGTATTCTGCTGCTGGAGAAAAATTTGGCAGACGATTTTGCGTTTTGTTCACCGGATACGCGACGACTGGATATCGATGAGCTGACAGTTTGCCATTACTTACAAAATATTCGTCAGCTACCACGCAATTTAGGGTTACACAGCAAAGACCGTTTGTTAATTAACCAGTCACCCCCCATGCCGCTGGTGACGGCGATTTTTCTCGAGAGATCCTCTAGATTTAAGAAGGAGATATACATATG
>rnt
GAGGCAATTCCGACGTCTAAGAAACCATTATTATCATGACATTAACCTATAAAAATAGGCGTATCACGAGGCCCTTTCGTCTTCACCTCGAGGCGTTTGTGGAAGATCCGGACGGTTACAAAATTGAGTTAATCGAAGAGAAAGACGCCGGTCGCGGTCTGGGCAACTAATCTCCTGCCGGGCGTGAACTCATCGCGCCCGCATCTTTACTGCATCGACAAGTAATATTTGTCATAATGCGCGCTGCAATTTATCCGTATTAAGAGAATCAGATGTCCGATAACGCTCAACTTACCGGTCTGTGCGACCGTTTTCGTGGTTTTTATCCTGTTGTGATCGATGTTGAAACAGCCGGATTTAACGCGGATCCTCTAGATTTAAGAAGGAGATATACATATG
>stpA
GAGGCAATTCCGACGTCTAAGAAACCATTATTATCATGACATTAACCTATAAAAATAGGCGTATCACGAGGCCCTTTCGTCTTCACCTCGATGGATCCGCAACTGCATGACGCAAGCGTGACTGCGGTGAGAACATGCTAATGCTCCTTAATAAAAGCGTAATGGGATGTTAATGGAGATGAAAGCAGTGGATCTCATTGCCATCTGCATTTTCGCATAGCGTATATCGCTGGCTATGACTAATCAATTAGTGAAAAATTTTTATTTAGTCAGTTTTTGTAGATAAAATATTCCGTAACGGCTCGTTTTTTGTACATTGTGGATTTTTACATGCCGATATGATTTATTTTTAATTAAATCAATTAGATATGGCCTTACCTTTAATATCACTAATGAAAGTTTGGGGGTGAGGTAACGCTATAAGCGTAGAGAATTCGGTGTATGTAGTAGCTGGGTCATTTTCAGCATTTTTTATGCCAGACAATGTACATTAACAGCAGAAAGCACCAGTGATGGATGTTTTCTTTTATTCTGTTATATTGCATTTTTATTCACTTTGATTTTGTCAGGCTTGCGGAATTAGCGAGCAGAGAGCGCCGCTCTGTTCACCAATAATCTAAATTACTCATCAAAATGGCTAATATATAATCTTGAAATTATTCTGAGAGTTTCAGAAAATAACAGCTGAAATAATCTCGCGCAGGACTGTAAATAGATTAAATTTTGTGGAAATATAATAAGTGATCGCTTACACTACGCGACGAAATACTTTTTTTGTTTTGGCGTTAAAAGGTTTTCTTTATTATGTCCGTAATGTTACAAAGTTTAAATAACATTCGCACCCTCCGTGCGATGGCTCGCGAATTCTCCATTCTCGAGAGATCCTCTAGATTTAAGAAGGAGATATACATATG
>araB
GAGGCAATTCCGACGTCTAAGAAACCATTATTATCATGACATTAACCTATAAAAATAGGCGTATCACGAGGCCCTTTCGTCTTCACCTCGATAGATCTGCCTCAATCGGCGTTAAACCCGCCACCAGATGGGCGTTAAACGAGTATCCCGGCAGCAGGGGATCATTTTGCGCTTCAGCCATACTTTTCATACTCCCACCATTCAGAGAAGAAACCAATTGTCCATATTGCATCAGACATTGCCGTCACTGCGTCTTTTACTGGCTCTTCTCGCTAACCCAACCGGTAACCCCGCTTATTAAAAGCATTCTGTAACAAAGCGGGACCAAAGCCATGACAAAAACGCGTAACAAAAGTGTCTATAATCACGGCAGAAAAGTCCACATTGATTATTTGCACGGCGTCACACTTTGCTATGCCATAGCATTTTTATCCATAAGATTAGCGGATCCTACCTGACGCTTTTTATCGCAACTCTCTACTGTTTCTCCATACCCGTTTTTTTGGATGGAGTGAAACGATGGCGATTGCAATTGGCCTCGATTTTGGCAGTGATTCTGTGCGAGCTTTGGCGGTGGACTGCGCTACCGGTGAAGCTCGAGAGATCCTCTAGATTTAAGAAGGAGATATACATATG
>araC
GAGGCAATTCCGACGTCTAAGAAACCATTATTATCATGACATTAACCTATAAAAATAGGCGTATCACGAGGCCCTTTCGTCTTCACCTCGAGCTTCACCGGTAGCGCAGTCCACCGCCAAAGCTCGCACAGAATCACTGCCAAAATCGAGGCCAATTGCAATCGCCATCGTTTCACTCCATCCAAAAAAACGGGTATGGAGAAACAGTAGAGAGTTGCGATAAAAAGCGTCAGGTAGGATCCGCTAATCTTATGGATAAAAATGCTATGGCATAGCAAAGTGTGACGCCGTGCAAATAATCAATGTGGACTTTTCTGCCGTGATTATAGACACTTTTGTTACGCGTTTTTGTCATGGCTTTGGTCCCGCTTTGTTACAGAATGCTTTTAATAAGCGGGGTTACCGGTTGGGTTAGCGAGAAGAGCCAGTAAAAGACGCAGTGACGGCAATGTCTGATGCAATATGGACAATTGGTTTCTTCTCTGAATGGTGGGAGTATGAAAAGTATGGCTGAAGCGCAAAATGATCCCCTGCTGCCGGGATACTCGTTTAACGCCCATCTGGTGGCGGGTTTAACGCCGATTGAGGCAGATCCTCTAGATTTAAGAAGGAGATATACATATG
>araF
GAGGCAATTCCGACGTCTAAGAAACCATTATTATCATGACATTAACCTATAAAAATAGGCGTATCACGAGGCCCTTTCGTCTTCACCTCGATGGATCCGAAGCATTCCAGCGGTTGCCATACCTAATATCCTTATATCCAGAAGTGGAGAGGTGCAAGATAAATCAAAACACCATAATTACTGTTTGCAGAATAATTCCTTTCTGCCGGTCCGAAATGTGATCGTGGAGTCAATTCTGACGATGATCTGAAATAAGAATAACGTCTGAACGGGTATAAGAAAATGCTTAAATCATCAAGTTTATATATTTTTACATTTCATTGATGAAATCAATGTAACTGCAATGAATTTTAATGATAGTGCTTTTTGTATCTTGTTGATATTAATCAATGAATTTGAATTCATGATGAAGTGATGATTTTATAAAACGTTTTTTCATTTTTGCGAGATGGCTCTCATTATACGTGTTCTGTTAATTAATGAGCACAGTGATAATTAATGACGAAATGAATGACGTGCATTTTCCACATCTTTGAGTTGCGGTTATTACACCATTTCAAAAACTCAACGCCAGGTAATGCGGCCTATTGACTGGTTAAAAAGAAGACATCCCGCATGGGTACCAAAGACAACAAGGATTTCCAGGCTAATCTTATGGATTAATCTGCTGTGCATTCGACAATTTGTCTGACAAATTGGCTTTCCCTTATGTCTTTTCCCGCTAAATTTATGCACGTTCTCACTGTAATTCTGCGATGTGATATTGCTCTCCTATGGAGAATTAATTTCTCGCTAAAACTATGTCAACACAGTCACTTATCTTTTAGTTAAAAGGTAATGCTTTGTTTTCCGATTAATTTAACGAATGTCATTCGTTTTTGCCCTACACAAAACGACACTAAAGCTGGAGAGAACCATGCACAAATTTACTAAAGCCCTGGCAGCCATTGGTCTGGCAGCCGTTATGTCACAATCCGCTATGGCGGAGAACCTGAAGCTCGCTCGAGAGATCCTCTAGATTTAAGAAGGAGATATACATATG
>araD
GAGGCAATTCCGACGTCTAAGAAACCATTATTATCATGACATTAACCTATAAAAATAGGCGTATCACGAGGCCCTTTCGTCTTCACCTCGATGGATCCCGTTTAAAGACGCGCTGCGCTGGAACGAAGTGTATTACGGGTTTCGTCGCTAAGTAGCCGCATCCGGTATGTAACGCCTGATGCGACGCTGACGCGTCTTATCTGGCCTACACGCTGCGATTTTGTAGGCCGGATAAGCAAAGCGCATCCGGCATTCAACGCCTGATGCGACGCTGGCGCGTCTTATCAGGCCTACGCGCTGCGATTTTGTAGGCCGGATAAGCAAAGCGCATCCGGCATTCAACGCCTGATGCGACGCTGGCGCGTCTTATCAGGCCTACACGCTGCGATTTTGTAGGCCGGATAAGCAAAGCGCATCCGGCACGAAGGAGTCAACATGTTAGAAGATCTCAAACGCCAGGTATTAGAAGCCAACCTGGCGCTGCCAAAACACAACCTGGTCACGCTCACATGGCTCGAGAGATCCTCTAGATTTAAGAAGGAGATATACATATG
>araE
GAGGCAATTCCGACGTCTAAGAAACCATTATTATCATGACATTAACCTATAAAAATAGGCGTATCACGAGGCCCTTTCGTCTTCACCTCGATGGATCCCTGATGGGGCCGATAGTGTTCCTTGCCTCCAGCGCTTCAGATTATGTGAATGGTTATACCATTGCCGTGGATGGCGGTTGGCTGGCGCGTTAATTCATTCTTCTTACTTTTATGACCCTGCCGCATGGCAGGGTTTTTTATACCTGTAGATCATCATAATCCATATCATGGTTATGAAATAATCCATATTAATTATCAATTAATGAACTTTATGAATTTTATCTGCTGTAAAATTAGGTGGTTAATAATAATCTCAATAATTCAACTTAATTTGAAAATTGGAATATCCATCACATAACGACATGTCGCAGCAATTTAATCCATATTTATGCTGTTTCCGACCTGACACCTGCGTGAGTTGTTCACGTATTTTTTCACTATGTCTTACTCTCTGCTGGCAGGAAAAAATGGTTACTATCAATACGGAATCTGCTTTAACGCCACGTTCTTTGCGGGATACGCGGCGTATGAATATGTTTGTTTCGGTAGCTGCTGCGCTCGAGAGATCCTCTAGATTTAAGAAGGAGATATACATATG
>araJ
GAGGCAATTCCGACGTCTAAGAAACCATTATTATCATGACATTAACCTATAAAAATAGGCGTATCACGAGGCCCTTTCGTCTTCACCTCGATGGATCCGCGTATTCCGGTGCAGATCAAAGTGAAAAAGATCAACGGCCTGGGCTACAGCAAACTGGAAAGTACGTTTGCAGTGAAATAACTATTCAGCAGGATAATGAATACAGAGGGGCGAATTATCTCTTGGCCTTGCTGGTCGTTATCCTGCAAGCTATCACTTTATTGGCTACGGTGATTGGTAGCCGTTCTGGTGGTTGTGATGGTGGTATGAAAAAAGTCATTTTATCTTTGGCTCTGGGCACGTTTGGTTTGGGGATGGCCGAATTTGGCATTATGGGCGTGCTCACGGAGCTGGCGCATAACGTAGGCTCGAGAGATCCTCTAGATTTAAGAAGGAGATATACATATG
>ygeG
GAGGCAATTCCGACGTCTAAGAAACCATTATTATCATGACATTAACCTATAAAAATAGGCGTATCACGAGGCCCTTTCGTCTTCACCTCGAGCCGCGTCACCAGACATAATAAAGAAAAAAACAAACGACATTCTACCCTTCTCAAAAATCCCCTTTTTAATTTTCATTGAAAAAATGGCAATTGATACTATGAATCCAGGTCATACACATTAAGGCATTTATGTAATGTCGTAATTAAGATAACTAATAAGGTGAATATTAGTAAAACAACTAATGATGTTATTAGTTTGTAGTGAACAGTACTTTTACCAATAATGAAAAATATACCATAAGCAATGCAAGCTTAAAACTCATAATTTAAAAAAGATAAATATAAAAATATCAATGAGTCAATCAATAATAATTTGGCATCACGAGACACATCACAGAGGAATATTATGAGCACAGAAACAATTGAAATATTCAATAATAGTGATGAATGGGCAAATCAACTAAAACACGCATTATCGAAAGGAGAAAATCTGGCAGGATCCTCTAGATTTAAGAAGGAGATATACATATG
>ygeF
GAGGCAATTCCGACGTCTAAGAAACCATTATTATCATGACATTAACCTATAAAAATAGGCGTATCACGAGGCCCTTTCGTCTTCACCTCGAGTGGTTTCTTTTTCGAGTCCGAATTTACAATATCATGCATATAGACCATTTCATGAATCTGCGAAAATTCAATGTCCATTGTATACCTCACATTTTTACCGTGACTCGATGTTACTGTTCAATAATCACCTTCCATCAATACTAAAATTAATACCCCTAATGTGCCGATAACAAATATAGTCATTCTACGTAACGTCTCCATAAGGTGATATTTGACATTATCAGAAGCTGCGAATTCGGATTTTGCTCTAATCAAATGAGAGAAATGTAAAATGAAGCCACGAAATATTAATAATAGCCTACCACTGCAACCAGGATCCTCTAGATTTAAGAAGGAGATATACATATG
>ygeA
GAGGCAATTCCGACGTCTAAGAAACCATTATTATCATGACATTAACCTATAAAAATAGGCGTATCACGAGGCCCTTTCGTCTTCACCTCGATGGATCCATGGCAGGCGAGAAGTTGAGAAATATCGGCGTCTGATTTCACGGGCCGGATGTGCTGTACATCCGGCCCTTTTTTCGTTAATAGAGATTGGGCACTTGGCCGTTGAGGCGTTTGTCTCGTTCCTTATTCAGCCTTGTTGCGGTAACACACATCAGGAGAGAGGAATGAAAACAATTGGTTTGCTGGGAGGAATGAGCTGGGAATCCACCATTCCTTACTATCGTTTGATAAATGAAGGCATTAAACAGCGGCTTGGTGGCTCGAGAGATCCTCTAGATTTAAGAAGGAGATATACATATG
>ygeI
GAGGCAATTCCGACGTCTAAGAAACCATTATTATCATGACATTAACCTATAAAAATAGGCGTATCACGAGGCCCTTTCGTCTTCACCTCGAGTGAGAGTGAAAGCCATCGAGTTATAATTGACAACATTTTGAAATTAAAGCAGCTGACGAGAATTTGTATGCGATAAATTTTTATTGACGCAATTTTATTATTTAGATGTATGCAACTTGTTATTTAAACAACAGAGATAAAAATATCTAAGATATTCACCTTATTGCAAGATATTTAAAATGCTCTAGAGTTAAAAGTATGATGTAAAGACCATTGGCCTGGACAATTAAAAAAGGGAGCTTTATGACTAATCCAATCGGTATCAATAATTTATCTCAAAGTTCAAATATAGCGAATGCAACGGGTGATGAAGTCGGGATCCCGGGATCCTCTAGATTTAAGAAGGAGATATACATATG
>cirA
GAGGCAATTCCGACGTCTAAGAAACCATTATTATCATGACATTAACCTATAAAAATAGGCGTATCACGAGGCCCTTTCGTCTTCACCTCGATGGATCCGAAGTTCCCGCAGAACGATAAGAAATAAGTTTCCTCCCTTCCTTGCTAAGCCCTCTCAACCGAGAGGGCTTTTTCAATTCCATTTCCCTGACAAATCATGCGGATATAAAATTTAACATTTGGATTGATAATTGTTATCGTTTGCATTATCGTTACGCCGCAATCAAAAAAGGCTGACAAATCAGAGGCTGTTCCGGCTTTCTGGGATGATCACCTGCATAAAAAATAAGTCCACCGCGATGCTGCCGTACGCAAGGGGACGTGAAGAAGATGTGAGCGATAACCCATTTTATTTTCGTAGTTACCTCATGGAGATATGGAATGTTTAGGTTGAACCCTTTCGTACGGGTCGGGCTGTGTTTGTCCGCTATTTCTTGTGCATGGCCTGTGTTAGCGGTCGATGATGATGGCGAAACGATGGCTCGAGAGATCCTCTAGATTTAAGAAGGAGATATACATATG
>ygeR
GAGGCAATTCCGACGTCTAAGAAACCATTATTATCATGACATTAACCTATAAAAATAGGCGTATCACGAGGCCCTTTCGTCTTCACCTCGATGGATCCCAGTATATCGTGCCCGCCCGGTGACCTTAGCAATGGCATCGACGCGCATGCATGATTCACCCGTAGCGGTTGCTTCCCGCGCTTCCATAGAAATCCCCTCGATTTGAACATTTGGTTCTTATGGCAAAGATTTAGTCTAAGCAGGCAAGATTTACGCCAGAAACGACGATAAGCGTTAGGGGAGGTAGGAAGTGTGATGACGTTAAAAAAACACAGATATGATACGAAACAGGACTCTGAATAGGGGCAGTGATACGTATCAATATGAGTGGCGATAAAATCAATGTGATAAATTGGGATTATTACGCATCAGGATGGGAAATAGGGTAAAAAGTCAGGAAGTTCGATACCTCTACAGCGAATATTTTGCTGATGATACTTCCCTTTGCCAAATGAAATTAACCTCTTTCTCTATTACCACGTTTTTCCAGAAGCAAGAGATTGGGTATCAAGAGGCTGGCTGCTATGATAAGGCGTCTTGTTTTTTAAGCGAGGAAAGATTTTGAGTGCGGGACGCCTGAATAAAAAATCTCTGGGTATCGTGATGTTGTTATCGGTTGGACTGCTTTTGGCTCGAGAGATCCTCTAGATTTAAGAAGGAGATATACATATG
>ygeQ
GAGGCAATTCCGACGTCTAAGAAACCATTATTATCATGACATTAACCTATAAAAATAGGCGTATCACGAGGCCCTTTCGTCTTCACCTCGATGGATCCAGGGTTCGATTCCCTTCGCCCGCTCCAATTTATCTTCGCCGTAATACTTCCCCATTTTGTTGTAAATAAAAAGCGTTTACGCAATGCAATCCTTTTGTAACAACCCAGGTAAAACACCTTATTTTCAAGTTGTTAAATAAGTGGTTATCTACGCTTTTAACAAACGATTGATGGAATATTTTATGAAAGGGAAATCTGCATTAACTCTTCTGCTCGCTGGTATATTTTCGTGCGGCACATCTCGAGAGATCCTCTAGATTTAAGAAGGAGATATACATATG
>fruL
GAGGCAATTCCGACGTCTAAGAAACCATTATTATCATGACATTAACCTATAAAAATAGGCGTATCACGAGGCCCTTTCGTCTTCACCTCGAGAGCATCGATTCGCGATGTGGCGAAAATTGTGGAGGTTGCTCGCTCTGGTGTGGTCGGACTTTCGCGCGGCGATAAAATAATGCGTTGAGAATGATCTCAATGCGCAATTTACAGCCCAACATGTCACGTTGGGCTTTTTTTGCGAAATCAGTGGGAACCTGGAATAAAAGCAGTTGCCGCAGTTGGATCCTCTAGATTTAAGAAGGAGATATACATATG
>fruB
GAGGCAATTCCGACGTCTAAGAAACCATTATTATCATGACATTAACCTATAAAAATAGGCGTATCACGAGGCCCTTTCGTCTTCACCTCGATGGATCCGTCAAACGATTTCGCGCTGGAGACTGCGGGGGAGTTATGCATGCTGGTCGATCACTGGAAGAGGAAGACGCGGAGTTTACGCTGCTTGTCAGAAAATAAACAGACAGCGAAATCAAAAGCGCCACGAATAGTCAAAATGCCATTTCACTGTTGCTGATTGGCTGCTGACGCTGCTGAAATGAAATTGCTGATAACGGATTTTCCCATCAGCAATTAGGAAAAATGGCAAAAAATTGTGCAGCACATCAAACTTTTGCTCATAACTTTACGGCTTTCCTTGCGTGCTGAAACAGAAGTATTATGCTTTCTTGAAACGTTTCAGCGCGATCTTGTCTTTAACCCTAAGCCAGGTTGGCGCTTTTTTTCTCATAGAGGCTGAATCGTTTCAATTCAGCAAGAGAGGAGAACTATGTTCCAGTTATCCGTACAGGACATCCATCCGGGCGAAAAGGCCGGAGACAAAGAAGAGGCGATTCGCCTCGAGAGATCCTCTAGATTTAAGAAGGAGATATACATATG
>ygeY
GAGGCAATTCCGACGTCTAAGAAACCATTATTATCATGACATTAACCTATAAAAATAGGCGTATCACGAGGCCCTTTCGTCTTCACCTCGAGAGCACTGAAGGCGACACCGACGTGAAGCACTACCGCGAAGTTGTCTGGGAAGGCAAACACGCTGTAGCACCTTAATCACCCTATTGGAACTGCTCCCTGCAAAACGGGGAGTAAAAAATCTGGAGAAAAATAATGGCTAAGAATATTCCATTCAAACTGATTCTTGAAAAAGCAAAAGATTACCAGGCGGATATGACTCGGGATCCTCTAGATTTAAGAAGGAGATATACATATG
>ygeX
GAGGCAATTCCGACGTCTAAGAAACCATTATTATCATGACATTAACCTATAAAAATAGGCGTATCACGAGGCCCTTTCGTCTTCACCTCGAGAGAAGCCAGCTGGAAGCCTTATATCATCGCCGCGATGATCCTGTCCCGTAAATACGCCAAACCAGGTGCACTGCTCGAGCAACTGCTGAAAGAAGCGCAAGAACGCGTGAAATAACCCCTCGGGCCGATCAGCTGGTCGGCCCTCTATTTCCAGAGGCCAAAAGGATAGGATATGTCCGTTTTCTCATTGAAGATTGATATCGCCGATAACAAATTTTTCAACGGCGAAACATCACCGCTCTGGATCCTCTAGATTTAAGAAGGAGATATACATATG
>rffC
GAGGCAATTCCGACGTCTAAGAAACCATTATTATCATGACATTAACCTATAAAAATAGGCGTATCACGAGGCCCTTTCGTCTTCACCTCGAGGACGAGGGTGTGAAGCGTGCTGCCAGTTCATTAGCGAAAACTGGCTACGGCCAATATCTGCTGGAGTTACTTCGTGCCCGTCCGCGCCAGTATTGAGCCACTAACCTGGGAAAACGCCTTCTTTGGTGTTAACAGCGCCATCGTGCGCATTACGTCTGAAGCACCGCTCCTGACGCCAGACGCGTTAGCGCCGTGGTCACGGGTGCAGGCCAAAATTGCGGCATCAAATACGGGTGAACTGGATGCCCTGCAACAGCTGGGATTCTCCCTGGTGGATCCTCTAGATTTAAGAAGGAGATATACATATG
>ypfG
GAGGCAATTCCGACGTCTAAGAAACCATTATTATCATGACATTAACCTATAAAAATAGGCGTATCACGAGGCCCTTTCGTCTTCACCTCGATGGATCCCAAAACCGGCGAGATACGTGACGGTAAGACGGTGTTATTGCTTAACTATTTGCAAACGTCACATTTAATGGACTGAAAAATAACAATAATATTTCGTTGTTTATTATTGGCTCAATCCGACAAATCCGATTGAGCCGCGCTACCTGCGCAACGAAGATACGACTTGTGCTGTTTGTTTGAACTTCTGGGGTCGTACCGTCCATGCGCTATCGCATTTTCCTTCTCTTTTTTTTCGCTTTGTTGCCGACGTCTTTGGTGTGGGCGGCACCAGCGCAACGGGCGTTTTCCGACTGGCAGGTCCTCGAGAGATCCTCTAGATTTAAGAAGGAGATATACATATG
>ypfH
GAGGCAATTCCGACGTCTAAGAAACCATTATTATCATGACATTAACCTATAAAAATAGGCGTATCACGAGGCCCTTTCGTCTTCACCTCGATGGATCCAGGCGCTGTTCGCACTTAATGATGTTCGCACTGAGCGTCTGCGCGATCGCATAACGCAATGGCAATTATTTCACTGACTCCTTCAATTTTATCTCATGGTCATTGTGAGTCAGCGGCGTAAAATTAATGACATCAGTTAAGGAGTTCGCCATGAAACATGACCATTTTGTTGTTCAAAGCCCGGATAAACCTGCGCAACCTCGAGAGATCCTCTAGATTTAAGAAGGAGATATACATATG
>ypfJ
GAGGCAATTCCGACGTCTAAGAAACCATTATTATCATGACATTAACCTATAAAAATAGGCGTATCACGAGGCCCTTTCGTCTTCACCTCGATGGATCCTCGAAGCCTATGAAGCCGTCGCCCGCCGCCTGGGTGTACAGCTGGACTGATTTTTCTGTTCATCATCTTGCCGTGCAGCTGGCACGGCAAGACAACCGCTCTCGGAATATATGCATTGAACGCTCATTCCTCCGCCATTTCATCCCGCTTTCCTGTGGTAATCTTCCTCTGAACCACCTACGATCATTTCTATAATGAATATATTGTTGAGGTATCTATGCGTTGGCAAGGGCGACGTGAAAGTGACAATGTTGAAGACAGGCGCAACAGCTCTGGTGGTCCATCTATGGGCGCTCGAGAGATCCTCTAGATTTAAGAAGGAGATATACATATG
>deaD
GAGGCAATTCCGACGTCTAAGAAACCATTATTATCATGACATTAACCTATAAAAATAGGCGTATCACGAGGCCCTTTCGTCTTCACCTCGATGGATCCATGACCTGGCAGAATCGGACCAGCAATAGCTGACGTACACATCAGCCCGTAATCTTTTTTGATTGCCATCACCTTAACGGGTGAGGGCGTTGTTGTTCGTTAATACACCTACTTTGAGCCGGTTCACACTTTTCAATGAAAATTGCTGATCAATTTCATGATGAGTTATGTAGACTGGCCGCCATTAATTTTGAGGCACACGTACTACATGGCTGAATTCGAAACCACTTTTGCAGATCTGGGCCTGAAGGCTCCTCGAGAGATCCTCTAGATTTAAGAAGGAGATATACATATG
>icd
GAGGCAATTCCGACGTCTAAGAAACCATTATTATCATGACATTAACCTATAAAAATAGGCGTATCACGAGGCCCTTTCGTCTTCACCTCGAGTGGGCTGGTTTTCAGGTTTACGCCTGGTAGAACGTTGCGAGCTGAATCGCTTAACCTGGTGATTTCTAAAAGAAGTTTTTTGCATGGTATTTTCAGAGATTATGAATTGCCGCATTATAGCCTAATAACGCGCATCTTTCATGACGGCAAACAATAGGGTAGTATTGACAAGCCAATTACAAATCATTAACAAAAAATTGCTCTAAAGCATCCGTATCGCAGGACGCAAACGCATATGCAACGTGGTGGCAGACGAGCAAACCAGTAGCGCTCGAAGGAGAGGTGAATGGAAAGTAAAGTAGTTGTTCCGGCACAAGGCAAGAAGATCACCCTGCAAAACGGCAAACTGGATCCTCTAGATTTAAGAAGGAGATATACATATG
>borD
GAGGCAATTCCGACGTCTAAGAAACCATTATTATCATGACATTAACCTATAAAAATAGGCGTATCACGAGGCCCTTTCGTCTTCACCTCGATGGATCCATTCATCGCACCTGGCATACATTAATAAATATTAACAATATGAAATTTCAACTCATTGTTTAGGGTTTGTTTAATTTTCTACACATACGATTCTGCGAACTTCAAAAAGCATCGGGAATAACACCATGAAAAAAATGCTACTCGCTACTGCGCTGGCCCTGCTTATTACAGGATGTGCTCAACAGACATTTACTGTTCAAAACAAACAGACAGCAGTAGCACCAAAGGAAACCATCACCCATCATTTCTTCGTTTCTGGAATTGGGCAGAAGAAAACTGTCGATGCAGCTAAAATTTGTGGCGGCGCAGAAAATGTTGTTAAAACAGAAACCCAGCAAACATTCGTAAATGGATTGCTCGGTTTTATTACTTTAGGCATTTATACTCCGCTGGAAGCGCGTGTGTATTGCCTCGAGAGATCCTCTAGATTTAAGAAGGAGATATACATATG
>hdeD
GAGGCAATTCCGACGTCTAAGAAACCATTATTATCATGACATTAACCTATAAAAATAGGCGTATCACGAGGCCCTTTCGTCTTCACCTCGAGAGCTGCTTTTTGCGCATCCGCTGCATTGCTCACAACTGGCAGAAGAAGCAGACCACCAAGAATAACGCCTAATACTTTTTTCATCGTAATATCCTCAACTATAAAGTGAAAGAGCCGTCACGAATCAATTTCGACACTGAGGTTATAACCTGGTTTTCTGTATATGTCATGTTGATGGAAAATATCAAAATCAGATATTTTTATTTCAATACAATGAGTTACAGATGCATCAGATACTGCAATTAGGAAATTTTTATTAAATCGACTGCATTCTTAGACGCGTTTTTGGCATAGATTGATAGCAGGGGATTTTCTTCTTAATTTTATAGGGTGGTTCTATGTTATATATAGATAAGGCAACAATTTTGAAGTTTGATCTGGAGATGCTTAAAAAACATCGCAGAGCAATCCAGTTTATTGCCGTGCTGCTGTTTAGGATCCTCTAGATTTAAGAAGGAGATATACATATG
>hdeB
GAGGCAATTCCGACGTCTAAGAAACCATTATTATCATGACATTAACCTATAAAAATAGGCGTATCACGAGGCCCTTTCGTCTTCACCTCGATAGATCTCCCAGCTATCGTTCAGGCTTGTACTCAGGATAAACAAGCCAACTTTAAAGATAAAGTTAAAGGCGAATGGGACAAAATTAAGAAAGATATGTAATTCCGGGAATGCGTTACATCGTACTTCCTTGCATATTGAACAGGCCGGAATATCTTCTTTAAAAGCAGCTATTCCTCCTGTTCATATATAATCTCTATATTGAATGGGTTACAAAATGAATATTTCATCTCTCCGTAAAGCGTTTATTTTTATGGGCGCTGTAGCGGCTTTGTCACTGGTGAACGCACAATCTGCGCTCGAGAGATCCTCTAGATTTAAGAAGGAGATATACATATG
>hdeA
GAGGCAATTCCGACGTCTAAGAAACCATTATTATCATGACATTAACCTATAAAAATAGGCGTATCACGAGGCCCTTTCGTCTTCACCTCGATAGATCTTAAACAGCAGCACGGCAATAAACTGGATTGCTCTGCGATGTTTTTTAAGCATCTCCAGATCAAACTTCAAAATTGTTGCCTTATCTATATATAACATAGAACCACCCTATAAAATTAAGAAGAAAATCCCCTGCTATCAATCTATGCCAAAAACGCGTCTAAGAATGCAGTCGATTTAATAAAAATTTCCTAATTGCAGTATCTGATGCATCTGTAACTCATTGTATTGAAATAAAAATATCTGATTTTGATATTTTCCATCAACATGACATATACAGAAAACCAGGTTATAACCTCAGTGTCGAAATTGATTCGTGACGGCTCTTTCACTTTATAGTTGAGGATATTACGATGAAAAAAGTATTAGGCGTTATTCTTGGTGGTCTGCTTCTTCTGCCAGTTGTGAGCAATGCAGCGGATGCGCAAAAAGCAGCTCTCGAGAGATCCTCTAGATTTAAGAAGGAGATATACATATG
>ribA
GAGGCAATTCCGACGTCTAAGAAACCATTATTATCATGACATTAACCTATAAAAATAGGCGTATCACGAGGCCCTTTCGTCTTCACCTCGATGGATCCTCCCACTGCGGTACGTCTGGCAATCGAACGCATGGCCTCTCCTTTTTGATAAGTCCCACAATCATAACTGAAAACGCCAGTTCCAGGAAAAATTGACAGATTTGTGCCATTCCGTGAACGATCGACGCGTCGTGATTAGGTGAACCCCTTCTCGTTATGGCAAAATAAGCCAATACAGAACCAGCATTATCTGGAGAATTTCATGCAGCTTAAACGTGTGGCAGAAGCCAAACTGCCAACCCCATGGGGCGATTTCCTGATGGTGGGATTTGAAGAACTGGCAACCGGACACCTCGAGAGATCCTCTAGATTTAAGAAGGAGATATACATATG
>ribC
GAGGCAATTCCGACGTCTAAGAAACCATTATTATCATGACATTAACCTATAAAAATAGGCGTATCACGAGGCCCTTTCGTCTTCACCTCGATGGATCCTCCAGCAGGCTGTCATTGATAAAGTTGTTGAAACGCGCGATGGTGATGGCGACGCGAGCGTCCGGGGTAGCAACGTTAGCTTCAATAATGTTCATTTTCTTCCTTCGGGTTCGAGTATGGCCCCGCAGGGGGGCGGATTTTAGCATAATATTTCGTGCGCTGCTTCCCTTTCGAGCCGGGAGATCATGCACCCACTAAATGCAGGCAAACATCCGGGCCTACATGACGTATCTCTTTGAATTTAAATTGGGGGGCGTCGGCTAATTTCTCAAGCCCTGGCAGCTCGAGAGATCCTCTAGATTTAAGAAGGAGATATACATATG
>ribB
GAGGCAATTCCGACGTCTAAGAAACCATTATTATCATGACATTAACCTATAAAAATAGGCGTATCACGAGGCCCTTTCGTCTTCACCTCGATGGATCCGCGAGCGATTTGCTCAATTTTTTTCGGGTCAATCATTGTAGTTTCCCTGTACTGATAGGTGTTGAGTGCCATTGTAGTGCGATAAGGGTAAGTCATAAACCAGAATTATGTGAAGCTATGCGTTGCTGCCGCTAATCATTAGCGTTATAGTGAATCCGCTTATTCTCAGGGCGGGGCGAAATTCCCCACCGGCGGTAAATCAACTCAGTTGAAAGCCCGCGAGCGCTTTGGGTGCGAACTCAAAGGACAGCAGATCCGGTGTAATTCCGGGGCCGACGGTTAGAGTCCGGATGGGAGAGAGTAACGATTCTGTCGGGCATGGACCCGCTCACGTTATTTTGGCTATATGCCGCCACTCCTAAGACTGCCCTGATTCTGGTAACCATAATTTTAGTGAGGTTTTTTTACCATGAATCAGACGCTACTTTCCTCTTTTGGTACGCCTTTCGAACGTGTTGAAAATGCACTGGCTGCGCTGCGTGAAGGACGCGGTGTAATGGTGCTCTCGAGAGATCCTCTAGATTTAAGAAGGAGATATACATATG
>ribE
GAGGCAATTCCGACGTCTAAGAAACCATTATTATCATGACATTAACCTATAAAAATAGGCGTATCACGAGGCCCTTTCGTCTTCACCTCGATGGATCCATTTGCGCGAGAATCACCGGGATTGCTAATGCTAATAACAGACGCGCTTCACTGATATACTTCTGCACGTGAACACCTTTTATTTGTAGTTATATGAGAGACTAAAAAGCCGCCTGAATGGGCAGCAAAAAGAAGAAGCAGGGGAAATTCAGTCTATTGTAGCGAGGATTTATTAATTCTCCAGTGAAAAAATAGCCATTCTTACCCCTTCACTGGTAAGGGCGTTTTCCACCTGCTATTGTGCTGAACAGAATGTCTTAACTGATTTCAGGAGTTGTAAGTATGTTTACGGGGATTGTACAGGGCACCGCAAAACTGGTGTCGATTGACGAGAAACCAAATTTTCGTACGCATGTGGTGGAGTTACCCGACCCTCGAGAGATCCTCTAGATTTAAGAAGGAGATATACATATG
>htpX
GAGGCAATTCCGACGTCTAAGAAACCATTATTATCATGACATTAACCTATAAAAATAGGCGTATCACGAGGCCCTTTCGTCTTCACCTCGATGGATCCTTGAAAAAGCCAGACCCGCGGAACAACCCGCTCCCGTCAAGTAATATCAATCAGGCACAAGAAATTGTGCCTGATTTTTTAACAGCGACAAGATGCCGTAAATCAGATGCTACAAAATGTAAAGTTGTGTCTTTCTGGTGACTTACGCACTATCCAGACTTGAAAATAGTCGCGTAACCCATACGATGTGGGTATCGCATATTGCGTTTTGTTAAACTGAGGTAAAAAGAAAATTATGATGCGAATCGCGCTCTTCCTGCTAACGAACCTGGCCGTAATGGTCGTTTTCGGGCTGGTACTGAGCCTCGAGAGATCCTCTAGATTTAAGAAGGAGATATACATATG
>yqjI
GAGGCAATTCCGACGTCTAAGAAACCATTATTATCATGACATTAACCTATAAAAATAGGCGTATCACGAGGCCCTTTCGTCTTCACCTCGAGCGCTCAACGCGTAACACAGTCAGTTCACGGAAGCGCAGATCATTGCGAACGCGCTGCGGGTAGCGGGGGGTGTTATTCATTGTTATCGCCTTCGTGATGGTAATCAGATATATCTAAATAAAACTCGCAAATGATAATGATTGTTAATCATGATAAATGCAAGCGATTTGTAGAACTGATATGTCTATAGTCTGATAAGACGAACCGCCTCTTCTCAGGCATCATTACTCAACGCCGGATGCGGCGTGAACGCCTTATCCGGCCTACGTGTGAGATGAGTCCACGTTTAAAAATCATTTTTACACTTGCAAGAACGCTCATATCAGATATAAATTAGATATATCTAATTAAGCAAAAGGAGGCTGATATGAGCCATCATCACGAAGGGTGTTGTAAACATGAAGGCCAGCCACGCCATGAGGGCTGCTGCAAAGGTGAGGGATCCTCTAGATTTAAGAAGGAGATATACATATG
>corA
GAGGCAATTCCGACGTCTAAGAAACCATTATTATCATGACATTAACCTATAAAAATAGGCGTATCACGAGGCCCTTTCGTCTTCACCTCGAGGGCAACAGCAAACAAGGGAAGTAAGGTGAGGGCGAGAAAAATCCGTTTGAGATTCAAGGTGATCATTCCTTTACCAATGAGTAGCTGATGCGCCATTATAGGTCCTGGATGTGGGATTTTTTTATCCTGTTAGCGACCTTGACGAGTACCAAAAAGCGCGAAGTTCAACTATTGTTCTGTGGTGTTCTGTTGCGTGTTGACGGCAAAATTTTGCTGGCGTAACATGCGCGCACGATCACTCTAAGAGGACATTCGCCTTGGACACACCCAGTAGATACTGGCTCACTATCCTGTCATCCAGGATCAACTCCTAAGGCTATCCCTTTTTGCTGATAGCCTTAGCGGTTGTCAGCGACCTCAATTTTTCCCGTCGCGCTGAGTCAGGCTGTTTAATGGTCTGAAACCCAATTTGTTTCTGTGTGCCCACCGAACTGTCCGATATTTTAAGCATTGGGAGTCCCGGTCATGCTGAGCGCATTTCAACTGGAAAATAACCGACTGACCCGGCTGGAAGTCGAAGAGTCACAACCCCTTGTAAATGCAGGATCCTCTAGATTTAAGAAGGAGATATACATATG
>yqjC
GAGGCAATTCCGACGTCTAAGAAACCATTATTATCATGACATTAACCTATAAAAATAGGCGTATCACGAGGCCCTTTCGTCTTCACCTCGAGTGCGCAGCAGGACAATAACAGTCAGGCTATGCAGTGGCTGACCCGGTTACGGGATAACTCTCATCGCTTCGGATAACTTCCTGTTATCCGAAACATATCACTCACTTTGGTGATTTCACCGTAACTGTCTATGATTAATGAGGCGGTGGTTAACACTACCGCTTCGTTGTCTGGACAATCGTTCCTTTGTAATAGGTCCGAATCACAATGGAAGGTTCAAGAATGAAATACCGCATCGCTTTAGCTGTTTCTCTCTTTGCTCTTAGTGCCGGTAGTTATGCCACTACCCTGTGTCAGGGGGATCCTCTAGATTTAAGAAGGAGATATACATATG
>yqjF
GAGGCAATTCCGACGTCTAAGAAACCATTATTATCATGACATTAACCTATAAAAATAGGCGTATCACGAGGCCCTTTCGTCTTCACCTCGAGCGGTTTTGGCGTATGGAGCGCCTGGCGTCTGGTTAAAACGACCCTCAAGCAGCAACAGCTTCGCGGTTAACTTCCCTCTGGCCGGAGCCATTCCGGCCTTATCCCTCAAATTTTTTGAAGATTTTTGACAGTTTTCCTTGCTAACAATCATCATTCACCACGTTTATGATTCTCTCCATCGACAGCAACGACGCTAATACCGCGCCATTGCACAAAAAAACAATCAGCAGCCTGAGTGGCGGATCCTCTAGATTTAAGAAGGAGATATACATATG
>yqjG
GAGGCAATTCCGACGTCTAAGAAACCATTATTATCATGACATTAACCTATAAAAATAGGCGTATCACGAGGCCCTTTCGTCTTCACCTCGAGCCTGACAATTTCTGGCGGATTCCTGCTGCTGGCAATTACCGGTCCGGGCGCGTATAGCATCGACCGCCTGCTGAATAAAAAGTGGTAAGCACGCGCTATACTTAACGATAAAAAACGAGGAGGAAGCTCCTCGTTTTTGCTATTGGAGGAGAGAAAAATGGGTCAACTGATTGACGGCGTCTGGCATGACACCTGGTACGATACCAAATCTACCGGCGGTAAATTTCAACGTTCAGCTTCCGCATTTGGATCCTCTAGATTTAAGAAGGAGATATACATATG
>pheS
GAGGCAATTCCGACGTCTAAGAAACCATTATTATCATGACATTAACCTATAAAAATAGGCGTATCACGAGGCCCTTTCGTCTTCACCTCGATGGATCCCGCCGTAGCCTTTTCAATAAAGGTCTTTTGAAGAGTACCAAAAGGTAACGCAAGCAATGAATGCTGCTATTTTCCGCTTCTTTTTTTACTTTAGCACCTGAATCCAGGAGGCTAGCGCGTGAGAAGAGAAACGGAAAACAGCGCCTGAAAGCCTCCCAGTGGAGGCTTTTTTTGTATGCGCGTTTTGAAAAATAAAAAGCCTGTCTCATCAGGTGTAATTGTCGCAGCCAGACTGGACACGGCCAGCGCGGAGAAACCGGAGCGTATTTAAGTACGTGAGAATTTCGAGCACAGCCCGGGACCAAAATGGCAAGTAAAATAGCCTGATGGGATAGGCTCTAAGTCCAACGAACCAGTGTCACCACTGACACAATGAGGAAAACCATGTCACATCTCGCAGAACTGGTTGCCAGTGCGAAGGCGGCCATTAGCCAGGCGTCAGATGTTGCCGCGTTACTCGAGAGATCCTCTAGATTTAAGAAGGAGATATACATATG
>pheP
GAGGCAATTCCGACGTCTAAGAAACCATTATTATCATGACATTAACCTATAAAAATAGGCGTATCACGAGGCCCTTTCGTCTTCACCTCGAGGATCACCGCACCTTTGCTGTCGCTGTTTATTATCCCGGCGGCGTATAAGCTGATGTGGCTGCACCGACATCGGGTACGGAAATAAAAGCAGGATACCCCGTTTAACCGTGTGGATTGTGTCTTGCGACGATGGGCACTAAATGTTAAAAGGTGCCCCTCAACAAAAAAGACACACAGGGGAAAGGCGTGAAAAACGCGTCAACCGTATCGGAAGATACTGCGTCGAATCAAGAGCCGACGCTTCATCGCGGATTAGGATCCTCTAGATTTAAGAAGGAGATATACATATG
>ileX
GAGGCAATTCCGACGTCTAAGAAACCATTATTATCATGACATTAACCTATAAAAATAGGCGTATCACGAGGCCCTTTCGTCTTCACCTCGAGAAGGGAAAACCAGTCCCGGCGGATGAAAGCCCAGGGTTGATACCGCAAAACACGACCCGTAACCCTGGAGCCAAAATATCCTCAACCATATTTACTCCTTTCTAACATCACCAGGAAAAGTATAACGGATTGAAAATACATTGTTTATAAAAACAGCAGGCGCGCGGTAATGGCTGGATTGCGACACGGAGTTACTTTATAATCCGCTACCATGGCCCCTTAGCTCAGTGGTTAGAGCAGGCGACTCATAATCGCTTGGTCGCTGGTTCAAGTCCAGCAGGGGGATCCCGGGATCCTCTAGATTTAAGAAGGAGATATACATATG
>htpG
GAGGCAATTCCGACGTCTAAGAAACCATTATTATCATGACATTAACCTATAAAAATAGGCGTATCACGAGGCCCTTTCGTCTTCACGTCGACGGCGAGCTGGAAATGGTCGACGGCACCACGTTGTCACACTCCCTTGCCGGGCGTCATAAGATTCGTTTTTAAGCAAACGAGAGCAGGATCACCTGCTCTCGCTTGAAATTATTCTCCCTTGTCCCCATCTCTCCCACATCCTGTTTTTAACCTTAAAATGGCATTATTGAGGTAGACCTACATGAAAGGACAAGAAACTCGTGGTTTTCAGTCAGAAGTGAAACAGCTTCTGCACCTGATGATCCAGGATCCTCTAGATTTAAGAAGGAGATATACATATG
>ppa
GAGGCAATTCCGACGTCTAAGAAACCATTATTATCATGACATTAACCTATAAAAATAGGCGTATCACGAGGCCCTTTCGTCTTCACCTCGATGGATCCGACATGGCTGCCGAGACTGCAGAGACTATAAGTAAGCGTTTCCACATAGGGTTGTCCTCGTCGGGGTAGTTATTATTGGTTAAAAGATGTTCGCGAAAAAACTATAGACAATTCGTTATGTAACAGATTGCGTTACATCACACTTCAAAAAAGTAAATAAAACGTTAATCACAAGTTTGTAATCGCTTTCATCTCACTATGAAAAATGCGGCTACGGTTATGGATTTTCCTGCTCTGTATACCGTCTTAAAACTGGTGAAAAAGGAAAATGAAGACGAAAACAAGCGAAGACATTCGGCGCGAGTTGGCTATAATACTCGGCACTTGTTTGCCACATATTTTTAAAGGAAACAGACATGAGCTTACTCAACGTCCCTGCGGGTAAAGATCTGCCGGAAGACATCTACGTTGTTATTGAGATCCCGGCTAACGCTCGAGAGATCCTCTAGATTTAAGAAGGAGATATACATATG
>dkgB
GAGGCAATTCCGACGTCTAAGAAACCATTATTATCATGACATTAACCTATAAAAATAGGCGTATCACGAGGCCCTTTCGTCTTCACCTCGAGTCGGTGGAGCGGTAGTTCAGTCGGTTAGAATACCTGCCTGTCACGCAGGGGGTCGCGGGTTCGAGTCCCGTCCGTTCCGCCACTTATTAAGAAGCCTCGAGTTAACGCTCGAGGTTTTTTTTCGTCTGTATATCTATTATTGCCAGAATCGCAAAAATCCTCTGCATTTTACGCTCTTTTTCCTCAACAGTCTGAAGCCCATAATCACCTCAGTTAACGAAAATAGCATTAAAAGAGGCATATTATGGCTATCCCTGCATTTGGTTTAGGTACTTTCCGTCTGAAAGACGACGTTGTTATTTCATCTGTGATAACGGCGCTTGAGGATCCTCTAGATTTAAGAAGGAGATATACATATG
>dkgA
GAGGCAATTCCGACGTCTAAGAAACCATTATTATCATGACATTAACCTATAAAAATAGGCGTATCACGAGGCCCTTTCGTCTTCACCTCGAGACCCAACTGGGCGAAAATCATGACATTACGTTGGATGTCAGCCGCCGTATATACGAAGCCGCCCGCTAAGCTTTTTACGCCTCAAACTTTCGTTTTCGGGCATTTCGTCCAGACTTAAGTTCACAACACCTCACCGGAGCCTGCTCCGGTGAGTTCATATAAAGGAGGAACGTATGGCTAATCCAACCGTTATTAAGCTACAGGATGGCAATGTCATGCCCCAGCTGGGACTGGGCGTCTGGCAAGCAAGTAATGAGGAAGTAATCACCGCCATTCAAAAAGCGTTAGAAGTGGGTTATCGCTCGATTGATACCGCCGCGGCCTACAAGAACGAAGAAGGTGTCGGCAAAGCCCTGAAAAATGCCTCAGGATCCTCTAGATTTAAGAAGGAGATATACATATG
>relB
GAGGCAATTCCGACGTCTAAGAAACCATTATTATCATGACATTAACCTATAAAAATAGGCGTATCACGAGGCCCTTTCGTCTTCACCTCGATGGATCCTTCCTTCGTGACTTGCCCTAAGCATGTTGTAGTGCGATACTTGTAATGACATTTGTAATTACAAGAGGTGTAAGACATGGGTAGCATTAACCTGCGTATTGACGATGAACTTAAAGCGCGTTCTTACGCCGCGCTTGAAAAAATGGGTGTAACTCCTTCTGAAGCGCTTCGTCTCATGCTCGAGGTCGAGAGATCCTCTAGATTTAAGAAGGAGATATACATATG
>relA
GAGGCAATTCCGACGTCTAAGAAACCATTATTATCATGACATTAACCTATAAAAATAGGCGTATCACGAGGCCCTTTCGTCTTCACCTCGATGGATCCCCCACACACGGGACATCTGGAATCGATGGTACTTTTCTCGCGCGTTAAATAGTTGCGATTTGCCGATTTCGGCAGGTCTGGTCCCTAAAGGAGAGGACGATGGTTGCGGTAAGAAGTGCACATATCAATAAGGCTGGTGAATTTGATCCGGAAAAATGGATCGCAAGTCTGGGCTCGAGAGATCCTCTAGATTTAAGAAGGAGATATACATATG
>phnQ
GAGGCAATTCCGACGTCTAAGAAACCATTATTATCATGACATTAACCTATAAAAATAGGCGTATCACGAGGCCCTTTCGTCTTCACCTCGATGGATCCCAGTTTGATGCGTGGCTGATGGAAAACGCACTACCGTCAGGGTTTGAGGTGGGGTTTGATGGGATGGAGATTGGGGTGGCGTGATGAGAGGGAATGTGCGCGCTGGCCCCCTCACCCTAACCCTCTCCCCAGAGGGGCGAGGGGACCGATTGTGCTCGATATTGAATATTGCGCTCGTTTTCTCCCTCTCCCCATTGGGGTGAGGGGCGATGCCTGCTCCATACCCAACCTCATCGCCCATACTCATCTTCCATTCTCCGCTCTTCATCCTCCAGTTGCCGACCTCGAGAGATCCTCTAGATTTAAGAAGGAGATATACATATG
>pykF
GAGGCAATTCCGACGTCTAAGAAACCATTATTATCATGACATTAACCTATAAAAATAGGCGTATCACGAGGCCCTTTCGTCTTCACCTCGAGTGGTTCCTGCCCCAGATCGCGCATTTCCAGCACAACTTTACCGACAACTCTGCACATTTCTCGGTACAGTTCATCCTCTTTTGTCCGATTTCCCATTCTTTATACCTATTTATCATGCCAACTATCAGCATATATCAATCTAACCAATTAAACAAAAATCAAACAAAATCAGACAAATAACGCGATAAATTATTTTAACTGTAGCAATTGAGCGATGATATATTTATACACCGGATGAACTTTCACTTATCCTCACACTGACAACTTCGGCACCAGACGTTGCGCAAACAGTGAAGTTTTTGCGTAACCTTTTCCCTGGAACGTTAAATCTTTGATAACAATTTATTGTCTAACAAGTTGTATATTTTTTGAAACGCTGTTTTTGTTTTCCTTTTGGATTAATTTCAGCGTATAATGCGCGCCAATTGACTCTTGAATGGTTTCAGCACTTTGGACTGTAGAACTCAACGACTCAAAAACAGGCACTCACGTTGGGCTGAGACACAAGCACACATTCCTCTGCACGCTTTTTCGATGTCACCTATCCTTAGAGCGAGGCACCACCACTTTCGTAATACCGGATTCGCTTTCCGGCAGTGCGCCCAGAAAGCAAGTTTCTCCCATCCTTCTCAACTTAAAGACTAAGACTGTCATGAAAAAGACCAAAATTGTTTGCACCATCGGACCGAAAACGGATCCTCTAGATTTAAGAAGGAGATATACATATG
>sfmA
GAGGCAATTCCGACGTCTAAGAAACCATTATTATCATGACATTAACCTATAAAAATAGGCGTATCACGAGGCCCTTTCGTCTTCACCTCGAGACGCGCCTGAACTTTTTGAGCAACTTCAGAGCGCACCTGCTGCGCAATCGTTTTACCGTCAATAATCTTTGCTGCCATCAGAGAGAGGATTCCATCTGTTACGTAGATCGAAGGGGATGCGCCTATTTTGTCAGAAGCGGGGCGCGCTGTCAGGTTTCGTTTCAGATTTATCGCGTGAAGCGACCTCTTGCGAAGGTGAGGCGCACCGTCGCTGAGACTGAAAGCTTCATTTTTCGTCCATGATGGCGTTGTAAATCTGGAACTGATTTATTTCCTTGTCTAAGGATTAAGATAATTTAAGAAATACCTGACAATATAAAAAGAATTTTCAGCCTGGTAATTTACCGCTTCAGGTCTATATTTGTGTTGAATATATTTTGCGCGGAAGTATTCATCTAACGGGGCTCTCTATTTTTTAGAATAGAGTGCATATTTTCAATTAAGACATTCTTAGAGGATAAAAAGGAATTTACTACTATCAGTGTCTTAAATAAAGTAATCGGTTATATACGGATGTGGAGTCGATAAATGAGATTGAAGGAATATATATGAAATTAAGATTTATTTCGTCTGCGCTGGCTGCCGCACTATTCGCCGCTACGGGTAGTTAGGATCCTCTAGATTTAAGAAGGAGATATACATATG
>sfmC
GAGGCAATTCCGACGTCTAAGAAACCATTATTATCATGACATTAACCTATAAAAATAGGCGTATCACGAGGCCCTTTCGTCTTCACCTCGAGGCACGTTATAAAGGCACCGGTACAAGTGCATCAGCAGGGCAAGCAAATGCTGACGCGACTTTTATTATGAGATATGAATAATCAAAACCACGTTGTTTTGAATTATATATCACGTCTTATAACAAAGTAATGTACCGGTTGTCTGAAGCGGTATGGTGGCAATGTAAATCGAAATCATGTTCACTTTGTATCATGCCGCTTTATTAAATGAAAAGGGAATGATGTGTTGTAAGAAACCAAAGCAATCATTTCTTTATATTCCTTATTTTTGCCGTCAGGAATACACAAGGCGTATTAACTATGATGACTAAAATAAAGTTATTGATGCTCATTATATTTTATTTAATCATTTCGGCCAGCGCCCATGCTGCCGGAGGGATCGCATTAGGTGCCAGGATCCTCTAGATTTAAGAAGGAGATATACATATG
>b1997_b1998
GAGGCAATTCCGACGTCTAAGAAACCATTATTATCATGACATTAACCTATAAAAATAGGCGTATCACGAGGCCCTTTCGTCTTCACCTCGATGGATCCGACTGGCCCCCTGAATCTCCAGACAACCAATATCACTTAAATAAGTGATAGTCTTAATACTAGTTTTTAGACTAGTCATTGGAGAACAGATGATTGATGTCTTAGGGCCGGAGAAACGCAGACGGCGTACCACACAAGATCCTCTAGATTTAAGAAGGAGATATACATATG
>pphA
GAGGCAATTCCGACGTCTAAGAAACCATTATTATCATGACATTAACCTATAAAAATAGGCGTATCACGAGGCCCTTTCGTCTTCACCTCGATGGATCCTAACAATCCCGGCGAAAAAATGAGTCTGGCACCGTTTATAGAACGAGCTGAAAAACTCTGTTAATTACCTAAAATAGCCTTTTGATTTCCAATAAAAAAACCGCCTCAGTTCTTTCACCAGAACGGGCGGTTTTTAACATTTCAGCTGATGACCACCACGCTTTTTATTGACCATTTTGCACGCAAACTGGAAAACCTGGCGTCGTCATCTATTCTTAAAGGGCAAGGCAACTAAGCCTGCATTAATGCCAACTTTTAGCGCACGGCTCTCTCCCAAGAGCCATTTCCCTGGACCGAATACAGGAATCGTGTTCGGTCTCTTTTTATCTGTTAAAAGCCAGAAGCATTTCCTTCGCTGACTTTATAGTCAACCATAACACACACTCTACTGTCTGAGTCCAGCGTTTTTTAACATTCTTGTTAAGATTATGTGATCTTTAGCGCGGGAGGAAAATATTGATGAAACAGCCTGCGCCCGTTTATCAGAGAATTGCGGGTCATCAATGGCGACATATCTGGCTTTCTGGCGATCTCGAGAGATCCTCTAGATTTAAGAAGGAGATATACATATG
>mtr
GAGGCAATTCCGACGTCTAAGAAACCATTATTATCATGACATTAACCTATAAAAATAGGCGTATCACGAGGCCCTTTCGTCTTCACCTCGATGGATCCTACCGGTCGTCGTCGTTTCGGTGGTGATGCGTAATCATCGCTGAACAGCGAACACAATCTGTAAAATAATATATACAGCCCCGATTTTTACCATCGGGGCTTTTTTTCTGTCTTTTGTACTCGTGTACTGGTACAGTGCAATGCATAACAACGCAGTCGCACTATTTTTCACTGGAGAGAAGCCCTCATGGCAACACTAACCACCACCCAAACGTCACCGTCGCTGCTTGGCGGCGTGGTGATTATCGGCGGCACCATTATTGGCGCAGGGATGTTCTCGAGAGATCCTCTAGATTTAAGAAGGAGATATACATATG
>thrU
GAGGCAATTCCGACGTCTAAGAAACCATTATTATCATGACATTAACCTATAAAAATAGGCGTATCACGAGGCCCTTTCGTCTTCACCTCGAGTCCGTTCGGCTGTTTCTTCATCGTGTCGCATAAAATGTGACCAATAAAACAAATTATGCAATTTTTTAGTTGCATGAACTCGCATGTCTCCATAGAATGCGCGCTACTTGATGCCGACTTAGCTCAGTAGGTAGAGCAACTGACTTGTAATCAGTAGGTCACCAGTTCGATTCCGGTAGTCGGCACCATCAAGTCCGGATCCTCTAGATTTAAGAAGGAGATATACATATG
>msbB
GAGGCAATTCCGACGTCTAAGAAACCATTATTATCATGACATTAACCTATAAAAATAGGCGTATCACGAGGCCCTTTCGTCTTCACCTCGATGGATCCCCGCAGCTACGGTTTGATTAATTAACATCCATTCGCAGCCGGTACGCAGTCAGTACCGGCTTTTTTTATTTGGTGCGGGGCAAGTTGCGCCGCTACACTATCACCAGATTGATTTTTGCCTTATCCGAAACTGGAAAAGCATGGAAACGAAAAAAAATAATAGCGAATACATTCCTGAGTTTGATAAATCCTTTCGCCACCCGCGCTACTGGGGAGCATGGCTGCTCGAGAGATCCTCTAGATTTAAGAAGGAGATATACATATG
>dacA
GAGGCAATTCCGACGTCTAAGAAACCATTATTATCATGACATTAACCTATAAAAATAGGCGTATCACGAGGCCCTTTCGTCTTCACCTCGATGGATCCGCCGAAGCCAGTACCTTGCAGCAACGTTTGCAAACCGAAGCCCAATTACAGTCATTTATTACTACCGCGCAGTAGCGTAAAGCAGGCATCTGATGTGTCAATTTCTGTAAATGACGTTAACAAAGTCACGCGGAAAGTCAGATGCCTGCCGGTAGTGCATTTGCTATAGTAGGGCACTTTTTTAATTCCATCACGGATGTCGTAGTTCAGACCATGAATACCATTTTTTCCGCTCGTATCATGAAGCGCCTGGCGCTCACCACGGCTCTTTGCACAGCCTTTATCTCTGCTGCACATGCCGATGACCTGACTCGAGAGATCCTCTAGATTTAAGAAGGAGATATACATATG
>dacB
GAGGCAATTCCGACGTCTAAGAAACCATTATTATCATGACATTAACCTATAAAAATAGGCGTATCACGAGGCCCTTTCGTCTTCACCTCGAGAATGATTTCAGGACGGCGCACAGATTTCAGAAAATCCAGCTCTTCGCGTAATTTTTCAGCGCCGCGTAAGGTCATCGGAATAGCTTGCATTTGTTATACCTCTTGAATATTCCTGATAGGGCAAGTCTTCACCCACCCCGGCTGTTCGGCCTGCCCGGCATAACTCCTTACCGGGACCAGAAGCAAAAAAATACCGACCCGGGTACAAGTCCCAGGTCAGCTACAATTCACATTTTGATAGTCATTTTACCCTGAAGTTCCCGAAGGGTCATCGTTTACTTTATAGGGCGTTGCGCCGTAGTATGACGGCTCGATTCCAGGTTGTTAGCGCGAGATTATGCGATTTTCCAGATTTATCATCGGATTGACCAGCTGTATAGCGTTCAGTGTTCAGGCCGCAAATGTTGATGAGTACATTACTCAACTCCCCGCTGGGGATCCTCTAGATTTAAGAAGGAGATATACATATG
>tesB
GAGGCAATTCCGACGTCTAAGAAACCATTATTATCATGACATTAACCTATAAAAATAGGCGTATCACGAGGCCCTTTCGTCTTCACCTCGATGGATCCCGTCTGAATATCCGCGCTTTTATCTGCGCAAGCCGCCAACGCAATCGCAACCGCTAAACCACTGGCCATGTGCACGAGTTTCATTCATTTCTCCTTATTATCAATGCACCAGCGGGCTAACTTTCCTCGCCGGAAGAGTGGTTAACAAAATAGTAACGTCAACAAGTGTGGCACACATCACGCATTTCTGCCTGTAATTAGCCCGTAATTCAGACCATTGCACCCATCGGACCAGTAGCAAATTTGCGTTATACTCAACTCACTTTGGCTTGCTGCGGCAGCTTTGTTACTGGAGAGTTATATGAGTCAGGCGCTAAAAAATTTACTGACATTGTTAAATCTGGAAAAAATTGAGGAAGGACTCTTTCGCGCTCGAGAGATCCTCTAGATTTAAGAAGGAGATATACATATG
>yigI
GAGGCAATTCCGACGTCTAAGAAACCATTATTATCATGACATTAACCTATAAAAATAGGCGTATCACGAGGCCCTTTCGTCTTCACCTCGATGGATCCGGCAACATAAACACCGGCAACAACCAGCCCTGCAGAGTCCGCATCGGTCGTGTTCTCCGTAACGAATTATTGATAAGGTGAATATTTTTCTGCGGGCTATTTTACATACTTAACTCCATAGCCGTTAGTTATCCCTTCCTAAAGTAGAAACCAACAACAAAGAAGCATAAAATCAACATTTCATTAACCAATGAAGTGTAAGGATGATATGTCTGCCGTACTGACCGCTGAACAAGCCCTGAAATTAGTGGGTGAGATGTTTGTTTATCACATGCCATTTAACCGCCTCGAGAGATCCTCTAGATTTAAGAAGGAGATATACATATG
>cyoA
GAGGCAATTCCGACGTCTAAGAAACCATTATTATCATGACATTAACCTATAAAAATAGGCGTATCACGAGGCCCTTTCGTCTTCACCTCGATGGATCCGCGCTACGAAAAACGCATCTGACGTAATCTGTAAATATTATTTAGCTGTAGTAATCACTCGCCGTAATTATTACGGCTAAATAAACATCAGTATCGCTTATTAATATTTGTTCTTTTGTGCGGCTTAGCGTTTGGAAATTATTGGCGCCATTTATAAATTCTATTTTTCTTACACGATTCAGCTAATGAGTCTTTATTTTCTCATCACCCAGTTGTCACTCTAATGATAATTATTTGTTAAATAATTGTTTTATTTCACATTGGTTATACCAATTGCCCGCCCAGACTCCTTCAGCACTCCCCTTTTGTTATAACGCCCTTTTGCAACAGCTTCTTAAAATCAACCTGATATGTTTTGCAACATATGTGACCTGGCAGCCAAATCCAAGTAACAGGAATTTAATCATGTTTACAGTAATGTAACCTTCCCGTAAAATGCCCACACACTTTAAACGCCACCAGATCCCGTGGAATTGAGGTCGTTAAATGAGACTCAGGAAATACAATAAAAGTTTGGGATGGTTGTCATTATTTGCAGGCACTGTATTGCTCAGTGGCTGTAATTCTGCGCTGTTAGATCCCAACTCGAGAGATCCTCTAGATTTAAGAAGGAGATATACATATG
>dgkA
GAGGCAATTCCGACGTCTAAGAAACCATTATTATCATGACATTAACCTATAAAAATAGGCGTATCACGAGGCCCTTTCGTCTTCACCTCGAGCCAGCCGGACATAAACGATGTAAAGCCTCTGGTTAATAATGCAAATGCGCGGCAAGGATAGCAGAAAGTCATGGGAAATTCTGTGGTATCCGCTCATGTTTCGCGCGGCGCTACGCAAACCCGAATCATCGGATTTAACGGTACACTGATATTGACGCTCATAATGTAAAAAGGTTCTTTCAATGGCCAATAATACCACTGGATTCACCCGAATTATCAAAGCTGCTGGCTATTCCTGGAAAGGTTTACGCGCTGCGGATCCTCTAGATTTAAGAAGGAGATATACATATG
>shiA
GAGGCAATTCCGACGTCTAAGAAACCATTATTATCATGACATTAACCTATAAAAATAGGCGTATCACGAGGCCCTTTCGTCTTCACCTCGAGTTGCGTGATCCTGCATAGTCATTGTGACTAATGTTAATTTAGTCTGTTCAAGTTTAAGCGCATTAAAGACTTCTAAATTAATTGTCGACGTTACAATTAAAAGATGCTTAATTTTATGCAATTCAAGCGCCCGAATAACAGGAAAGATGGCCATAGCATCGCCAATCTGATCGGGAATATGGATGACAACAAAGTCTGTTTTTTCAATATTGAAATTATAAGCTTTATAATCGTAGTAACTAAATGCAATACGTCTCAACAATGATGCTAAAAACATACCTAACCTCGCCTCCCTACTGGTTATAATGCAATGCAGTCTATCAGACTCATCAGGGTGCCATTTTGTGCATATGCGGACTTTTATGTTTCATATCTCTAACCTGTGGGTCCTCTGCTTAATCCTTAAACAACACCAGCAACTCCTGCGCTTTCATCTTCCGGATCCTCTAGATTTAAGAAGGAGATATACATATG
>ybfG
GAGGCAATTCCGACGTCTAAGAAACCATTATTATCATGACATTAACCTATAAAAATAGGCGTATCACGAGGCCCTTTCGTCTTCACCTCGATGGATCCGGGTGCGCTTGTCTATGGCTCCGGAGGTCTGCTGATTGATAATGGTTAGTTACGCATAGCAGGATCTGGTCACCCCCGGTTGCCACGAGATCCAGTAAGTTGGACACAACGCCCTGAATTCGCAGGCGTGCGGGCTTTACCCATCGCTGACGATGTCGCAGGGGTAATTTTTGCTCTTAATGGTGGCGATCTTGGGGAAGATCTCGAGAGATCCTCTAGATTTAAGAAGGAGATATACATATG
>tig
GAGGCAATTCCGACGTCTAAGAAACCATTATTATCATGACATTAACCTATAAAAATAGGCGTATCACGAGGCCCTTTCGTCTTCACCTCGAGAGGAGTGGGAAGGGTTGCAGGACACCGTCTTTGCCTCTCCTCCCTGTCGTGGAGCAGGAAGCATCGCGTAAAAACGCATTTGCAACTGTCGGCGCTTTTCCAGTATGTTGCTAAAGATTTTATGAAAAACGGCCTGCGGGCCGTTTTGTTTTGTCTGGATTTTGCGCTTTTTGCCCAGCATTCAGACGAAAATTGCCCGGGAATTGTGAAAAAATACGCGACAGCGCGCAATAACCGTTCTCGACTCATAAAAGTGATGCCGCTATAATGCCGCGTCCTATTTGAATGCTTTCGGGATGATTCTGGTAACAGGGAATGTGATTGATTATAAGAACATCCCGGTTCCGCGAAGCCAACAACCTGTGCTTGCGGGGTAAGAGTTGACCGAGCACTGTGATTTTTTGAGGTAACAAGATGCAAGTTTCAGTTGAAACCACTCAAGGCCTTGGCCGCCGTGTAACGATTACTATCGCTGCTGACAGCATCGAGACCGCTGGATCCCGGGGATCCTCTAGATTTAAGAAGGAGATATACATATG
>ykgD
GAGGCAATTCCGACGTCTAAGAAACCATTATTATCATGACATTAACCTATAAAAATAGGCGTATCACGAGGCCCTTTCGTCTTCACCTCGAGTGTTTTTCCAGCCTTGCCAAAACCAATAATCACTGCCTGATATTTATTCATGATGATTTCCTGTCGAAACGCGTTCATTTGACATCATGACTATAGACGCAAAAGAGCAAATAACATTTCTTCACAACGCTTGATATTTTGTCTTATCGTCTGATATTTTCTTTTTCTTAATCAGAATCACAAAACAAAAATCATGATTAACTATTTGATGGTATTAGATTAGTTATTTACTAAGATTGTTGGTGTTTGTAATCAAAAACCACTCAGGAGTCTGATATGGATGCCCTTAGCCGTTTGTTGATGCTTAACGCTCCACAAGGAACGATCGATAAGAATTGCGTGTTAGGAAGTGACTGGCAGCTTCCACAGGATCCTCTAGATTTAAGAAGGAGATATACATATG
>sdaA
GAGGCAATTCCGACGTCTAAGAAACCATTATTATCATGACATTAACCTATAAAAATAGGCGTATCACGAGGCCCTTTCGTCTTCACCTCGAGCATCGGGTATGGCTGTCCTGGTACGAACAGTATTTTGTATGGGGAATGACCGCAGGCATAATTCGTGAGCTGGCGCTGCAAATTGGTGTGAAACCCTGACTATACTTATCTTTACATCTACAAAACACTACTTGAGACAATCATCGCAATATTAGTTAAATCGCGGTTTTTGATTAGTTTAATTCATGTGAATAGTTAAGCCAGTCGCCGCGTTCCCTCTTACACTATGCGCTGTTATTAGTTCGTTACTGGAAGTCCAGTCACCTTGTCAGGAGTATTATCGTGATTAGTCTATTCGACATGTTTAAGGTGGGGATTGGTCCCTCATCTTCCCATACCGTAGGGCCTATGAAGGCAGGTGGATCCTCTAGATTTAAGAAGGAGATATACATATG
>nmpC
GAGGCAATTCCGACGTCTAAGAAACCATTATTATCATGACATTAACCTATAAAAATAGGCGTATCACGAGGCCCTTTCGTCTTCACCTCGATGGATCCAGGCGACACCCGTTGTTAACTTATCCATGGATTTCATAACCCCACCTCGCAGACAAAGCGGGTGTAAATTGAGGGAATACTACGAAACGTAACAGACTCGGAGTCAGTGAATAACTCAGGTATTGGGTTATCAGCTAATATCGAGACTCAAAAAATGGAAAAACCCGCTCGACGGCGGGTTTAAGCTGTGTGACGAAGTAACCACTCTTAACAGCATAACCAATTTTTTACGTACGTAAACCACTAAATGATATTTGAGAGAATGCTACCGAGTATTGAAAACACCACTACAAATACATAAGCAAATCTCAACAAATAACCAAAAAATAATTTCCAGTGTTATTTTTAGCCGGTTTAAATTGAACCTTCAAATTATAGAGCACTTATAAATAACAGCCGTTAATATAAATTGGCTAATAGATTTATTTTTATTCAGCCAAGAGCCATGAATAGGATTCGATAGAAAAAAGTTCAGATAAAAATAGAGATCTACTTCACAAATCAAACGAGAAACCAAAACTTACATCTTGAAATAATCACATTGATTAGATGAATATTTATCGCGCAGTGACATCATTTTTTAATAATAGTTCAAAAAAAGGGCTCACGATGAAAAAATTAACAGTGGCAATTTCTGCTGCTCGAGAGATCCTCTAGATTTAAGAAGGAGATATACATATG
>idnT
GAGGCAATTCCGACGTCTAAGAAACCATTATTATCATGACATTAACCTATAAAAATAGGCGTATCACGAGGCCCTTTCGTCTTCACCTCGATGGATCCTCGTAAACGGCCACCTGTTGTTTGTTGATGGCGGCATGTTAGTGGCTGTTTAACAGCCCCCCTACGTGCAGCGCGAAAGCGCTGCTTTTCTGGCACTAATAAGAGATAAAGACTATGCCATTAATCATTATTGCGGCAGGCGTCGCGCTGCTTCTTATCCTGATGATCGGCTTTAAAGTTAACGGCTTTATTGCCCTCGTTCTGGTAGCTGCCGTCTCGAGAGATCCTCTAGATTTAAGAAGGAGATATACATATG
>idnR
GAGGCAATTCCGACGTCTAAGAAACCATTATTATCATGACATTAACCTATAAAAATAGGCGTATCACGAGGCCCTTTCGTCTTCACCTCGATGGATCCACCTGGACGGTGATGGAAACCCTTATTTCTATTATGGGTTTGCTGGGCGTGTTAGCCATTAACGCCGTATTGCACTGAAAGAATAAAATATTGTGATGTAGTTTCGGGGGAAGATTGAAGATTCCCCCGACGTTGGGAGAAGTTATGCGCAATCACAGAATTTCTTTACAGGATATCGCTACGCTGGCTGGCGTAACAAAAATGACCGTGAGTCGTTATATCCGCTCGCCCTCGAGAGATCCTCTAGATTTAAGAAGGAGATATACATATG
>sbmA
GAGGCAATTCCGACGTCTAAGAAACCATTATTATCATGACATTAACCTATAAAAATAGGCGTATCACGAGGCCCTTTCGTCTTCACCTCGAGGAGGCAAACTCCGGTTCAGTGATCGGCTGCGCCGCATGGACGGAGGTCAATGACGCCGCACACAGCACGGCAGAAAAAAGCAGACTACGTTTCAACGGTGGTGTCCATAGATTGAATGAAGGTAACTGAGCGTATTTATACTACTCATTGATAGATTGCAAAGGGCGAATTAGTGCAATAATAGTGTTAAAAACGTAACGGCGCGTAAACACGATCTTTTTCCTGCTCACCAATGCCTGCATTTGTGATCCTGCGCGTGTTAATCCGCTTATGTAAACAATCTTTGGTTTGTGAAATCCGTCGAAACAATTCTTATGGTCAGGCTGGCGAACTAAGCGCCTTGCTATGGGTCACAATGGGCGGTTTCATTTGGCTGACGCTTTGTAGCGGTCATGCGGTTAATACACAGCAGTTGTTAAAACGATAAGAAGTTAGCAGGAGTGCATATGTTTAAGTCTTTTTTCCCAAAGCCGGGAACGTTTTTTCTCTCGGCCTTCGTTTGGGCATTGATTGCCGTTATCTTCTGGCAAGCCGGGGATCCTCTAGATTTAAGAAGGAGATATACATATG
>sbmC
GAGGCAATTCCGACGTCTAAGAAACCATTATTATCATGACATTAACCTATAAAAATAGGCGTATCACGAGGCCCTTTCGTCTTCACCTCGATGGATCCTGATAAACAGGTGGCGCACTGGCCGCTGGTTACCCTGGAATCTGTCGGGGAAGGCAGCATGTTTTCTCGCCTGAGTGATTATTTCCACCATAAGGCCTGACCTTTCTTTTGCAGCAGACTGGCAGGAGTGCGAGTCTGCTCGCATAATCAACACTCATTCCTTGTGGTTTTAATTTTGCAACTATACTGTATATAAAAACAGTATCAATGGAGGCGTCATGAACTACGAGATTAAGCAGGAAGAGAAACGTACCGTTGCAGGTTTCCATCTCGTTGGCCCGTGGGAACAGACGGTAAACTCGAGAGATCCTCTAGATTTAAGAAGGAGATATACATATG
>idnK
GAGGCAATTCCGACGTCTAAGAAACCATTATTATCATGACATTAACCTATAAAAATAGGCGTATCACGAGGCCCTTTCGTCTTCACCTCGAGCCAATCTATCGTCTGCTCGGTAACGGCAACAGTTTTCTTGCCCGCAACAACGCAGGACTGTGTTTTCACTTGCATAAATTCCTCACTGGTCAGGTAGACACCTCGGAAGCATTTAAGCGGTTTTAACTGTCATTATTTGTGATGAAGATCACGTCAGAAAATTGTTACATTACTATGTTACGCATAACGTGATGTGCCTTGTAATTCTTATCAGTAGAAATAAAAAAACGTGAAATTATTATGCCGCCAGGCGTAGTATCGCAGCAGGTAAGATGATTCAGGAGATTTTAAATGGCGGGTGAAAGCTTTATTTTGATGGGCGTTTCAGGGAGTGGTAAAACATTAATTGGTAGCAAGGTTGCCGCGTTATTATCTGCGGATCCTCTAGATTTAAGAAGGAGATATACATATG
>mltC
GAGGCAATTCCGACGTCTAAGAAACCATTATTATCATGACATTAACCTATAAAAATAGGCGTATCACGAGGCCCTTTCGTCTTCACCTCGAGGCTGCTTGAGCAGGAGATGGTCAACTTCCTGTTCGAGGGTAAAGAGGTGCATATCGAGGGCTATACGCCGGAAGATAAAAAATAAAAACAGTGCCGGAGCACGCCTCCGGCAACTTGCATAAAAACAAACACAACACGCACCCGGAATGATGAAAAAATATCTCGCGCTGGCTTTGATTGCGCCGTTGCTCATCTCCTGTTCGACGACCAAAAAAGGCGATACCTATAACGAAGCCTGGGTCAAAGAGGATCCTCTAGATTTAAGAAGGAGATATACATATG
>mltD
GAGGCAATTCCGACGTCTAAGAAACCATTATTATCATGACATTAACCTATAAAAATAGGCGTATCACGAGGCCCTTTCGTCTTCACCTCGATGGATCCGCGTTTTGCATGGTTAAGGTCAAAGAAAGATAGGTTCTGATAAAACTTTCTTGTCATCGGCTCCGTTCGCCGTTATGATCGGTCGTCTTTTAAGCAACTATTGACACACACATGAAGGCAAAAGCGATATTACTCGCCTCTGTCCTGCTCGTGGGTTGCCAGAGTACCGGCAACGTTCAACAGCACGCACAGAGCCTTTCTGCAGCTGGTCAAGGGGAAGCAGCAAAGTTTACAAGTCAGGCACGATGGATGGACGATGGGACGTCCTCGAGAGATCCTCTAGATTTAAGAAGGAGATATACATATG
>pppA
GAGGCAATTCCGACGTCTAAGAAACCATTATTATCATGACATTAACCTATAAAAATAGGCGTATCACGAGGCCCTTTCGTCTTCACCTCGATGGATCCACAGGGACCGGAAACCATTAATCAGGTTACCGAGCATAAGATGTCTGCCGAGTAAGCCCGTAGGCCGGATAAGGCGCTCGCGCCGCATCCGGCATGAAATAAGGCGCACCGGGTTAACACATTTGCCCGATGCGCCTGCTTATCGGGCCTACAGACGGGGAAAGCCGCGATTATTTGCGCTGGCAGACACCCGTAGGACGGCTCGAGAGATCCTCTAGATTTAAGAAGGAGATATACATATG
>xthA
GAGGCAATTCCGACGTCTAAGAAACCATTATTATCATGACATTAACCTATAAAAATAGGCGTATCACGAGGCCCTTTCGTCTTCACCTCGAGGAACCTTCGCCACGTACCGGTATAAAGGGTGCCGGAGCGTAAACAGGTATCATCCATTCATCAAAGTTTTCACGCGTAATTGGCTGAGACATAGCGACCTCTACAGTAAATAATTCGTTATTTATATGTTAATAATAAGTAATGTTTGCGCTGTAAATGTAGATTGCAGGGTTCGTGCCAGCCAGTGATAAAAGTGCATAAACGGCGGAGGCTAACTGGAAATCAAGGAGTTATAACCAAACCATATGCATTTAAAGTGCATATAAAGTGAATACGTTTGCGATGTGGGTGAATAAAAAGAATAAAAAACGCAATGTTATGCAGAAGTAAAATATAATTCTGGAATTGTGATCATTGACGAAATTTACTGGAAATTACTGCGCCATTCTGACGCAGCGCGCACCAAAAGCGGGCATTTTTTGCGCCATCGTTGACATCATTAACAACCATCGATCAAATCACTTAACAACAGGCGGTAAGCAACGCGAAATTCTGCTACCATCCACGCACTCTTTATCTGAATAAATGGCAGCGACTATGAAATTTGTCTCTTTTAATATCAACGGCCTGCGCGCCAGACCTCACCAGCTTGAAGCCATCGTCGAAAAGCACCGGATCCTCTAGATTTAAGAAGGAGATATACATATG
>fsr
GAGGCAATTCCGACGTCTAAGAAACCATTATTATCATGACATTAACCTATAAAAATAGGCGTATCACGAGGCCCTTTCGTCTTCACCTCGATGGATCCTTAACAGCGCTAACGCCACGCCCCGCTGCAATAATTTCATACTTCTCTCCCTGACCTGATTTCAACGTGTTGAAAAATAGTATGACGCGACATCATAGACAAGTCTGCGTCCGGTGAAGATAAATCTGCATCCAGATTAGAAATTCTGTATTCGGCGTTGAGACTTCCTTCAGACGACGCATACAGGTATGTTAGTCTGGTAATAATCACAAATAAGATCATTCTTTACATCGCAACCCTGAAAAAGTGACTTTCCTATGGCAATGAGTGAACAACCCCAGCCTGTGGCGGGCGCGGCTGCGTCAACGACCAAGGCCCGAACATCGTTTCTCGAGAGATCCTCTAGATTTAAGAAGGAGATATACATATG
>rhaT
GAGGCAATTCCGACGTCTAAGAAACCATTATTATCATGACATTAACCTATAAAAATAGGCGTATCACGAGGCCCTTTCGTCTTCACCTCGATGGATCCTGGTGTTTGGTGTGGTGGATTTCCATGGTCTGCTTATCGAAGTGCGGTTCCAGGGCATCGTAAGCATACGGCAGGGATGGCAGGGTATAGCTCATATTCATCTCCAGTATTGTCGGGCGGCCGATTGTTAATGCCGCGTAAGCAGTTGGTTCATTATAGTTAATTAAATGATATTGAAAATGATTATCAATGCCGTACTTTTCGTAAGGGTATGGTTTTGCAGGAAAATGCCCGAGATGTGAAGCAAATCACCCACTTAATGCCGTGATTGCCAGTAAATCGACAACGGCGGCAACAGGCGAAAGGTTAATCGACAGCACGATTTTTACACTCATCTCGTCGGAGATGTGACGCGACGAAAAATGATGAGGATAAGAAGATGAGTAACGCGATTACGATGGGGATATTTTGGCATTTGATCGGCGCGGCCAGTGCAGCCTGTTTTTACGCTCCGCTCGAGAGATCCTCTAGATTTAAGAAGGAGATATACATATG
>aspA
GAGGCAATTCCGACGTCTAAGAAACCATTATTATCATGACATTAACCTATAAAAATAGGCGTATCACGAGGCCCTTTCGTCTTCACCTCGATGGATCCTTGCTGCATCAGCACGAAATTCTTAAAGCCCTGGTTACGTACCAGTGACATACCGATAACTGACGTGAATATAACCAGCACGAGGGTCAGCAATACCCCCAATACATGGGCAACCTGAATAAAGATTGAAATCTCAATATAGACATAAAGGAAAATGGCAATAAAAGGTAACCAGCGCAAAGGTTTCTCCTGTAATAGCAGCCGGTTAACCCCGGCTACCTGAATGGGTTGCGAATCGCGTTTAGCTTATATTGTGGTCATTAGCAAAATTTCAAGATGTTTGCGCAACTATTTTTGGTAGTAATCCCAAAGCGGTGATCTATTTCACAAATTAATAATTAAGGGGTAAAAACCGACACTTAAAGTGATCCAGATTACGGTAGAAATCCTCAAGCAGCATATGATCTCGGGTATTCGGTCGATGCAGGGGATAATCGTCGGTCGAAAAACATTCGAAACCACATATATTCTGTGTGTTTAAAGCAAATCATTGGCAGCTTGAAAAAGAAGGTTCACATGTCAAACAACATTCGTATCGAAGAAGATCTGTTGGGTACCAGGGAAGCTCGAGAGATCCTCTAGATTTAAGAAGGAGATATACATATG
>rhaS
GAGGCAATTCCGACGTCTAAGAAACCATTATTATCATGACATTAACCTATAAAAATAGGCGTATCACGAGGCCCTTTCGTCTTCACCTCGAGCATTCACGCTCGTAACGCGCCAGCATCACGCGCCCACTGGATGCGCCGAGATCGACGGCGACACAATTGCGAAAGGTCATAATGTGATCCTGCTGAATTTCATTACGACCAGTCTAAAAAGCGCCTGAATTCGCGACCTTCTCGTTACTGACAGGAAAATGGGCCATTGGCAACCAGGGAAAGATGAACGTGATGATGTTCACAATTTGCTGAATTGTGGTGATGTGATGCTCACCGCATTTCCTGAAAATTCACGCTGTATCTTGAAAAATCGACGTTTTTTACGTGGTTTTCCGTCGAAAATTTAAGGTAAGAACCTGACCTCGTGATTACTATTTCGCCGTGTTGACGACATCAGGAGGCCAGTATGACCGTATTACATAGTGTGGATTTTTTTCCGTCTGGTAACGCGTCCGTGGCGATAGAACGGATCCTCTAGATTTAAGAAGGAGATATACATATG
>aspC
GAGGCAATTCCGACGTCTAAGAAACCATTATTATCATGACATTAACCTATAAAAATAGGCGTATCACGAGGCCCTTTCGTCTTCACCTCGATGGATCCCAGACGACACCGTTGCTGTGGGTATCGTTTACCAGTTCTAATAGCACACCTCTTTGTTAAATGCCGAAAAAACAGGACTTTGGTCCTGTTTTTTTTATACCTTCCAGAGCAATCTCACGTCTTGCAAAAACAGCCTGCGTTTTCATCAGTAATAGTTGGAATTTTGTAAATCTCCCGTTACCCTGATAGCGGACTTCCCTTCTGTAACCATAATGGAACCTCGTCATGTTTGAGAACATTACCGCCGCTCCTGCCGACCCGATTCTGGGCCTGGCCGATCTGTTTCGTGCCGATGACTCGAGAGATCCTCTAGATTTAAGAAGGAGATATACATATG
>rob
GAGGCAATTCCGACGTCTAAGAAACCATTATTATCATGACATTAACCTATAAAAATAGGCGTATCACGAGGCCCTTTCGTCTTCACCTCGATGGATCCATGGCCCCAGCATTATCAGGCTTAAAGACAGGATCAAATGCTTGTATTTCATATTGTTACCATTTTTATCTATTACACGAGCAATTAGTTCGTCACGGTAAATAACATATTGATTAAGAACAAAATCTCAATACTTTTATTTCCGTCAAGCCCTAAAACATACTCTACTAAGAAAAAAACACTGAATGCTAAAACAGCAAAAAATGCTATTATCCAATTACCTGATGTCAGGTGCTCGTTGTTGAAAGGATGAGGATATTTTATGGATCAGGCCGGCATTATTCGCGACCTTTTAATCTGGCTGGAAGGTCATCTGGATCAGCCCCTGTCGCTCGACAATGTAGCGGCGAAAGCAGCTCGAGAGATCCTCTAGATTTAAGAAGGAGATATACATATG
>grxA
GAGGCAATTCCGACGTCTAAGAAACCATTATTATCATGACATTAACCTATAAAAATAGGCGTATCACGAGGCCCTTTCGTCTTCACCTCGATGGATCCGAGTCGCTTACCGACAGCAGCGCCACCGCCAGTAGCATCATTCCGATAAATTCCAGTATCAACACGCCTTTAGGCAATTTACCGATCGCGCGCATACGCTTCCCTCTGCAAAGTGAGCCTTCAGTCTAAAACTTTTCACTGTATTGTGTTTAACAGTTATAGCTTTTAGCAATTAATGCAACAGGTTAAACCTACTTTCAGCGAATACATTTTAGCGTGATCATTACAGGCATAAATCTATGAGGAGAGAAATAATGCAAACCGTTATTTTTGGTCGTTCGGGTTGCCCTTACTGTGTGCGTGCAAAAGATCTGGCTGAGAAATTGAGCAATGAACGCGATGCTCGAGAGATCCTCTAGATTTAAGAAGGAGATATACATATG
>rof
GAGGCAATTCCGACGTCTAAGAAACCATTATTATCATGACATTAACCTATAAAAATAGGCGTATCACGAGGCCCTTTCGTCTTCACCTCGATGGATCCCCAGCGTCAGAGAGGCATCGAGAAACTGGTTGCGGTCGAGATCGGCCACATTAACCGTCGCTTTATAAATTGTCGCTTTAAGCGCCATAAGAAAACTCCTTTCGAATCAGGAGGCCATTGTAACGGAATACGTGCAGTTGCGGCGCTGATATTGCAGAAATGAGTGTGGTATAGTCACCTTGCGAAACAGAGTTTATCTTCGTAGGCTTAGACTTGCATCCACGGTTAAGTCAGAGTGCTGACAGGAGGGCATGTGGAAAAATATTGTGAGTTAATACGCAAGCGGTACGCGGAAATCGCCAGCGGAGACTTAGGATACGTTCCGGACGCGCTGGGCTGCGTTTTGAAAGTGCTGAATGAAATGGCTGCCGACGACGCCCTTTCTGAGGCTGTCAGGGAAAAAGCAGCATACGCTGCGGCAAACTTACTGGTGAGCGATTATGTCAATGAATGATACGTATCAACCAATCAATTGTGATGATTACGATAATCTTGAGCTCGCCTGCCAGCATCATTTAAGTCGAGAGATCCTCTAGATTTAAGAAGGAGATATACATATG
>aspU
GAGGCAATTCCGACGTCTAAGAAACCATTATTATCATGACATTAACCTATAAAAATAGGCGTATCACGAGGCCCTTTCGTCTTCACCTCGAGAAGTGAAACGCCGTAGCGCCGATGGTAGTGTGGGGTCTCCCCATGCGAGAGTAGGGAACTGCCAGGCATCAAATTAAGCAGTAAGCCGGTCATAAAACCGGTGGTTGTAAAAGAATTCGGTGGAGCGGTAGTTCAGTCGGTTAGAATACCTGCCTGTCACGCAGGGGGTCGCGGGTTCGAGTCCCGTCCGTTCCGCCACTTATTGGATCCTCTAGATTTAAGAAGGAGATATACATATG
>rhaB
GAGGCAATTCCGACGTCTAAGAAACCATTATTATCATGACATTAACCTATAAAAATAGGCGTATCACGAGGCCCTTTCGTCTTCACCTCGATGGATCCGTTCTATCGCCACGGACGCGTTACCAGACGGAAAAAAATCCACACTATGTAATACGGTCATACTGGCCTCCTGATGTCGTCAACACGGCGAAATAGTAATCACGAGGTCAGGTTCTTACCTTAAATTTTCGACGGAAAACCACGTAAAAAACGTCGATTTTTCAAGATACAGCGTGAATTTTCAGGAAATGCGGTGAGCATCACATCACCACAATTCAGCAAATTGTGAACATCATCACGTTCATCTTTCCCTGGTTGCCAATGGCCCATTTTCCTGTCAGTAACGAGAAGGTCGCGAATTCAGGCGCTTTTTAGACTGGTCGTAATGAAATTCAGCAGGATCACATTATGACCTTTCGCAATTGTGTCGCCGTCGATCTCGGCGCATCCAGTGGGCGCGTGATGCTGGCGCGTTACGAGCGTGAATGCTCGAGAGATCCTCTAGATTTAAGAAGGAGATATACATATG
>yhjK
GAGGCAATTCCGACGTCTAAGAAACCATTATTATCATGACATTAACCTATAAAAATAGGCGTATCACGAGGCCCTTTCGTCTTCACCTCGATGGATCCGACATGGATTTACCGCCGCAGCCGCTGATACCTTACGCCGACTGGTAAGTTTTCAGATAGCGCCTCTCTTAATGCCGCTGCGATCGGGTATACTCGGGCGGCAATCTGGGATTTCCGGGGGGAGACAATTTGCGCGTAAGTCGCTCGTTAACAATCAAGCAGATGGCAATGGTGGCAGCCGTTGTCCTGGTGTTCGTTTTTATTTTTTGCACCGTTTTGCTGTTCCATCTGGTCCAGCAGACTCGAGAGATCCTCTAGATTTAAGAAGGAGATATACATATG
>yhjJ
GAGGCAATTCCGACGTCTAAGAAACCATTATTATCATGACATTAACCTATAAAAATAGGCGTATCACGAGGCCCTTTCGTCTTCACCTCGATGGATCCATGGCAAAACGCACGAATTATCCTCTTAATCTCATCACTTATGCCCGCACTCCCTTCCCCGAGTGCGGGTGTTTGCGCATAATTGACCCCTGTGCCTGAACTTACCACCTGGGTGAGTTCAGGTTTATTTCACTTCTTCCGTGACATTTTCATGTTCTTGCGGTCTAACACGAAGTGTTTTTAACGTCATTTAGACTGACCGACAACGGGCAGTTTTTTTATTACCAGGATAGTTGATCAGGGGTTCACATGCAGGGCACAAAAATTCGACTTTTAGCGGGCGGTTTGCTGATGATGGCCACTGCTGGCTATGTGCAGGCAGACTCGAGAGATCCTCTAGATTTAAGAAGGAGATATACATATG
>yjjV
GAGGCAATTCCGACGTCTAAGAAACCATTATTATCATGACATTAACCTATAAAAATAGGCGTATCACGAGGCCCTTTCGTCTTCACCTCGAGGCCAGTCGCCAACGATACGCTGGTTGCCGAAGTGAGCGACGCTCCGCAGGCGAACGACCCGACATTTAACAATGAGGATCTGGCTTGATTTGCCGTTTTATCGACACCCACTGCCATTTTGATTTCCCGCCGTTTAGTGGCGATGAAGAGGCCAGCCTGCAACGCGCGGCACAAGCGGGCGTAGGCAAGATCATTGTTCCGGCAACAGAGGCGGAAAATTTTGCCCGTGTGTTGGCATTAGCGGAAAATTATCAACCGCTGTATGCCGGGATCCTCTAGATTTAAGAAGGAGATATACATATG
>yhjG
GAGGCAATTCCGACGTCTAAGAAACCATTATTATCATGACATTAACCTATAAAAATAGGCGTATCACGAGGCCCTTTCGTCTTCACCTCGATGGATCCCGCACAAGGCTGGTTTCTTTCACGCCCGGCACCGATAGAAACGCTGAATACGGCGGTTCTGGCGCTATAAGCTGCCTCATTTTCCGCCTGGCTGGACTATCTTTAGGACTGGCACAGGAAGAATATGAGGAAGCGAACGATGAGCAAGGCAGGCAAAATAACCGCTGCGATTTCAGGGGCTTTCTTGTTGTTGATTGTCGTGGCGCTCGAGAGATCCTCTAGATTTAAGAAGGAGATATACATATG
>dsdC_dsdX
GAGGCAATTCCGACGTCTAAGAAACCATTATTATCATGACATTAACCTATAAAAATAGGCGTATCACGAGGCCCTTTCGTCTTCACCTCGAGCGAAGGACTGATGCCTGGCAGCCACTTCAAAAGTATGCATTTTTGATAATTGCCAGCCGTTAAGCAGCCGATTTCTTATTTCACGAAGGGGTTCCATAATCACCTCATTTTTCGCTTAAGTGTAAAAAAATAGCGGCAAAATTTCAGCTATGAGATGAGCTAAAGTGAACCATATCTCAATTCACCTTCATTTTTAGATGTAAATCACTCCATTGATGCAATTTACCTCATGTGAAAGGCAAATTTTATCGTTTGTCAGCCTGCGTTGTTTTTTTGTCCAATATCATCAGGTTAATCACAGGGGAAGGTGAGATATGCACTCTCAAATCTGGGTTGTGAGCACGCTGCTTATCAGCATCGTGTTAATTGTACTGACCATCGTGAAGTTCAAATTCCACCCGTTTCTGGCGGATCCTCTAGATTTAAGAAGGAGATATACATATG
>yhjC
GAGGCAATTCCGACGTCTAAGAAACCATTATTATCATGACATTAACCTATAAAAATAGGCGTATCACGAGGCCCTTTCGTCTTCACCTCGAGTGACTGGCCCCCTGAATACTCACTCCTGGAATACGCTGCTGTAAACTGATTTTCATTCCATGAATAAATATTGACTGCCTGTCAAACATGACTATTTGCATAACTGAATCTCCACCTGAATACGTTAAAAAGACTTAAGTAGTGGAAGGGTATTACCCGCGAGAAAAAATAAGAATTCGCCATTTGGCGGTGGCCATTCTACAGAGATGACGTGTAGAAAATAGTTACCGATATAAATAGTTACAGCTAAACGCCTGAAATTACATGTCGAGGGCACTATTTAAAACAATTTTGAGGATTTCCTTATATTGGTGGTTAGTACGCATGCAATTAAAAATGAAATTCCGCGACCACAAGCCAAAATAACAAACGGCAAGGAGACAAAAATAAGCACAAATAGCCAACACGTCCTCTGTTCACTTTAAAGGGAATCGCTGAAAAATACGCTCTGTTTAAGGGGATTCACCTTTCTCAGAAAGCTATTCCGCCCTTTTCCTGCTGAGAAATCGCCACATTCGGCATGACAACATTGTGAAACCCGGCATTAGATGTTAGAAAAAACAATAAACAATGCGATATGCGCGTTACTGTTTCGCTGTGAACAACAATCGGTCAAAGAAATGGATAAAATTCACGCAATGCAGTTGTTGGATCCTCTAGATTTAAGAAGGAGATATACATATG
>yhjB
GAGGCAATTCCGACGTCTAAGAAACCATTATTATCATGACATTAACCTATAAAAATAGGCGTATCACGAGGCCCTTTCGTCTTCACCTCGATGGATCCACGCGCATATCGCATTGTTTATTGTTTTTTCTAACATCTAATGCCGGGTTTCACAATGTTGTCATGCCGAATGTGGCGATTTCTCAGCAGGAAAAGGGCGGAATAGCTTTCTGAGAAAGGTGAATCCCCTTAAACAGAGCGTATTTTTCAGCGATTCCCTTTAAAGTGAACAGAGGACGTGTTGGCTATTTGTGCTTATTTTTGTCTCCTTGCCGTTTGTTATTTTGGCTTGTGGTCGCGGAATTTCATTTTTAATTGCATGCGTACTAACCACCAATATAAGGAAATCCTCAAAATTGTTTTAAATAGTGCCCTCGACATGTAATTTCAGGCGTTTAGCTGTAACTATTTATATCGGTAACTATTTTCTACACGTCATCTCTGTAGAATGGCCACCGCCAAATGGCGAATTCTTATTTTTTCTCGCGGGTAATACCCTTCCACTACTTAAGTCTTTTTAACGTATTCAGGTGGAGATTCAGTTATGCAAATAGTCATGTTTGACAGGCAGTCAATATTTATTCATGGAATGAAAATCAGTTTACAGCAGCGTATTCCAGGAGTGAGTATTCAGGGGGCCAGTCACTCGAGAGATCCTCTAGATTTAAGAAGGAGATATACATATG
>yjjL
GAGGCAATTCCGACGTCTAAGAAACCATTATTATCATGACATTAACCTATAAAAATAGGCGTATCACGAGGCCCTTTCGTCTTCACCTCGATGGATCCTGACCTTGATGCCACCCTTGCGCTCCGTAACCATTTGAATTCAGCTAAACAATCAATGATTCGATCCATTAATGAGAACACGCGTTATGCTCATTAAGTACGGATTAAAAACAGCAAACTATTAGCGGGTGCACGGTTTTATCAAAAGATAAATACCGGGAAATTCCCGCTTACCTATGCTCACAATCAGTCGACTAAAAATGTTTTTGTGAGCGGTAGTAAAGTCCTAAAACTTTAACCTGCCGTTAATGTCAACCTTGCGTAATGCACAATTACGTAAACAATTAAAATTATAAATACAGGAGTCCGGCGTGGAAAAAGAAAATATCACCATCGATCCGCGTTCTTCATTTACTCCATCTTCGTCGGCAGATATTCCCGTGCCACCACTCGAGAGATCCTCTAGATTTAAGAAGGAGATATACATATG
>yhjY
GAGGCAATTCCGACGTCTAAGAAACCATTATTATCATGACATTAACCTATAAAAATAGGCGTATCACGAGGCCCTTTCGTCTTCACCTCGATGGATCCTGTCAGTTTCAGGCACGCCCCACTCATTATCATGGTAGGCAATATAAAGCGGGTCCTGACTCACCCAGCCGCAACGTTCCATACTTTCCCTCGCTATGTACCCGATCGTAAAAATTTCAGCCGCTTTTCTTGACGCATCGGTGAAAAAGTCAATATTTAATACAGGGCTACTATGCCCGATATCCTTCATACAATGACAATAATATTGCCGAATTCGGCTCTTCCCTGGAGTCGTGTTAATGATCATAAAAAAAAGCGGTGGTCGCTGGCAGCTAAGCCTGCTGGCGAGCGTGGTAATCAGTGCCTTTTTTCTCAACACAGCTTACGCCTGGCCTCGAGAGATCCTCTAGATTTAAGAAGGAGATATACATATG
>pldA
GAGGCAATTCCGACGTCTAAGAAACCATTATTATCATGACATTAACCTATAAAAATAGGCGTATCACGAGGCCCTTTCGTCTTCACCTCGAGGCGGTTAAATGGCATGTGATAAACAAACATCTCACCCACTAATTTCAGGGCTTGTTCAGCGGTCAGTACGGCAGACATATCATCCTTACACTTCATTGGTTAATGAAATGTTGATTTTATGCTTCTTTGTTGTTGGTTTCTACTTTAGGAAGGGATAACTAACGGCTATGGAGTTAAGTATGTAAAATAGCCCGCAGAAAAATATTCACCTTATCAATAATTCGTTACGGAGAACACGACCGATGCGGACTCTGCAGGGCTGGTTGTTGCCGGTGTTTATGTTGCCTATGGCAGTATATGCACAAGAGGCAACGGTGAGGATCCTCTAGATTTAAGAAGGAGATATACATATG
>yjjI
GAGGCAATTCCGACGTCTAAGAAACCATTATTATCATGACATTAACCTATAAAAATAGGCGTATCACGAGGCCCTTTCGTCTTCACCTCGATGGATCCCGGTGTCGTCGTCATTCAGGGTGGTCAGGTCCATCAATTTCAGTGCACGCAGGCTGCTTGCTTTCAGATCAGTCATTTCATTCTCCTGGCTTGTCGCCAATAAAATTCACCTTGCGAGTTTGTTAGTATTCTAACATCTACTCCGCAACACACTTCGATACACATCACAATTAAGGAAATCTACTTACAAGTTTGCATCACTGTAATGCGATCTGGTTCAAATAATTCACTTTCAAATGAATGCGTCAGTGGTGGCAAACGCATCAGGATCAAAGTGAACATCACGAAACTTCTTACAATGGCGCATCACCTTCGGCATAAAAGGAAAAGAAGATGCCCACTTCTCATGAAAATGCACTGCAACAACGTTGCCAGCAAATTGTCACCAGCCCAGTGCTTAGCCCGGAGCAGAAGCGCCATTTTCTGGCACTGGCTCGAGAGATCCTCTAGATTTAAGAAGGAGATATACATATG
>yhjR
GAGGCAATTCCGACGTCTAAGAAACCATTATTATCATGACATTAACCTATAAAAATAGGCGTATCACGAGGCCCTTTCGTCTTCACCTCGATGGATCCCAGGGTCCACAATGTCCCTCATGTCACCATTTTGTCTGATTATCAGTTTACTAGCGAAAGCTAAGAAATAAACCTACCATTGAAATTAAAACTTATCAGATTTAGCATGTGAATCAATTTAGAAGGTCACAAGACGTGTGATTTTAGTCTTTTCGTTTTTAACTTTTTCTGTTGCGTAACGGAAAGTCAAAAAGTGAGCAAATTCCCGTCTCGCCGTAAACAATAAACCGGCGAAATGCTCACGGTTAGAATTGTCTCATGAACGGTACGGTTATTTCATAGGGATCAAGCAAAATGAATAACAATGAACCAGATACTCTGCCTGATCCCGCGATAGGCTATATCTTCCAGAATGATATTGTGGCGTTAAAGCAGGCCTCGAGAGATCCTCTAGATTTAAGAAGGAGATATACATATG
>yfbJ
GAGGCAATTCCGACGTCTAAGAAACCATTATTATCATGACATTAACCTATAAAAATAGGCGTATCACGAGGCCCTTTCGTCTTCACCTCGAGAACAGTCTCGCCATTCCGCCCGCAGATGCCATCGATCGTCAGGAGCGTCTGGTGCTGATTCAGTATCGTCCCAAATGATCTGGCTAACATTAGTCTTTGCCAGCTTGCTTAGCGTTGCCGGGCAGTTGTGTCAGAAACAGGCAACCTGCTTTGTGGCGATAAACAAACGGCGCAAACATATCGTGCTGTGGCTGGGACTGGCGCTGGCTTGTCTTGGTCGGATCCTCTAGATTTAAGAAGGAGATATACATATG
>yfbM
GAGGCAATTCCGACGTCTAAGAAACCATTATTATCATGACATTAACCTATAAAAATAGGCGTATCACGAGGCCCTTTCGTCTTCACCTCGAGCCACTTGCCCGGTGATACCGCAGACAGATTGAATTATCAGAAAATGGCTCAGGTAGTGGATGGTGTTATAACTTTGTTATACAACAGTAAATAATAAAAATTTCTCGAGGCGGGTCCAGAAAAAGCGACATGCACATTTTATTTTCCCTCATCTGTTTTAAGATGCGAAACATGAAATTCAACGGAGGAAAAATAAATGGGAATGATTGGCTATTTTGCGGATCCTCTAGATTTAAGAAGGAGATATACATATG
>yfbE
GAGGCAATTCCGACGTCTAAGAAACCATTATTATCATGACATTAACCTATAAAAATAGGCGTATCACGAGGCCCTTTCGTCTTCACCTCGAGGAGTACCCAGTCCGGCAATTGCAGCGAGCGCCAGTAAAATGATGATATATTTTTTTGACTTCAACGAAGAGCGGCAAAAAGCTAACACGTAAACTCCACCTATAGACAAGCGCAACCAGACAATTACCGTGAAATTGAGCTACATTTCTGGCGATAATTCGCAGTTGGTGTAATATTAAAAATCCTACGATGTCGGCAAAATGCCTCAAAATTTTGCCAAATGCAAAGCCTAAATAAGAAAAAATATAAAAATTTCAATATTTACGTCTAATATTAGTTTCTTAAGGTTAAGTTAATATTCTATCCTTAAAATTTCGCTCCAAATGGCAAAATATACACAACACTCTTTATAGCAAATATAAGTGGACAGGTATTCAATGGCGGAAGGAAAAGCAATGTCAGAATTTTTGCCTTTTTCGCGACGGATCCTCTAGATTTAAGAAGGAGATATACATATG
>apbE
GAGGCAATTCCGACGTCTAAGAAACCATTATTATCATGACATTAACCTATAAAAATAGGCGTATCACGAGGCCCTTTCGTCTTCACCTCGATGGATCCTCAACCTGCTGGACGACAACCAGTTCACTCGTGACGCTGGCATCAACACTGATAACATCGTAGCTCTGGGTCTGGTTTACCAGTTCTAATCTCGATTGATATCGAACAAAGGGCCTGCGGGCCCTTTTTTCATTGTTTTCAGCGTACAAACTCAGTTTTTTGGTGTACTCTTGCGACCGTTCGCATGAGGATAATCACGTATGGAAATAAGCTTTACCCGCGTGGCACTGCTGGCTGCCGCGCTCTTCTTTGTTGGTTGCGATCAAAAACCACAACCCGCCTCGAGAGATCCTCTAGATTTAAGAAGGAGATATACATATG
>yfbS
GAGGCAATTCCGACGTCTAAGAAACCATTATTATCATGACATTAACCTATAAAAATAGGCGTATCACGAGGCCCTTTCGTCTTCACCTCGATGGATCCCGCCTGAATGAGGTCGATTTGGTCCTCCACAGTCTGGAGCAAATTACTGTGACCAAACAGCCAAATGGCGATGTTATTATTCAGTGAAACACCTGATCATGATTTAGCCCCGTCTCGTCGGGGCTTTTTTATGGCAGAATCAAGTCATCCCCCTCAATTAACAAGGATAAGTTGTGAACGGTGAATTGATTTGGGTTCTTTCATTACTGGCCGTTGCCATCGTCTTGTTTGCGACGGGCAGAGTGCGTATGGATGCGGTCTCGAGAGATCCTCTAGATTTAAGAAGGAGATATACATATG
>yfbR
GAGGCAATTCCGACGTCTAAGAAACCATTATTATCATGACATTAACCTATAAAAATAGGCGTATCACGAGGCCCTTTCGTCTTCACCTCGAGTTCCGCATTGTCACGCTACCGCGTGTCGATGATATCGAGCTGTCTTTGAGCAAGTTCGCGCGTTTCCTTTCTGGTTATCATCAGCTGTAATCTTAATTTCACTGCCGGAGATTGCATCCGGCAGCGTTATCCCGCCACAATGACCTGATGATGTCATCATACGTAAGGTCACTATGAAACAGAGCCATTTTTTTGCCCATCTCTCCCGCCTGAAACTCATTAACCGCTGGCCGCTCATGCGCAACGTGCGGACGGAAAATGTGTCGGATCCTCTAGATTTAAGAAGGAGATATACATATG
>yfbV
GAGGCAATTCCGACGTCTAAGAAACCATTATTATCATGACATTAACCTATAAAAATAGGCGTATCACGAGGCCCTTTCGTCTTCACCTCGATGGATCCTGCATCGATGATGGCAAATTTCAGTGAAGAACTACCGCAGTTCAGAACCAGTACTAACTTACTCGACATGGAAGTACCTATAATTGATACGTGGCTAAAAAAACGTCAGGGAGCCATAGAGCGTAGCGCATGATGACACCGACATTTATGATTAACATCATGCACTGCAAATTTTTTTTGCATGATGGAAGAAATATCTTGAGTCTATGCCATTTTGCGTAATTTTCAGCCAATGGCATAATGTATATGAATTTGACGACTCAATGAATATGTACTACTTAGGCCTTCAGGCTGCTAAAGGATACCTGATAGTGGGTATGGAAGACAAAATGTTTTGAACGTTGTCCCGCTGAGTTGTGAATTTGCACAAATTTTTGAATCTTTATATGTGAAGTTGAGGTGAAGCATGTCAACGCCGGATAATCGTTCTGTTAATTTTTTTAGCTTGTTTCGCCGGGGACAGCATTACTCAAAGACGTGGCCGCTCGAGAGATCCTCTAGATTTAAGAAGGAGATATACATATG
>yfbU
GAGGCAATTCCGACGTCTAAGAAACCATTATTATCATGACATTAACCTATAAAAATAGGCGTATCACGAGGCCCTTTCGTCTTCACCTCGATGGATCCTTAAGCGCGCCTTCAAACAACTGGATAAAACTTTCCTTGATGATTTGTAATTGACCCCTGATTACGCATATAAAAGAAGGCATACTCAGCCTTCTTTTTTTTCACCGTAGTAGAGTGATACAGGAGTCAACAATGGAAATGACCAACGCGCAACGTCTTATTTTGTCTAATCAGTACAAGATGATGACTATGCTCGATCCGGCACTCGAGAGATCCTCTAGATTTAAGAAGGAGATATACATATG
>glmU
GAGGCAATTCCGACGTCTAAGAAACCATTATTATCATGACATTAACCTATAAAAATAGGCGTATCACGAGGCCCTTTCGTCTTCACCTCGATGGATCCTGCGCGTTATCGAGTTGACCAAAAAAGCGATGTAACACCGGCTTGAAAAGCACAAAAGCCAGTCTGGAAACAGGCTGGCTTTTTTTTGCGCGTGTGACCCGTCCTGAATAGCGTTCACATAGATCCTGCTGATATAAAACCCCCCTGTTTTCCTGTTTATTCATTGATCGAAATAAGAGCAAAAACATCCACCTGACGCTTAAATTAAGGTACTGCCTTAATTTTCTGCAGACAAAAGGCGTGACGATGGTCGAAAATGGCGCTTTCGTCAGCGGGGATAATCCGTTATTGAACAATTTATCCTCTGTCCATTTCACGATGAAAAAAATGTAGTTTTTTCAAGGTGAAGCGGTTTAAATTCGTTCTCAAATTACAGTCAGGACGCGTATGTTGAATAATGCTATGAGCGTAGTGATCCTTGCCGCAGGCAAAGGCACGCGCATGTATTCCGATCTTCCGAAAGTGCTGCATACCCTTGCCGGGAAAGCTCGAGAGATCCTCTAGATTTAAGAAGGAGATATACATATG
>eutB
GAGGCAATTCCGACGTCTAAGAAACCATTATTATCATGACATTAACCTATAAAAATAGGCGTATCACGAGGCCCTTTCGTCTTCACCTCGATGGATCCGCGTGATGAATAACGGGCGTGTTTAGGCAACCACCTTACACGACAAGGGCTGACGATGAAACGTGATTGTTAGAATGCTGTGAAAAATGCCAATCATCGATTCTTCCTGAGGGAACGACTTATGAAACTAAAGACCACATTGTTCGGCAATGCTCGAGAGATCCTCTAGATTTAAGAAGGAGATATACATATG
>cyaA_hemC
GAGGCAATTCCGACGTCTAAGAAACCATTATTATCATGACATTAACCTATAAAAATAGGCGTATCACGAGGCCCTTTCGTCTTCACCTCGAGCCAGAGTGCAAGTGGGCTTTGGCGTGTGGCAATTCTTAAAACATTGTCTAACATGCTTGTTACCGTCATTATCATCCGTGGTCCATCCTAACATCCTTGCCAGAGTGATGTCAGTGTTGTGGTGAAACGTAGACGCCTGCGCAAACCGTAAAATGAGGTCTGGCAGTGGATCCTGACAGGCGTTTCACGCCGTTGTAATAAGGAATTTACAGAGAATAAACGGTGCTACACTTGTATGTAGCGCATCTTTCTTTACGGTCAATCAGCAAGGTGTTAAATTGATCACGTTTTAGACCATTTTTTCGTCGTGAAACTAAAAAAACCAGGCGCGAAAAGTGGTAACGGTTACCTTTGACATACGAAATATCCCGAATGCCGCGTGTTACCGTTGATGTTGGCGGAATCACAGTCATGACGGGTAGCAAATCAGGCGATACGTCTTGTACCTCTATATTGAGACTCTGAAACAGAGACTGGATGCCATAAATCAATTGCGTGTGGATCGCGCGCTTGCTGCTATGGGGCCTGCATTCCAACAGGTAGATCCTCTAGATTTAAGAAGGAGATATACATATG
>der
GAGGCAATTCCGACGTCTAAGAAACCATTATTATCATGACATTAACCTATAAAAATAGGCGTATCACGAGGCCCTTTCGTCTTCACCTCGATGGATCCACGGCAAACTGCTGATCCAGGCAAAAGACGGAACCGTGTACTCTATTACACGTTAATCGTCTCTGTCGTTCACTTTGAAAACGGCTCCTGGACAGGGGCCGTTTTCCTGTTTTTAACAACGACGCGAATATAGCGTGCGTTGTCTGATGATTTATAAAAATGAGGCTTTAAACATGGTACCTGTGGTCGCGCTTGTCGGGCGCCCTAACGTAGGAAAATCCTCGAGAGATCCTCTAGATTTAAGAAGGAGATATACATATG
>hdfR
GAGGCAATTCCGACGTCTAAGAAACCATTATTATCATGACATTAACCTATAAAAATAGGCGTATCACGAGGCCCTTTCGTCTTCACCTCGATGGATCCTTGTGCCTCTTTGATGGTGAAATCACCATGACGAGAGAATCCACGTGGATAATGTTTATTGTCGAAATATCGATTAGTCGTCGTAAAGCTTTCCGCCATCCTGCACGCTCCTAATTCTTTGACCGAGCTAGTTATGGCGCGGAGTATTAGTTACGCTTGACAGAGTGTAAAACAAAACATTTAAATCATAACGACAAATAATTTTGCGGAGAGCACTGTGGATACGGAATTGTTAAAAACTTTCCTGGAAGTTAGCCGAACGCGTCACTTTGGTCGAGCGGCTGAATCGCTCTATCTCGAGAGATCCTCTAGATTTAAGAAGGAGATATACATATG
>hscC
GAGGCAATTCCGACGTCTAAGAAACCATTATTATCATGACATTAACCTATAAAAATAGGCGTATCACGAGGCCCTTTCGTCTTCACCTCGATGGATCCAACCGAATGCCACCGTAATGGTCGATGTTGATCGTCAGGGCTTTGTTGATTTACTGGCTGATCGTCTGAAATTTTACGCTTAACACACGTCATTGATTAAGATCACCACGCGTTACCTGGGTGGTCTTAATCTGTTTATCTCTTTTTCTTTCAAGATATAAATGCAATGGATAATGCAGAACTCGCCATTGGTATCGATCTCGGTACTACCAATAGTTTAATTGCCGTCTGGAAAGACGGTGCCGCGCAATTAATTCCTCGAGAGATCCTCTAGATTTAAGAAGGAGATATACATATG
>acpP
GAGGCAATTCCGACGTCTAAGAAACCATTATTATCATGACATTAACCTATAAAAATAGGCGTATCACGAGGCCCTTTCGTCTTCACCTCGAGGGTTGCATTCCTGGCATCCGACGAAGCAGCTTACATCACGGGTGAAACTTTGCATGTGAACGGCGGGATGTACATGGTCTGACCGCGATTTGCACAAAATGCTCATGTTGCGCGCAGTCTGCGTGGTTATGAGTAATAATTAGTGCAAAATGATTTGCGTTATTGGGGGGTAAGGCCTCAAAATAACGTAAAATCGTGGTAAGACCTGCCGGGATTTAGTTGCAAATTTTTCAACATTTTATACACTACGAAAACCATCGCGAAAGCGAGTTTTGATAGGAAATTTAAGAGTATGAGCACTATCGAAGAACGCGTTAAGAAAATTATCGGCGAACAGCTGGGCGTTAAGCAGGAAGAAGTTACCAACAATGCTTCTTTCGTTGAAGACCTGGGGGATCCTCTAGATTTAAGAAGGAGATATACATATG
>seqA
GAGGCAATTCCGACGTCTAAGAAACCATTATTATCATGACATTAACCTATAAAAATAGGCGTATCACGAGGCCCTTTCGTCTTCACCTCGAGGCCAAACAGACCGTGGACAAGAACGATGGGAGAATTATTGTGCTGGTTTTGTGCAGTTTGCGCGCGGATATTCAATTTCATGGCAAAGTTCTTTTTTTCGCGTTGTCGGGTTAGGGTATTATGTTGACCATTGTGCCACAGGGCTGCAACAAATAAGGTTTATTCCGAGTTTTTCTGCAAGCCAGGCTTGACGCTATCCGCTGCCGGGATTTATTCATATACTCCTGGCGACTTGTATTCAGCTAAGACACTGCACTGGATTAAGATGAAAACGATTGAAGTTGATGATGAACTCTACAGCTATATTGCCAGCCACACTAAGCATATCGGCGAGAGCGCATCCGACATTTTACGGCGTGGATCCTCTAGATTTAAGAAGGAGATATACATATG
>nupG
GAGGCAATTCCGACGTCTAAGAAACCATTATTATCATGACATTAACCTATAAAAATAGGCGTATCACGAGGCCCTTTCGTCTTCACCTCGAGATCAGACGCTGACGACCCGCCATCCCTCTGCGGAATCTCGCCGTTATCTTTATAAAGTGAATACCGCGCAAAAATCCTACCGCCGCCGATAATTCCATTAACCGCCCCTGACGATGCTCAGGGGCAAAAATGTTATCCACATCACAATTTCGTTTTGCAAATTGGGAATGTTTGCAATTATTTGCCACAGGTAACAAAAAACCAGTCCGCGAAGTTGATAGAATCCCATCATCTCGCACGGTCAAATGTGCTTTTTCAAACACTCATCCGCATCACGATGTGAGGAAATTAACATGAATCTTAAGCTGCAGCTGAAAATCCTCTCTTTTCTGCAGTTCTGTCTGTGGGGAAGCTGGCTGACGACCCTCGGCTCCTATATGTTTGTTACCCTGAAGTTTGACGGTGCTTCTATTGGCGGGATCCTCTAGATTTAAGAAGGAGATATACATATG
>pmbA
GAGGCAATTCCGACGTCTAAGAAACCATTATTATCATGACATTAACCTATAAAAATAGGCGTATCACGAGGCCCTTTCGTCTTCACCTCGAGGCGCAGCATCTTACCGATGAGCTGCAACTGGCGGCGGCGACCTTCCATCTTAATACGCTGGGCGAGCTCAATAGCCGCGCGCAGATCCGCATCTAACGGGATCTTATCCAGCGCGTTTTTCCCCAGATCAACAATTTCCGCGCCAAGGCGTTTTAGCTCCTCGGCATCACGTTTAATTTCACTTTTACTGACCCAGATAATTTCATCGTCTTCGTCTTCGATGTCATCACCGGGAACGTCGTCGAGCCAGTAGATCTTCTAGATTTAAGAAGGAGATATACATATG
>yodB
GAGGCAATTCCGACGTCTAAGAAACCATTATTATCATGACATTAACCTATAAAAATAGGCGTATCACGAGGCCCTTTCGTCTTCACCTCGAGATGGAAAACTGGCCAACGTATTATCCATATCAGTTGAGTAGCGAAGAAGTGGTCGAGGAAATGATGTCTCATTGAGTATTCTCATGATAACGCCTCGATGCCGCTTTAGTAAGTTATCATAACTGCCACTGGTCCATCCACAAACGCCACTGAACGCAAGCTAGCTACAGACACGCTCATCACTATGACGTGTCTGTATATTAATAAGCTAACCCGCATTGAGTTAACCAATAACGGATTCCATACACAATACGGCCAACAGAGAAAGATACCTGTGCTCACGCCATTGCTTATATTGGCTGGTTACAATATGCACTATCAATTTTTTAAATAACAAATTATTAAAACCACATCTGTATAAGGAATTTTTAAGGTTCGTGGGATAGCTTGACTGTGAAAATCACAGGAGCTACAAAAATGAACCGATTCTCAAAAACTCAAATTTATTTACATTGGATAACGCTGCTTTTCGTTGCGGATCCTCTAGATTTAAGAAGGAGATATACATATG
>nlpC
GAGGCAATTCCGACGTCTAAGAAACCATTATTATCATGACATTAACCTATAAAAATAGGCGTATCACGAGGCCCTTTCGTCTTCACCTCGATGGATCCGAATTTTCGCCGTCTGGATATCGAAGGTCACAGAATGCTGATTTCGACCATCTGATTTCATTAGTATCTTGAAAATCGGGTAATTACGACGCTAAATTAATGCAAGAATAAAAAACAGAGGAACCGTACGGAATGCGTTTCTGCCTTATTTTGATCACAGCACTGCTTCTGGCCGGGTGTAGCCACCATAAAGCACCGCCGCCAAATGCCAGACTTTCTCGAGAGATCCTCTAGATTTAAGAAGGAGATATACATATG
>nlpA
GAGGCAATTCCGACGTCTAAGAAACCATTATTATCATGACATTAACCTATAAAAATAGGCGTATCACGAGGCCCTTTCGTCTTCACCTCGATGGATCCATTGGTCTGACTTCGCCGTTGATGTTGTCCGGCACATTGATGTTGCTGACTGCATTGTTGGTTACTGCAAAGGTGAAAATGAAGAAATCCTGATATCAGGTAAAGAAGCGTTGGTCAGTAGTTGTTGCTGTTCTTACATATCCGGGCATTCTACCTTACCCAACGCTTCCCAATAATTGCTCTGATTATTACGTTCCATCGCCACGATGGCCTCGCGTATATGTTGTTTATTGTTTTCATCTGACAACATTAACTTTTCCCACGCTTCATCTGATAATGACGCCTGTGGCGTGCAAATTTTACGTAAATCTTGTAATACCGTGGTTTTCTCTTTTGCGGACTGCAGTGAGCTAAAAGGCGACTCGGCGTATACGATGCCTGGCATAGCGAAAAAAGTGAAAATAAGCAGTAGTGTCGTTGGTTTCATGGATTCAACCTTTTACAAATGTGTATCGAATGAAGCATAAGTGTAGTTTGCTTTCATCGCTCTCATCATGCTGTACGAAACGCGCTTGCGTGGTCAGTAAGAAGTGCCAGACTTTATATTCCACTTTTATTCCTTTTTATTCTTATCGATAGCGTTTCGTTTTTTAAACCGCAGCGACCTTACCGCTATAGTCAGGTAATCATTAATAAAAGGATAAAAAAATGAAACTGACAACACATCATCTACGGACAGGGGCCGCATTATTGCTGGCCGGAATTCTGCTGGCAGGTTGCGACCAGAGTAGCAGCGCTCGAGAGATCCTCTAGATTTAAGAAGGAGATATACATATG
>cysH
GAGGCAATTCCGACGTCTAAGAAACCATTATTATCATGACATTAACCTATAAAAATAGGCGTATCACGAGGCCCTTTCGTCTTCACCTCGATGGATCCCGCGTGATTTGTGGGATTAACCATCAGCCCGGTCTTGTAGGCCTGATAAGAACGCGTGAGCGTCGCATCAGGCAAGGCAAACAGTGAGGAATCTATGTCCAAACTCGATCTAAACGCCCTGAACGAACTGCCGAAGGTAGATCGCATTCTGGCGCTGGCGGAAACTAACGCCGAACCTCGAGAGATCCTCTAGATTTAAGAAGGAGATATACATATG
>nlpD
GAGGCAATTCCGACGTCTAAGAAACCATTATTATCATGACATTAACCTATAAAAATAGGCGTATCACGAGGCCCTTTCGTCTTCACCTCGATGGATCCTCGGGGAGGCGAATTTATTATCGATACCGTGGAGGCCGTGCGCTTTGTCCCTTTAGTGAAGGGTGAGCTGGCTTAAAACGTGAGGAAATACCTGGATTTTTCCTGGTTATTTTGCCGCAGGTCAGCGTATCGTGAACATCTTTTCCAGTGTTCAGTAGGGTGCCTTGCACGGTAATTATGTCACTGGTTATTAACCAATTTTTCCTGGGGGATAAATGAGCGCGGGAAGCCCAAAATTCACCGTTCGCCGCATTGCGGCTTTGTCACTGGTTTCGCTATGGCTGGCAGGCTGTCTCGAGAGATCCTCTAGATTTAAGAAGGAGATATACATATG
>cysJ
GAGGCAATTCCGACGTCTAAGAAACCATTATTATCATGACATTAACCTATAAAAATAGGCGTATCACGAGGCCCTTTCGTCTTCACCTCGATGGATCCGCGACCACATTTATGCCCTTCCGGGACGTGTGGTAAGCGGTGAGCGGCTTCGAAGGTGAAATCTTTAAATAACGTGGTGGACATCATAATTTCTCTACAGGACGATAAAACCGCCGTAGAGTACCGGAAAGGCTGTTTTTTCGCATTATCTAAAACGACTTTGTTGCGCAAAATCGCTGATTTATCTTAATGATTGGCTAAATTCATTTGTTTTTCATTAGGTTGGTTAATCTATTTTGTTGTTAAAGACTATTGCTAAAACAGGTTAGTCGATTTGGTTATTAGTTATCGCTATCCCGTCTTTAATCCACACCGTTTGCCCCGTTAACCTTACCTTCTCTTCTGTTTTATGGGCGCTGACAGGGCGCAGAAACAGCTTTGCTTACTGGAACATAACGACGCATGACGACACAGGTCCCACCTTCCGCGTTGCTTCCGTTGAACCCGGAGCAACTGGCACGCCTTCAGGCGGCCACGACCGATTTAACTCCCACCCAGCTTGCCTCGAGAGATCCTCTAGATTTAAGAAGGAGATATACATATG
>cysD
GAGGCAATTCCGACGTCTAAGAAACCATTATTATCATGACATTAACCTATAAAAATAGGCGTATCACGAGGCCCTTTCGTCTTCACCTCGATGGATCCCGCCAGGTTTAGGTGACGAGGCGTGTACGGGGAGAATAAAGCATACGCCGAGCGCCAGGGCAGCGGTACGGTGGCGCAATGCGGAAAACATAGTGAGTCCTTAAATACCATGCAAATTTTTTTACCGCCATAGTATGAAACTGCCGCTGCGCTAAAACAATTTCAAATCTTCCTAAACGCCCGAAATCCGGTGCCTTAAGCACTTTTTGATATTAGCTTTGCCAAATCGTTATTCCGTTAAGGAACTACTCATTCTAATTGGTAATTTCATTCGTTCTCTTACGCTCCCTATAGTCGAAACATCTGATGGCAAGAAAATAGCGGTATTGCAAAGGAACGGTTATGGATCAAATACGACTTACTCACCTGCGGCAACTGGAGGCGGAAAGCATCCACATTATTCGCGAGGTGGCGGCAGAATTCTCAAACTCGAGAGATCCTCTAGATTTAAGAAGGAGATATACATATG
>nlpI
GAGGCAATTCCGACGTCTAAGAAACCATTATTATCATGACATTAACCTATAAAAATAGGCGTATCACGAGGCCCTTTCGTCTTCACCTCGATGGATCCCTGCTGAACAGGGCGAGTAAGGTTGCCATTTGCCCTCCGCTGCGGCGGGGGGCTTTTAACCGGGCAGGACGCCTTGTTAGCAACCGGGAACAGGACGTTCATTCAACCGTGGTCTTCGGGAGTGGGAAATGAAGCCTTTTTTGCGCTGGTGTTTCGTTGCGACAGCACTTACGCTTGCAGGATGCAGTAATACTTCCTGGCGTAAAAGTGAAGTCCTCGCGGTACCCTCGAGAGATCCTCTAGATTTAAGAAGGAGATATACATATG
>cysB
GAGGCAATTCCGACGTCTAAGAAACCATTATTATCATGACATTAACCTATAAAAATAGGCGTATCACGAGGCCCTTTCGTCTTCACCTCGAGTCGGAAAAAGACGGAAAGGCGACTGGCTGGTCAGCATTTTATGTTGATGGCAAATGGGTTGAAGGAAAAAAATAACCTTTAATTCTGTCAGGTTTTTATAAACAAAGGGTCGCGAAAGCGGCCCTTTTTTATTGCATATTATTTTTTCTTCACACCTATACACTAAGGCTATAAATGATATAGTGGTTATAGTTAGCACCTTTTTTATTATTAAATCGTATTAGTCACCCGCCAGGTGTGACGAAAAAACGATGTTCTGATGGCGTCTAAGTGGATGGTTTAACATGAAATTACAACAACTTCGCTATATTGTTGAGGTGGTCAATCATAACCTGAATGTCTCATCAACAGCGGAAGGACTTTACACATCACAACCCGGGATGGATCCTCTAGATTTAAGAAGGAGATATACATATG
>uxuR
GAGGCAATTCCGACGTCTAAGAAACCATTATTATCATGACATTAACCTATAAAAATAGGCGTATCACGAGGCCCTTTCGTCTTCACCTCGAGACTTTGTTGGCGCAGTGACGGCGGCATATCAGCAGCTGTGCGAACGCGGTGCGCGCGAGTGTGTGGCTGCGCTGTAACTAACTGATTACCCTACAGACTTACTGGTCAATCAAACTGATATTTGGTTGACCAGTTTTCGTTTTTTTGCCCACCTGTACGTGCCAACTTCCAGTGCTAATGGTATAGTTTGAGATTAACGGGGGCCGTAAAATTGCCCGTTGTAGGCCGGATAAGGCGTTCACGCCGCATCCGGCAAAAATTTGATTAACCGCACCTAACGGACACAACACCATGAAATCTGCCACCTCTGCGCAAAGACCTTACCAGGAAGTCGGGGCGATGATCCGCGATCTGATCATAAAGACGCCGTACAATCCTGGGGATCCTCTAGATTTAAGAAGGAGATATACATATG
>cysZ
GAGGCAATTCCGACGTCTAAGAAACCATTATTATCATGACATTAACCTATAAAAATAGGCGTATCACGAGGCCCTTTCGTCTTCACCTCGAGACGGCTGGTCCAGAAACCATGTACCAGTAAAGCGATTATGGCGATCGCGCCAACAATGATTAATATCAGACGCAAATCCTGCATCATTATATTCTCTGTTGTTCTAACACCTTGCCACCACGGCAAACATTTACTCACTAAGAGTATTTGCCGATTACCTCAAGTGCAAGTGCACTATTAACTTTCACAGCACAAAGATAGATGAAATCGTGCTTTTTGCTGTTTTTTCGAACATATCCTAACTGTCCATTGCGCAATTACCCGGTAAAATACGCAGAATTTTCCTGGGATTGGTCAAAAGGAGCTCATCCTGATTATGGTTTCATCATTCACATCTGCCCCACGCAGCGGTTTTTACTATTTTGCGCAAGGCTGGAAGCTCGTCTCGCAACGGATCCCGGATCCTCTAGATTTAAGAAGGAGATATACATATG
>cysT
GAGGCAATTCCGACGTCTAAGAAACCATTATTATCATGACATTAACCTATAAAAATAGGCGTATCACGAGGCCCTTTCGTCTTCACCTCGATGGATCCTTCGAGTCTCGTTTCCCGCTCCAGTTTAAAAGACATCGGCGTCAAGCGGATGTCTGGCTGAAAGGCCTGAAGAATTTGGCGCGTTAACAAAGCGGTTATGTAGCGGATTGCAAATCCGTCTAGTCCGGTTCGACTCCGGAACGCGCCTCCACTTTCTTCCCGAGCCCTCGAGAGATCCTCTAGATTTAAGAAGGAGATATACATATG
>cysW
GAGGCAATTCCGACGTCTAAGAAACCATTATTATCATGACATTAACCTATAAAAATAGGCGTATCACGAGGCCCTTTCGTCTTCACCTCGATGGATCCGTCGGCGTGTGGTAGGTCATTAATGGCGGAAGTTACCCAATTGAAGCGTTATGACGCGCGCCCGATTAACTGGGGCAAATGGTTTCTGATTGGCATCGGGATGCTGGTTTCGGCGTTCATCCTGCTGGTGCCGATGATTTACATCTTCGTGCAGGCATTCAGCAAGGGGCTGATGCCGGTTTTACAGAATCTGGCCGATCCGGACATGCTGCACGCCATCTGGCTGACGGTGATGATCGCGCTGATTGCCGTACCGGTAAACCTGGTGTTCGGCATTCTGCTGGCCTGGCTGGTGACGCGCTTTAACTTCCCTGGACGCCAGTTACTGCTGACGCTACTGGACATTCCGTTTGCCGTATCGCCGGTGGTTGCCGGTCTGGTGTATTTGCTGTTCTACGGCTCTAACGGCCCGCTCGGCGGTTGGCTCGACGAGCATAACCTGCAAATTATGTTCTCCTGGCCGGGAATGGTGCTGGTCACCATCTTCGTGACGTGTCCGTTTGTGGTGCGCGAACTGGTGCCGGTGATGTCTCGAGAGATCCTCTAGATTTAAGAAGGAGATATACATATG
>cysQ
GAGGCAATTCCGACGTCTAAGAAACCATTATTATCATGACATTAACCTATAAAAATAGGCGTATCACGAGGCCCTTTCGTCTTCACCTCGAGTGATACGCAGATCGACCGTCGCTGCATTCACACTGGCGGCAATCAGCGTGGCCAGGAGCGTTGCGCTAAACTTAATCATCAGGGACATCCTTTTATCATCGGGAATACGAAAGAAAAGGGAGAATAAACGTCTTACTTATAGAACAGTGAAGAATGCCACAATTTTACGCTTTGAAAATGATGACACTATCACAGTTGGCGCATTCATTAACGATAGGGTATAAGTAAAACAATAAGTTAACACCGCTCACAGAGACGAGGTGGAGAAATGTTAGATCAAGTATGCCAGCTTGCACGGAATGCAGGCGATGCCATTATGCAGGTCTACGACGGGACGAAGGATCCTCTAGATTTAAGAAGGAGATATACATATG
>cysP
GAGGCAATTCCGACGTCTAAGAAACCATTATTATCATGACATTAACCTATAAAAATAGGCGTATCACGAGGCCCTTTCGTCTTCACCTCGATGGATCCTCCTCGCATCGGATGAATCCAGCTATTTAACCGGTACACAGAATGTGATTGATGGCGGCAGCACACTGCCGGAGACGGTTAGCGTCGGTATCTGATTCACCTCTGTTTCCTCCCTGCATTTGTGGGGAGGATTTCGTCTTGAACTAAGTTCACCAGGCTATTTTATTTGTCATTTTGGCCCCGGGCAGTGCTCGAAATCCTCACGTACTATGTGTACGCTCCGGTTTCTCCGCGCTGTTCGTGTCCAAACTGACTGCAACAATTACGCCTGTTGAACCAAGTTCTTATTCCCTTTTCAACTTCCAAATCACCAAACGGTATATAAAACCGTTACTCCTTTCACGTCCGTTATAAATATGATGGCTATTAGAAAGTCATTAAATTTATAAGGGTGCGCAATGGCCGTTAACTTACTGAAAAAGAACTCACTCGCGCTGGTCGCTTCTCTGCTGCTGGCGGGCCATGTACAGGCAACGGAACTGCTGACTCGAGAGATCCTCTAGATTTAAGAAGGAGATATACATATG
>cysS
GAGGCAATTCCGACGTCTAAGAAACCATTATTATCATGACATTAACCTATAAAAATAGGCGTATCACGAGGCCCTTTCGTCTTCACCTCGAGGCGGCAGTAGTCCAGGAAGTTTTTAACTGTTTCAGGTGCTTTATCGTCAAAAGTTTTGATGACAATATCGCCGTGATTGGTGTGGAAAGTAACCATTTTTGCATCCTGTTCCGTTTGATTGGTGCTTCAACCCAGTTCGGGTCATATATAGGGTGGTGTTATAGCATAACCGCACGATCGGATCATCACGCAATGTATGCTGATTCGCGCGGGAAATATGGGTATTATACGCAACTCAATTACCCACACATGTCTAAACGGAATCTTCGATGCTAAAAATCTTCAATACTCTGACACGCCAAAAAGAGGAATTTAAGCCTATTCACGCCGGGGAAGTCGGCATGTACGGGATCCTCTAGATTTAAGAAGGAGATATACATATG
>def
GAGGCAATTCCGACGTCTAAGAAACCATTATTATCATGACATTAACCTATAAAAATAGGCGTATCACGAGGCCCTTTCGTCTTCACCTCGAGACCCAGTGAGCGATACGGACCATATCATCGCCGTACAAGCTGCTGATACTCATTAAACGCAGCCAAATTTCTGTATCGACCATCCTTATCTCCCTGCCATAAGCAGCCTTAGCAATCTTTGCGATTGGTCAGTGATGCTGTCAATCAGAGGGGGATTTGTCTAGAATAGAAGAAATAATCTTTCTAACTCCTGAACACATCTCTGGAGATTTATGTCAGTTTTGCAAGTGTTACATATTCCGGACGAGCGGCTTCGCAAAGTTGCTAAACCGGTAGAAGAAGTGAATGCAGAAATTCAGCGTATCGTCGATGAGGATCCCGGGATCCTCTAGATTTAAGAAGGAGATATACATATG
>perR
GAGGCAATTCCGACGTCTAAGAAACCATTATTATCATGACATTAACCTATAAAAATAGGCGTATCACGAGGCCCTTTCGTCTTCACCTCGATGGATCCCGACCAGTTGAGCGGATTCGCGTTTAAACTCTGCGCTGAAATTTCTTTTTTTCATTATGACACCTGTGTTGTTCTGAGGTGAGCATATCACCTCTGTTCAGGTGGCCAAATTCAGTAAACCACTTCATCCCTAGTGAAAAGGATTCATGAATGAAGCTCTTAGCAAAAGCACCTCTAAATCTGTTACGCGCCTTTGAAGCGGCTGGTCGTACCGGAGCTTTTGCCTCGAGAGATCCTCTAGATTTAAGAAGGAGATATACATATG
>ppiD
GAGGCAATTCCGACGTCTAAGAAACCATTATTATCATGACATTAACCTATAAAAATAGGCGTATCACGAGGCCCTTTCGTCTTCACCTCGAGCCGCAGACCGGTAAAGAGATCACCATCGCTGCTGCTAAAGTACCGAGCTTCCGTGCAGGTAAAGCACTGAAAGACGCGGTAAACTAAGCGTTGTCCCCAGTGGGGATGTGACGAAGTTCAAGGGCGCATCTACTGATGTGCCTTTTTTATTTGTATTCGGTGACTTTCTGCGTCTTGTGGGCTGACAATTGCCCCCGTTTCTTGTCACAATAGGCCTTTGCGCGCATCGATACGTTGCGTGAGGTACACAGTCATCTACAGCGGAGTGTTGTTACACCATGATGGACAGCTTACGCACGGCTGGATCCTCTAGATTTAAGAAGGAGATATACATATG
>ppiC
GAGGCAATTCCGACGTCTAAGAAACCATTATTATCATGACATTAACCTATAAAAATAGGCGTATCACGAGGCCCTTTCGTCTTCACCTCGATGGATCCACAGAGGGCGGTCATCAAGTCAATCAATGCCATATCGCTCATAAATTGACAATAAAATAACCATCCCCGATAATGACTTTGTAGCCCATAGAGGCCCTAAGTTTTCTCCCCTTGAGGGACCTGCGAAGCCCGGATTTTCCGGGCTTTTGCCATATATGTACCAGCCACTCCCTGACTGACAATTACGTTAGCATCTGCGGATCATGCTAAAATCGCCGCCTGACAATTATTCACTCAAGGCACGATCATGGCAAAAACAGCAGCAGCACTGCATATCCTTGTAAAAGAAGAGAAACTGGCTCTGGATCTTCTCGAGCAGATTAAGAACGGGGCCGGTCGAGAGATCCTCTAGATTTAAGAAGGAGATATACATATG
>ppiB
GAGGCAATTCCGACGTCTAAGAAACCATTATTATCATGACATTAACCTATAAAAATAGGCGTATCACGAGGCCCTTTCGTCTTCACCTCGATGGATCCCGTACATGCCGACTTCCCCGGCGTGAATAGGCTTAAATTCCTCTTTTTGGCGTGTCAGAGTATTGAAGATTTTTAGCATCGAAGATTCCGTTTAGACATGTGTGGGTAATTGAGTTGCGTATAATACCCATATTTCCCGCGCGAATCAGCATACATTGCGTGATGATCCGATCGTGCGGTTATGCTATAACACCACCCTATATATGACCCGAACTGGGTTGAAGCACCAATCAAACGGAACAGGATGCAAAAATGGTTACTTTCCACACCAATCACGGCGATATTGTCATCAAAACTTTTGACGATAAAGCACCTGAAACAGTTAAAAACTTCCTGGACTACTGCCGCCTCGAGAGATCCTCTAGATTTAAGAAGGAGATATACATATG
>ppiA
GAGGCAATTCCGACGTCTAAGAAACCATTATTATCATGACATTAACCTATAAAAATAGGCGTATCACGAGGCCCTTTCGTCTTCACCTCGATGGATCCCAACGCACCAGTCAGTGCGTAGGAGAGAAAGCTAATCCATGTGAGCTTGATGCGATTGCTGTTAGTCATGATTGGCCTGCGTTCAAAAATAAAATGGCATAGCGGGATATGCCGCGAGCGGGCGATTTTAGGTGATTTTGTGATCTGTTTAAATGTTTTATTGCAATCGGTTGCTAAATTGCATTTTAAGAGGTGATTTTGATCACGGAATAAAAAGTGATCGTCAGGTTACATATATTTCAGATACGTAAAATTAGGTAAAGGGATGGCCTTGTTCTTGAAGGCTATTTAGAATCTCTTCACTTGCTTTTTTTCTGCTCTGTTTGTTAAGGAAATCTCATGTTCAAATCGACCCTGGCGGCGATGGCTGCTGTTTTCGCTCTTTCTGCTCTTTCTCCCGCAGCAATGCTCGAGAGATCCTCTAGATTTAAGAAGGAGATATACATATG
>ybgQ
GAGGCAATTCCGACGTCTAAGAAACCATTATTATCATGACATTAACCTATAAAAATAGGCGTATCACGAGGCCCTTTCGTCTTCACCTCGATGGATCCCAGTCGATGTCACGGCAGGTGAAGTAACCGCTAACGCAACCTACGTGCTGGATTATAAATAAGTATTATTTTGGCGGCATCATCGCCGCCTTTCATAAAATATTTATCAGGTATGGACACCGTGAATATTTATCGACTCTCTTTTGTATCCTGCCTGGTCATGGCGATGCCTTGCGCAATGGCGGTCGAATTCAACTCGAGAGATCCTCTAGATTTAAGAAGGAGATATACATATG
>ybgS
GAGGCAATTCCGACGTCTAAGAAACCATTATTATCATGACATTAACCTATAAAAATAGGCGTATCACGAGGCCCTTTCGTCTTCACCTCGATGGATCCTTTTCCAGCAATGCGACAGGAGGAAGTAACTCTTTGATTTCTTTGATGCGTAAATCGTCGTTCTGATAATTCATGTCTGTTCCAGTGTTGCCATACTTATCTTAGTGAATGCAATACTTCCAATCTATATCTTCCGTCAGAATGTGTAAACGGGGTTTTACACTATGAACGGATTAATCCTGGAATTAGCAAGAAAAACGCCAGATTGTCGCGAAAAACGAGATCTCTCCTACAATTTCTAACTGTAACTCCTTTGTTTGTTAATTATTTCAAGATTCTCTGCTGCGTTTCATAACCTGGCTGAAATCTTAAACCAATGCCTTATATTCACCTGCAAATGCACTGTTGGAAGAGGTTATCCGACATAACGACCATAACAGGAGCATCCTATGAAAATGACAAAACTGGCCACATTATTTCTGACTGCCACTCTAAGCCTTGCCAGCGGTGCCGCACTGGCTGCCGATAGCGGAGCGCAAACTCTCGAGAGATCCTCTAGATTTAAGAAGGAGATATACATATG
>yifB
GAGGCAATTCCGACGTCTAAGAAACCATTATTATCATGACATTAACCTATAAAAATAGGCGTATCACGAGGCCCTTTCGTCTTCACCTCGATGGATCCCCGCACGGTGGGATAATAATCACCACCACGCTAATCACGACCAGGCTAATCACTCGTAGAAGGGCTGTCATTTTGTCTTTTCTTGCATCTTGTTCGAAGGAATGCCTAAAGAGTTACCATAGGTTTTGTAAATAGTACAAGATATTTTTTGGCCGATTTTTATGATGCGTTTAATAATTTCAATATAAATTGTTGTTTTTTAAAAATAAAATAGTGAGTGAAAAAAATTCAATTTCAGTATGAATGTTGTTCCCTTCCTCGTAGTTCATCCTTTGTCCGCTGCATTTTTGCGAGCATCATTCCACCGCCAGAACAACTCAACTTCACTTGCACAAATAAACAGGAATCAGCCACTAAAATTCACGAATTAGCGGGCTACAGCAGCGATATCTTATGCACATAATGGTGACTCAAGGAGGGCTTATGTCACTGTCAATTGTTCATACCCGCGCAGCCCTGGGAGTAAATGCGCCCCCGATCACTGTTGAGCTCGAGAGATCCTCTAGATTTAAGAAGGAGATATACATATG
>mscS
GAGGCAATTCCGACGTCTAAGAAACCATTATTATCATGACATTAACCTATAAAAATAGGCGTATCACGAGGCCCTTTCGTCTTCACCTCGATGGATCCTGCCGGTCAGACTTCGATGATCGCTCGTCTGGAGAAAGCATTCCAGGAACTGAACGCGATCGACGTTCTGTAAGATATTCCTTTCTGCTTATCTCAAGGCCCGCTCTGCGGGTCTTTTTTTCGCCAAAAGCAAAATTGCCTGATGCGCTACGCTTATCAGGCCTACACGTATCCTGCAATATATTGAATTTGCAGGTTTTTGTAGGCCGGATAAGGCGTTCACGCCGCATCCGGCATGACAAAGCGCACATTGATATCTGTCTGAGCCCCGCTCTGCGGGGATTTTTTCGCCAAAAGCAAGGTGATTCAGATGAGAAATCTGTGATCTATTTGGCAAAATTATGCTTTATTGTTTACCCTTGTCAGACTGCCCGTCATAAGGCGGCGGAGTGTATTTCTCCATTTTGAGTCAGTTGAAAAGGAATATTGAATGGAAGATTTGAATGTTGTCGATAGCATAAACGGCGCGGGAAGCTGGCTGGTAGCTAACCAGGCGCTGCTGCTAAGTTATGCAGTAAACATCGTGGCGGCCTCGAGAGATCCTCTAGATTTAAGAAGGAGATATACATATG
>ykfG
GAGGCAATTCCGACGTCTAAGAAACCATTATTATCATGACATTAACCTATAAAAATAGGCGTATCACGAGGCCCTTTCGTCTTCACCTCGATGGATCCACATCCAGAGGCTCACGCCATTCTGCGTATTATCGACTGACCGAAGGAGCAACAGATGAAACAGCTTTCCTTTTTACCCGGCGAGATGACGCCACAGGACCGGCGTCTCATTCAGCGGGCGCTCAGGGCTCTGGACCTCGAGAGATCCTCTAGATTTAAGAAGGAGATATACATATG
>ybgC
GAGGCAATTCCGACGTCTAAGAAACCATTATTATCATGACATTAACCTATAAAAATAGGCGTATCACGAGGCCCTTTCGTCTTCACCTCGAGCGCAGAAGGTTCTTTGGCAAGGGATTTTTTGCCCATTGCTTGCCGATATTGTTCTCATTGTCGGGCTGATTTTCTTCTTCTTTTAAATCAGAATTCTCTTTAAAAAATTATGGGCCGCTCCAGGCCCATAAATTTTTACGCTCCCTTAACTTGCCCTCATTCCCAAACCTCAATCGCGCGCGTATAGTAGCAGCGTTTAAAAGCTCTAACTTTTGTTGCATTACCGGGATGTAAAGTGAATACAACGCTGTTTCGATGGCCGGTTCGCGTCTACTATGAAGATACCGATGCCGGTGGTGTGGTGTACCACGCGGATCCTCTAGATTTAAGAAGGAGATATACATATG
>ybgD
GAGGCAATTCCGACGTCTAAGAAACCATTATTATCATGACATTAACCTATAAAAATAGGCGTATCACGAGGCCCTTTCGTCTTCACCTCGATGGATCCGCGAAATGCACAGTGACGGTATGAAGATTGCCCGTCCGCGTCAGCTGTATACAGGATATGAAAAACGCGACTTTAAAAGCGATATCAAGCGTTAATGGTTGATTGCTAAGTTGTAAATATTTTAACCCGCCGTTCATATGGCGGGTTGATTTTTATATGCCTAAACACAAAAAATTGTAAAAATAAAATCCATTAACAGACCTATATAGATATTTAAAAAGAATAGAACAGCTCAAATTATCAGCAACCCAATACTTTCAATTAAAAACTTCATGGTAGTCGCATTTATAACCCTATGAAAATGACGTCTATCTATACCCCCCTATATTTTATTCATCATACAACAAATTCATGATACCAATAATTTAGTTTTGCATTTAATAAAACTAACAATATTTTTAAGCAAAACTAAAAACTAGCAATAATCAAATACGATATTCTGGCGTAGCTATACCCCTATTCTATATCCTTAAAGGACTCTGTTATGTTTAAAGGACAAAAAACATTGGCCGCACTGGCCGTATCTCTGCTGTTCACTGCACCTGTTTATGCTGCTGATGAAGGTTCTGGCCTCGAGAGATCCTCTAGATTTAAGAAGGAGATATACATATG
>mscL
GAGGCAATTCCGACGTCTAAGAAACCATTATTATCATGACATTAACCTATAAAAATAGGCGTATCACGAGGCCCTTTCGTCTTCACCTCGAGCATTGAGCAAGGCGATCACGTAATTATGTTCCTCACAGATAAAAAGTTTATTACCGACGTCGAAAGACTCTTCCAGCCAAGCCCTTTCTTCTTGTAATTAATAAGGCGTCTAATGACGCCTTATTATTTCCCTTTGATTATCAAGGATTAATTAAATTCATTCCTGGCAGGAAAATGGCTTAACATTTGTTAGACTTATGGTTGTCGGCTTCATAGGGAGAATAACATGAGCATTATTAAAGAATTTCGCGAATTTGCGATGCGCGGGAACGTGGTGGATTTGGCGGTGGGTGTCATTATCGGTGCGGCATTGGATCCCGGGATCCTCTAGATTTAAGAAGGAGATATACATATG
>ykfA
GAGGCAATTCCGACGTCTAAGAAACCATTATTATCATGACATTAACCTATAAAAATAGGCGTATCACGAGGCCCTTTCGTCTTCACCTCGATGGATCCATTTGGTTTTCCCCCAGCACCAACACATGCATTCTGCGCTTGATGTGTTCAAAACCTGGCTACTGAATGAACTCAATCTGGGTAAAATTCGTTGATCATGTTCACATTAATCGGGGCTCTGAATTCAAAGTAACTTTATTACTAAGCATTATTTTGTGAAGGCTCTCACTTTTGCTCGCGGCTCCGAAACTTTGCTGGGTTGAGATTTTAAGGTGTATCACGGCGGCTCATACTCTCAATAAATCCCTGTTAGTAAATGCTGCTATTATAACTCATTCATTGCCTGAGCCAGCAGTCGCGCAGCTGCCTCAAGCGCAGAGGATTGAAAAAATCTTCAGATATATATCATCACTCTGAACATACGCAATTAACGGCGGAATCTCACGATTCTACCGTTTTTTATTATTTTTCAGAGGAGTAGTGATGAATAATTCTGAAGGTTTGAAGTCGTTTCAGCAATCGCTTGCTGATCTGCCGCAATGGGTATCAGAGCGGCTTCTGCAGCAAATTCTCGAGAGATCCTCTAGATTTAAGAAGGAGATATACATATG
>ybgH
GAGGCAATTCCGACGTCTAAGAAACCATTATTATCATGACATTAACCTATAAAAATAGGCGTATCACGAGGCCCTTTCGTCTTCACCTCGATGGATCCTCTTTGCCTTCCACCTGCAAACCATTCGGCGCGTAATCACTAATCGCCGCGCTGTTCAGTTTTTCGTTAATCAGTTGTTCCAGTTCGGTGTTTTTCATCTTCGCGCCTTCCGTATTCTGATAGCTACACCGTTAACATAGCGTTACCTCGCCAGTTCGTCGATAGCCAATCTTTTGACATATTAAGAAACAAACCCGACGCCAAAAGACGCAAATTGTTTATATCATCACGCTTCAGCTAATGTATATTTATGCAATCAGACAGCATATTGCATAAATAATCAGATCTGTATCAAAGTTTTAACTTTAAGGAAACACAAGCACGCCGCGCAACTATTACGTGACGTTGCCGTCAATTGTGGAATTATTATGAATAAACACGCATCACAGCCGCGCGCTATTTACTATGTCGTTGCGCTGCAAATCTGGGAATATTTTAGCTTTTACGGCATGCGCTCGAGAGATCCTCTAGATTTAAGAAGGAGATATACATATG
>ybgI
GAGGCAATTCCGACGTCTAAGAAACCATTATTATCATGACATTAACCTATAAAAATAGGCGTATCACGAGGCCCTTTCGTCTTCACCTCGAGCGCATGCCGTAAAAGCTAAAATATTCCCAGATTTGCAGCGCAACGACATAGTAAATAGCGCGCGGCTGTGATGCGTGTTTATTCATAATAATTCCACAATTGACGGCAACGTCACGTAATAGTTGCGCGGCGTGCTTGTGTTTCCTTAAAGTTAAAACTTTGATACAGATCTGATTATTTATGCAATATGCTGTCTGATTGCATAAATATACATTAGCTGAAGCGTGATGATATAAACAATTTGCGTCTTTTGGCGTCGGGTTTGTTTCTTAATATGTCAAAAGATTGGCTATCGACGAACTGGCGAGGTAACGCTATGTTAACGGTGTAGCTATCAGAATACGGAAGGCGCGAAGATGAAAAACACCGAACTGGAACAACTGATTAACGAAAAACTGAACAGCGCGGCGATTAGTGATTACGCGCCGAATGGTTTGCAGGTGGAAGGCAAAGAGGATCCTCTAGATTTAAGAAGGAGATATACATATG
>ykfJ
GAGGCAATTCCGACGTCTAAGAAACCATTATTATCATGACATTAACCTATAAAAATAGGCGTATCACGAGGCCCTTTCGTCTTCACCTCGAGAGTTAAGCAGCAGCGCGTTGAATGCCGGGGAGCGTGGTTTACTAATTTTTATATGCGATATAAACCGCAACATTAAATCCAGCTTGCAATGAAAATAACGCCCGCCTGGTATGTGCGCGTTTTCTGATTCCACAAACTGCAAGGAGGTAAATCATGACAAATCCTTTATCAATGACTCTTTGCAGACCTTTCCAGGATTAATTCTTTTTTTCTTGCCCTGGATTCGTCTGCCATTTCCTGATTTTTATATTTATATACTCTAAATAATTCGAGTTGCAGGAAGGCGACAAGCGAGTGAATCGCCAGGAGCTTACATAAGTAAGTGACTGGGGTGAACGAACGCAGTCGCAGTACATGCAACTTGAAGTATGACGAGTATAAATGGAATGGTACATGGGCAAATATATTCGTCCCTTATCCGATGCGGATCCTCTAGATTTAAGAAGGAGATATACATATG
>ykfI
GAGGCAATTCCGACGTCTAAGAAACCATTATTATCATGACATTAACCTATAAAAATAGGCGTATCACGAGGCCCTTTCGTCTTCACCTCGATGGATCCTTAACCTGCGAAGCCGACACCCTTGGCAGTTGCGGCTACGTATACATCGCCATTTACCCCACTCAGCGTTAATTACCTACACGAGAGCAAACATGAAAACTTTACCTGCAATAACTCAGCGGGCGGTGAAGCCCTGCCTGTCACCCGTGGCTGTCTGGCAAATCTCGAGAGATCCTCTAGATTTAAGAAGGAGATATACATATG
>yihN
GAGGCAATTCCGACGTCTAAGAAACCATTATTATCATGACATTAACCTATAAAAATAGGCGTATCACGAGGCCCTTTCGTCTTCACCTCGAGCGCACCTTATCTGCCTGGGTGATGATGAGCCGCAGGTGACGGCATATGGCCTGGAAGAAGAGGTTGATTACTATGCGCCGGCGTTCCGCTTTGAAGACGAAGATGATAATCCGTGGATCCCTTATCGCCAGATGAGTGAAACACCATTGCCAGAAAATCATTTACTGGATGCGCGGTTACGTAAAGAAAAAGAAGATGCAATTAATCAGATAAATCATGTGCGTAACGTACTACAACAAATCAAACAAGAGGCAAACCATCTTCTGAACCGGATCCTCTAGATTTAAGAAGGAGATATACATATG
>bolA
GAGGCAATTCCGACGTCTAAGAAACCATTATTATCATGACATTAACCTATAAAAATAGGCGTATCACGAGGCCCTTTCGTCTTCACCTCGAGTGGTAAAAATTCCCGCCATCATAACATTGCCAACGGCGAGGGGAAGTGGGTAAGGCATGTAAATTCATCATGTTGACGAAATAATCGCCCCTGGTAAAAGAAACACTGATGCGAGGCCTGTGTTTCAATCTTTAAATCAGTAAACTTCATACGCTTGACGGAAAAACCAGGACGAAACCTAAATATTTGTTGTTAAGCTGCAATGGAAACGGTAAAAGCGGCTAGTATTTAAAGGGATGGATGACATCTCAGCGTTGTCGGAGGAGATATTTCATGATGATACGTGAGCGGATAGAAGAAAAATTAAGGGCGGCGTTCGGATCCTCTAGATTTAAGAAGGAGATATACATATG
>yihL
GAGGCAATTCCGACGTCTAAGAAACCATTATTATCATGACATTAACCTATAAAAATAGGCGTATCACGAGGCCCTTTCGTCTTCACCTCGAGCGCCTATCCGCATGACTCTGGAACAAGCTCTGGAGTTCATCGATGATGACGAACTGGTAGAAGTGACTCCGACCTCTATCCGTATTCGTAAACGTCACCTGACGGAAAACGATCGTCGCCGCGCCAACCGCGCACCGAAAGACGATTAATTTCGTTTTTTAGTCATAAAAAACCTGCCAGCGATGGCAGGTTTTTTTTTGCCTGTCGTGAGCGCACACCAATGCGAGTATCTCCCTTATAAGTCTGTGGTTACGTCAATAGAGAGCTTTGTCACAATTATCTGCAAAGTCATACGCCGTTAATTGCTTTCTTTTTTGGCGTAAGCGTAAGATGCTTCATCTGGTTTAAACCAAAAGGATTAAACAATGGCGGAGAATCAATCCACCGTAGAAAATGCAAAAGAGAAACTGGATCGGTGGTTGAAAGATGGCATCACCACGCCGGGTGGAAAACTCCCTTGGATCCCGGGGATCCTCTAGATTTAAGAAGGAGATATACATATG
>ygfF
GAGGCAATTCCGACGTCTAAGAAACCATTATTATCATGACATTAACCTATAAAAATAGGCGTATCACGAGGCCCTTTCGTCTTCACCTCGATGGATCCCTGCTCCTGCGTACCGATTAGCGAATACCAGTAATTCACTGATTCGACTATTTTCTAAAGGCGCTTCGGCGCCTTTTTAGTCAGATGACAAAGTACAAAAGTGCTCAGACAGTCCCCTCGCCCCTTTGGGGAGAGGGTTAGGGTGAGGGGAACAGGCCGGCACTGGCGCGAATATTTACCCTCACCCCGGCCCTCTCCCTGAAAGGGCGAGGGGGAAAAGCGTGCCAACATTGAAGATTGAGCCAGTTTGTTAGCAATCTCAAAGATACGTCAACGAATTAATTTTTCTCGGAAAAACAAATGGCTATAGCACTTGTGACTGGTGGCAGTCGCGGCATCGGGCGGGCAACTGCATTACTGTTGGCGCAAGAAGGCTCGAGAGATCCTCTAGATTTAAGAAGGAGATATACATATG
>yihD
GAGGCAATTCCGACGTCTAAGAAACCATTATTATCATGACATTAACCTATAAAAATAGGCGTATCACGAGGCCCTTTCGTCTTCACCTCGAGTATCTACGCCGCCCATTCGTCTGGCTTTACCGCCTGCCAGCACAACGCCTGTTATCGTCGTCATCAGATTCACCGATATCGCCTCTTTTATTGTGGGATTGACCCTGCTAACGTGTCTGTCTCAAGAGTAAGGAGCATCACTATGAAATGTAAACGTCTGAATGAAGTTATTGAACTCCTCCAGCCAGCCTGGCAAAAAGAGCCAGACCTTAACCTGCTGCAATTTTTGCAGGATCCTCTAGATTTAAGAAGGAGATATACATATG
>ygfI
GAGGCAATTCCGACGTCTAAGAAACCATTATTATCATGACATTAACCTATAAAAATAGGCGTATCACGAGGCCCTTTCGTCTTCACCTCGATGGATCCGAGCAGGCCGCTATTCAGTTTGATGATCAGGTCGATGTGGTCTTCCAGTTAGAACCTGTGGATCAACAACCCGCTAAAACACCTGCAGCACAATAATATTTGTAGCCCGACGTATTCGTCGGGCTAATGCCTTTACCCGATATTGCCTCCTTTTTCTGTAATTTTCTGTAAAACCATGACGTAATCACCTATCTTTGCTCGCGGTTTCATCAAGGATAGGCTGACTGAAACGGTTAAGCGGACAAGGATGCGGGGGAGGGGGATGGACATTTTTATTTCGAAAAAGATGCGCAATTTCATTTTATTAGCGCAAACCAATAATATTGCCCGGGCGGCAGAAAAACTCGAGAGATCCTCTAGATTTAAGAAGGAGATATACATATG
>mdtG
GAGGCAATTCCGACGTCTAAGAAACCATTATTATCATGACATTAACCTATAAAAATAGGCGTATCACGAGGCCCTTTCGTCTTCACCTCGATGGATCCTTTAAAACACGCCCGGAAGGCGTTCCTTCACGCTATTAAATCTCCCATGCCGGATGCTTCAGAATGGCATCCGGCATTACCACAGCAAATCCCCCTGATTTAGCGATAAAAGCTCTCTGGATTGCGCCCCCTGGAAGTCGGGCGCATAATTAGTGTGCTTATCTTTTCTTCTTATGTTCACCGCGCCTGGCGCACCAACAGCGGATTGCTATGTCACCCTGTGAAAATGACACCCCTATAAACTGGAAACGAAACCTGATCGTCGCCTGGCTAGGCTGTTTTCTTACCGGTGCCGCCTTCAGTCTGGTACTCGAGAGATCCTCTAGATTTAAGAAGGAGATATACATATG
>yihX
GAGGCAATTCCGACGTCTAAGAAACCATTATTATCATGACATTAACCTATAAAAATAGGCGTATCACGAGGCCCTTTCGTCTTCACCTCGAGGCGCTCTTTACCGACGAGCTGCCGCCCGCTGCGCTAAAATCACGCTTACAAGACAGCCAAATTGAAATCATTCTTCCCCAGGAAGACGCGTAGATTTTTGTGACCGTTAACCTGGCTTCATACCTTGCCACATAGCCAAACCCATCCTTTCCCGCTACAGTTAATTTCTTGTGGCGCGAAAGGAGGCAAAAATGCTCTATATCTTTGATTTAGGTAATGTGATTGTCGATATCGACTTTAACCGTGTGCTGGGAGCGGATCCTCTAGATTTAAGAAGGAGATATACATATG
>ygfU
GAGGCAATTCCGACGTCTAAGAAACCATTATTATCATGACATTAACCTATAAAAATAGGCGTATCACGAGGCCCTTTCGTCTTCACCTCGAGCTTGATTGTGTGCCACCGCACAGGCAATTTCACAAGCATGACAGCCTATACATTCCGCAGCTTCAGCAGCAATAAACTTATTCATTTGCATCCCTTTCATTTAATGAGTTATGTCTTCTCAAATTTCGCGATGCAATAAACGGGCATATATTAGGTAGCATGACCGTTTTAATTATAATTTTGCGACTGAGTTCAAATTATTGCCCCTCAATCTATGCCGCTTTCATTATTTCAACATTGCCGATCAAAAGAGCGCTATCCAGATAAAAACGATTAAATGCGAGAGTGCGACATGCCAGAATGATTAATGAAATATCAATATGAGAAAATTACAGATAATTCCATTGTCAGGTTCTCTTCTCATTTTCGTGGTTTAACCACGATTATGTGATTGCCTCCGCAATTCCTGTCTCTAACTCCCCTTCCTCGCAAAAACTGGCACTCCACGAGCATGTGTTTAGACAGTTTCATTAACGTAAACGGTTGCTTTTTACTCTGGCGGGCGAAAGGAGAAACACTGATGAGCGCCATAGATTCCCAGGATCCTCTAGATTTAAGAAGGAGATATACATATG
>mdtK
GAGGCAATTCCGACGTCTAAGAAACCATTATTATCATGACATTAACCTATAAAAATAGGCGTATCACGAGGCCCTTTCGTCTTCACCTCGAGGGTCGGGTAACTCCACCACATGCGTACGAAAATTTGGTTTCTCGTCAATCGACACCAGTTTTGCGGTGCCCTGTACAATCCCCGTAAACATACTTACAACTCCTGAAATCAGTTAAGACATTCTGTTCAGCACAATAGCAGGTGGAAAACGCCCTTACCAGTGAAGGGGTAAGAATGGCTATTTTTTCACTGGAGAATTAATAAATCCTCGCTACAATAGACTGAATTTCCCCTGCTTCTTCTTTTTGCTGCCCATTCAGGCGGCTTTTTAGTCTCTCATATAACTACAAATAAAAGGTGTTCACGTGCAGAAGTATATCAGTGAAGCGCGTCTGTTATTAGCATTAGCAATCCCGGTGATTCTCGCGCAAATGGATCCCGGGATCCTCTAGATTTAAGAAGGAGATATACATATG
>focA
GAGGCAATTCCGACGTCTAAGAAACCATTATTATCATGACATTAACCTATAAAAATAGGCGTATCACGAGGCCCTTTCGTCTTCACCTCGATAGATCTGCGTTTGCTGCACATCAGTCGTTGTTGAAGGCCTACGAAAAGCTGCAGCGCGCCAAAGCAGCATTCTGGGCAAAATAAAATCAAATAGCCTACGCAATGTAGGCTTAATGATTAGTCTGAGTTATATTACGGGGCGTTTTTTTAATGCCCCGCTTTACATATATTTGCATTAATAAAATAATTGTAATTATAAGGTTAAATATCGGTAATTTGTATTTAATAAATACGATCGATATTGTTACTTTATTCGCCTGATGCTCCCTTTTAATTAACTGTTTTAGCGGAGGATGCGGAAAAAATTCAACTCATTTGTTAATTTTTAAAATTTATTTTTATTTGGATAATCAAATATTTACTCCGTATTTGCATAAAAACCATGCGAGTTACGGGCCTATAAGCCAGGCGAGATATGATCTATATCAATTTCTCATCTATAATGCTTTGTTAGTATCTCGTCGCCGACTTAATAAAGAGAGAGTTAGTGTGAAAGCTGACAACCCTTTTGATCTTTTACTTCCTGCTGCAATGGCCAAAGTGGCCGAAGAGGCGGGTGTCTACTCGAGAGATCCTCTAGATTTAAGAAGGAGATATACATATG
>yihU
GAGGCAATTCCGACGTCTAAGAAACCATTATTATCATGACATTAACCTATAAAAATAGGCGTATCACGAGGCCCTTTCGTCTTCACCTCGATGGATCCATGCGATCCATCACGGTTATACCTACACAAGCAACACGAATCATGGTCATTCCTTAAACATTTTGGGATGCGTTCATTTTAATTTCACCAATTGTTTAAAAAGTGACGGCTGTCAATTTTTTGACGATAAATTACAAATACGATCAAAAACAGACAAGCAAAGCATGTCATAAATGACAAAAAGTGACATAACTGTATTCAGGAGAGGGTTATGGCAGCAATCGCGTTTATCGGTTTAGGACAAATGGGTTCGCCAATGGCGAGCAATTTATTGCAGCAAGGGCATCAACTTCGCGTCTCTCGAGAGATCCTCTAGATTTAAGAAGGAGATATACATATG
>mdtO
GAGGCAATTCCGACGTCTAAGAAACCATTATTATCATGACATTAACCTATAAAAATAGGCGTATCACGAGGCCCTTTCGTCTTCACCTCGATGGATCCTCGCTAATCTTGAGCCGCAATAATGAGCGCGCTCAACTCCCTGCCATTACCGGTGGTCAGGCTGCTGGCGTTCTTTCATGAAGAGTTAAGCGAGCGGCGACCAGGTCGCGTGCCGCAGACCGTGCAACTCTGGGTAGGCTGCCTGCTGGTGATTCTGATCTCGATGACCTTTGAGATCCCTTTTGTGGCGTTATCGCTGGCAGTGCTGTTTTACGGTATTCAGTCGAACGCGTTTTACACCAAATTTGTCGCGACTCGAGAGATCCTCTAGATTTAAGAAGGAGATATACATATG
>mdtN
GAGGCAATTCCGACGTCTAAGAAACCATTATTATCATGACATTAACCTATAAAAATAGGCGTATCACGAGGCCCTTTCGTCTTCACCTCGATGGATCCGCGCGAAACTGGAAGAAATTATCGCCTGTCTGGATAATTTCGATTTGTGGGTGAATATCGTAACCCCAAATTAATGTCACTCGCTTTTGGGGGCGCTGAAGCCCCCAAAAGTATTTATTTTAAAAATATATACAGCCAATTAATAAATAAAATATATAAGTTATGAATGCGGTGGCTGAATAAAGCTATTTTTATTCATCAAGAAAATAGCCATACTGACGCCTTCAATGGATATTGATATTCACTACAGATATTGTTCGCAGCAGACAGGATGTATTTAATATGCCAACAGTTCTCTCTCGCATGGCGATGCAACTCAAAAAAACAGCCTGGATAATTCCCGTCTTCATGGTTTCGGGATGCTCATTATCTCCGGCAATCCCGGTGATCGGCGCTTATTATCCCAGCTGGTTTTTCTGCGCCATTGCCAGCCTTATTTTGACGCTCATCACGAGGCGAGTTATTCAGCGGGCAAATATCAATCTGGCATTTGTCGGAATTATTTATACCGCCCTTTTTGCTCTCTACGCCATGCTGTTCTGGCTGGCATTTTTCTAATCTATTTGAGACGCGCTCATGGAAAGTACGCCGAAAAAAGCTCCTCGCAGTAAATTCCCTGCTCTGTTAGTGGTTGCGTTGGCGCTGGTTGCCCTTGTTTTCGTTATCTGGCGCGTCTCGAGAGATCCTCTAGATTTAAGAAGGAGATATACATATG
>hycB
GAGGCAATTCCGACGTCTAAGAAACCATTATTATCATGACATTAACCTATAAAAATAGGCGTATCACGAGGCCCTTTCGTCTTCACCTCGATGGATCCAATCGCTGGCGTTTACGACAGCTTATACACCGCTATTGAAAACAATGTGCCGGTGAATTTAAGCCAACTGGTAAAGGGACAAAGCCCGGCAGCATGAGCTGAGGCTTTGCCCGTTTTGCAGGCGTTACGCCTGTTTGGGGATGGGCGTGTCGATGAGTGTCGAAAATGACATTTCATCGGCATGTTTTCGTCAAAAATGACAATCACCTGAGGAATGCCTGGTGAATCGTTTTGTAATTGCTGACTCCACGCTCTGTATCGGCTGCCACACTTGTGAGGCCGCCTGTTCAGAGACGCATCGCCTCGAGAGATCCTCTAGATTTAAGAAGGAGATATACATATG
>flk
GAGGCAATTCCGACGTCTAAGAAACCATTATTATCATGACATTAACCTATAAAAATAGGCGTATCACGAGGCCCTTTCGTCTTCACCTCGAGCGGTCACCTCACCCAAACGGCTAAATAAGTCGCGGGCATAAGGCATATTTTCATCAACAAGGATTTTCACGTTTGTGTTACCTGTATGAGACGAGAGTTAACCGGACAAGTGTGCCATAATCTCGCGGCCAGGCATACTTGCGAAGATTTCAGGTATAAGGATACGTAATGATACAACCTATTTCCGGCCCTCCTCCTGGGCAACCACCAGGTCAGGGAGATAATCTGCCGTCTGGCACGGGCAATCAGCCTTTAGGATCCTCTAGATTTAAGAAGGAGATATACATATG
>spy
GAGGCAATTCCGACGTCTAAGAAACCATTATTATCATGACATTAACCTATAAAAATAGGCGTATCACGAGGCCCTTTCGTCTTCACCTCGATGGATCCGCGGGATTAATGCTCGAAAAAATAAGCTAATACTTACCCGCAGAAATCATTCTGCGGGTATTAAGTTGCTTTCTTATAAATTAATACAGATTAATCCTGGTTATTTGCTTTATTTATCACCAGTCATCCGGTATAGTTCTTCATAATCTCTGCAAAATCATCGTGTTGTAATATTCTCTCATCACTCTCCATCAAATTTTCTTTTTTTCTCCATAATTGGCGCAAAAGTGTTTTTTACACTTTCATTGTTTTACCGTTGCTCTGATTAATTGACGCTAAAGTCAGTAAAGTTAATCTCGTCAACACGGCACGCTACTTAAGAAAGCCGTAATAAATAACTGAAAGGAAGGATATAGAATATGCGTAAATTAACTGCACTGTTTGTTGCCTCTACCCTGGCTCTTGGCGCGGCTAACCTGGCCCATGCCGCAGACACCACTACCCTCGAGAGATCCTCTAGATTTAAGAAGGAGATATACATATG
>pinH
GAGGCAATTCCGACGTCTAAGAAACCATTATTATCATGACATTAACCTATAAAAATAGGCGTATCACGAGGCCCTTTCGTCTTCACCTCGATGGATCCCCTCTGAGGATGATCCCGTTGAGAATAGTCCTGTTGTGACTAGTCCCGTTGTATCAAGTTCTAAAAGCAGTTTTCAATGATTAATAAATGGCAATTTTTACAAAGAGATAATAACGTAGATTGAAACAATATGTATTATTGATTGAGTAAACGGGATTATTCTTCACACTACATCCATTTTAGTGTCACTACCAAAGAAAAAGGGGCTACGTTTTCATGTAACCCCTTGATTTATTTGGTGGGCTGGCAGTGACTGAATTGGTGCTGTAATTGGTTGAAATATTTCATCTAATGTCTGGTTCAACTTTCCTTAGCTGCCTGAAAGTTTTTTGATCTTACCCAGCAATAACAGCGTTACGGTGCACCACGCCTGACTGAAGAACTGCGTGCTCAGGGTTACCACTTCAACGTAAAACCGTGGCAGGAGGTCCGGACTGAAAAAACTGGTCAGGACATCATCGGCAGGGAACGCACTGCTAGTCTGTAAACTGAACCGACTGGGGCGCAGTATGTGGCATCTTGTCGTGCTGTTGGAGGAGCTGTGCGAACGTGGTATTAACTTTCGTGCTCTGGCCCAATCTATATTTGCCCAACAATGGGGCTCGAGAGATCCTCTAGATTTAAGAAGGAGATATACATATG
>purT
GAGGCAATTCCGACGTCTAAGAAACCATTATTATCATGACATTAACCTATAAAAATAGGCGTATCACGAGGCCCTTTCGTCTTCACCTCGAGTCGGCTTCCTTTTTGCTGGTAAACGACATTTTCTCTTCGCCCTCACGAATGACTACGTATTTAACTTCAACCGCCATTTGCAGCCTCTCATAATAACTGTGATTTTATACAGTATATTTCTTTTCGGTTGAGAAATCAACATCAGCAATAAAGACACACGCAAACGTTTTCGTTTATACTGCGCGCGGAATTAATCAGGGGATATTCGTTATGACGTTATTAGGCACTGCGCTGCGTCCGGCAGCAACTCGCGTGATGTTATTAGGCTCCGGTGAACTGGGGATCCTCTAGATTTAAGAAGGAGATATACATATG
>mpaA
GAGGCAATTCCGACGTCTAAGAAACCATTATTATCATGACATTAACCTATAAAAATAGGCGTATCACGAGGCCCTTTCGTCTTCACCTCGATGGATCCACGGCAAAGCCTATGTGGCTGAAGCAATTTCAGTATTAGCTCCGTTCTTTGAGGAAACTCTGTAATGAAACATATTCAAATCCGCAATAGTGATATGGACTGGCATATTGCTGCCAATAATCTGGGATAATTTTCATGAAAAATGTACTGATTCTTGGTGCTGGCGGTCAGATAGCCCGCCATGTGATTAATCAACTGGCAGATAAGCAAACCATTAAACAAACTTTATTTGCCCGTCAGCCAGCAAAAATCCACAAACCCTATCCAACTAATAAAATGCAAACAACTTCCGGCAAAAAAGTGATACAAGATCGATGACATAGCGTTGAAGAAAAGGATTTGATAATCCGCAAAATTTGCACAACACTGCCTGTAATACTTCCTGAACCAGAGACGATCATGACCGTAACCCGCCCACCTCGAGAGATCCTCTAGATTTAAGAAGGAGATATACATATG
>spr
GAGGCAATTCCGACGTCTAAGAAACCATTATTATCATGACATTAACCTATAAAAATAGGCGTATCACGAGGCCCTTTCGTCTTCACCTCGAGGGTGTTGCTGACGCCATTAAGTGATCGATTAATCACCTTTTTTGACAAATCACTACCAGGAAAAAACAAACATTTCCAAAACAAATAACTCACAGTAATTAACATCATCAGGGTTATTTTTATAGTGAGGATAATCCTGATGATGCGCACCGTGCTTTCATCTATCGAACGCAAAAATCATTCTCTAAGTAAATGAATGGATTGCATGCGTTTCACTCAATTGTACTTTAATTGACCAACCCCGCTTATTAACTTTCTGTATCACTTTTTCTTATAAAAAATCATGTAAAACCGCTCGCCAAGACCGCACCAATCGGGTAATCTCGAACTCGTTTTGCCTCGGCGGTAGATTATCCTCACAGCATATAATTTTGTGCGTTAGTCCACAGATTTGGCCTTAAGGAATTGTTTCAACATGCCCAGGTAATTAGTCTCGTGTCGCTTGGCATTTTTTTATAACGATATTTGTCGTTAAGGACTTCAAGGGAAAACAAACAACATGGTCAAATCTCAACCGATTTTGAGATATATCTTGCGCGGGATTCCCGCGATTGCAGTAGCGGTTCTGCTTTCTGCAGGATCCTCTAGATTTAAGAAGGAGATATACATATG
>dxr
GAGGCAATTCCGACGTCTAAGAAACCATTATTATCATGACATTAACCTATAAAAATAGGCGTATCACGAGGCCCTTTCGTCTTCACCTCGAGGCCGTTCTCAGGACGATGTACAGAAACTGACTGATGCTGCAATCAAGAAAATTGAAGCGGCGCTGGCAGACAAAGAAGCAGAACTGATGCAGTTCTGATTTCTTGAACGACAAAAACGCCGCTCAGTAGATCCTTGCGGATCGGCTGGCGGCGTTTTGCTTTTTATTCTGTCTCAACTCTGGATGTTTCATGAAGCAACTCACCATTCTGGGCTCGACCGGCTCGATTGGTTGCAGCACGCTGGACGTGGTGCGCCATAATCCCGAACACGGATCCTCTAGATTTAAGAAGGAGATATACATATG
>tilS
GAGGCAATTCCGACGTCTAAGAAACCATTATTATCATGACATTAACCTATAAAAATAGGCGTATCACGAGGCCCTTTCGTCTTCACCTCGAGCCATCCGTGTCGATCCATACACGCAAAAACGCTTCACCTTCTTTAACGATCCGGACGGGCTGCCGTTGGAACTGTATGAGCAGTAAGGCTTGTCATCGCCGCATTTGCCCGGTAACGTGCCGGGCATTGCTACTGTAAAATCGCACCATCATGACACTCACGCTCAATAGACAACTTCTCACCTCACGCCAGATTCTGGTGGCCTTTAGCGGCGGGCTTGACTCCACCGTTCTGCTGCGGATCCTCTAGATTTAAGAAGGAGATATACATATG
>trxC
GAGGCAATTCCGACGTCTAAGAAACCATTATTATCATGACATTAACCTATAAAAATAGGCGTATCACGAGGCCCTTTCGTCTTCACCTCGAGGTACGCGGGTTGTGGGTACGTTTATCAGAATCATCATCACTGCGGACATACATCACTTTGACCTTGCCGCTTTTACCTTTCATTTCATCGTTCATGCTTTTCTCCACCAGCGCTGCGCGAAGCGCGCAGATTACCCGAAGTCCGCGCGGTTCGCCATGATTTCGTACCAAAGCCTGCGACTATCATACCTATTGAATAAAACAGATTGTTGTCTGGAACAATGTCCCCGATAATATGTAACATATTAGAAACATACCGGCGTCGTTGCCGATAAGTCTCCTTACTCATCCCGAGGTTAGTTATGAATACCGTTTGTACCCATTGTCAGGCCATCAATCGCATTCCCGACGATCGGATCGAAGATGCGGCAAAAGGATCCTCTAGATTTAAGAAGGAGATATACATATG
>trxA
GAGGCAATTCCGACGTCTAAGAAACCATTATTATCATGACATTAACCTATAAAAATAGGCGTATCACGAGGCCCTTTCGTCTTCACCTCGAGGGGCTTCTACAACCTTCGGATGCAGGGCGAAGTCGGAAAACTTCTGTTCTGTTAAATGTGTTTTGCTCATAGTGTGGTAGAATATCAGCTTACTATTGCTTTACGAAAGCGTATCCGGTGAAATAAAGTCAACCTTTAGTTGGTTAATGTTACACCAACAACGAAACCAACACGCCAGGCTTATTCCTGTGGAGTTATATATGAGCGATAAAATTATTCACCTGACTGACGACAGTTTTGACACGGAGGATCCCGGATCCTCTAGATTTAAGAAGGAGATATACATATG
>pheM
GAGGCAATTCCGACGTCTAAGAAACCATTATTATCATGACATTAACCTATAAAAATAGGCGTATCACGAGGCCCTTTCGTCTTCACCTCGATGGATCCCGACCGTAAGATCCTGGCTGATATCGCAGTATTCGACAAAGTAGCGTTCACCGCTCTGGTTGAAAAAGCGAAAGCAGCTCTGGCATAAGCCAGTTGAAAGAGGGAGCTAGTCTCCCTCTTTTCGTTTCAACGCCATCAAAACATTGACTTTTATCGCCGTAGCCTTTTCAATAAAGGTCTTTTGAAGAGTACCAAAAGGTAACGCAAGCAATGAATGCTGCTATTTTCCGCTTCTTTTTTTACTTTAGCACCTGAATCCAGGAGGCTAGCGCGTGAGAAGAGAAACGGAAAACAGCGCCTGAAACTCGAGAGATCCTCTAGATTTAAGAAGGAGATATACATATG
>pinR
GAGGCAATTCCGACGTCTAAGAAACCATTATTATCATGACATTAACCTATAAAAATAGGCGTATCACGAGGCCCTTTCGTCTTCACCTCGATGGATCCAAGAAAACATCATGGCTGGATAACAAAGAATTATTACAAACAGCGATATCAGTTCTTAAAGACAACCAAAATTTAAATGGTAAAATGTAATATAATAAACTTACTTTTTTATCATTTTTCCACTTTAACAACATTTTGCTCCACTTTTCCACGACCAAACAACTTGAAATCTGGTTAAAATAACACGCAACACTATTCTTCTTCCTTGAGTCCGCCCGGAACTCGAAAAACAAACCGAGTTAAAGCCATTTTTCACAAAATCGATTTTGGGTCTCACCAAAATTACGGGGTTGCATACGCATTCGTTTATTTTCGAACGTGTACATACAAATATGCACAAAAATAATCATAATTATTTTCTGAGATGCATTATGATATGAACACCAATTTCGTATAGAGTCTCACTATGTCTCGAATTTTTGCTTACTGTCGGATATCAACGCTGGATCAGACCACCGAAAATCAACGCCGGGAAATCGAAAGTGCACTCGAGAGATCCTCTAGATTTAAGAAGGAGATATACATATG
>ylaB
GAGGCAATTCCGACGTCTAAGAAACCATTATTATCATGACATTAACCTATAAAAATAGGCGTATCACGAGGCCCTTTCGTCTTCACCTCGATGGATCCGCGCCGAATCAACATCTTAAGTTAGGGTTACATACCAGGCGTAAAGCTCTGCGCCTGGTCAAATGACAATGATCGTTTCCACCCATCACTTCATGAAATACCAGCTCTACCTCCTTATCTCCAGCCAGCCTTTTTCCACAATCAGATATACTTTCCCTACACTGTGTTAATAAGGATATGCTGGTGAGAACACGACATCTGGTCGGCCTTATTTCGGGAGTACTGATTCTTTCAGTATTGCTGCCTGTCGGCTTAAGCATCTGGCCTCGAGAGATCCTCTAGATTTAAGAAGGAGATATACATATG
>ylaC
GAGGCAATTCCGACGTCTAAGAAACCATTATTATCATGACATTAACCTATAAAAATAGGCGTATCACGAGGCCCTTTCGTCTTCACCTCGATGGATCCGCGGTAATCCAGCCAGAATAATTAAAAAATTGTAATCGGTTTTTCGCAACTGTTATGCAAAATTGTGGTAGATCTGTTACTTCCCCTCTACTATTCCCACGTTAAAATAGGGTGTTCCCTGGAAAGTTGCAGATACCACGAAGGCAAACGATGACCGAAATACAACGCCTGCTGACCGAAACGATCTCGAGAGATCCTCTAGATTTAAGAAGGAGATATACATATG
>purM
GAGGCAATTCCGACGTCTAAGAAACCATTATTATCATGACATTAACCTATAAAAATAGGCGTATCACGAGGCCCTTTCGTCTTCACCTCGAGTTGCTCACGCATCAGTCCCAGCTTGTGTTTGACGAGTGGGTGTTTGACTTCCACGATCTTCATACTCTTTCTCCTTTGAGGGGCAGCCACAAAAAAAATCGACGGATTATACCTCCTTTCTTCAAGGCGGCAATATTCTTTTCGTTGACTTTAGTCAAAATGATAACGGTTTGAGATAAAGTTATTTTATATTCAGATGGTTATGAAAGAAGATTATTCCATCCGAAAACTAACCTTTACCCTGGCACAAGTCTTCTTTCGCCGCGCGCCTGGGGAAAAGACGTGCAAAAAGGTTGTGTAAAGCAGTCTCGCAAACGTTTGCTTTCCCTGTTAGAATTGCGCCGAATTTTATTTTTCTACCGCAAGTAACGCGTGGGGACCCAAGCAGTGACCGATAAAACCTCTCTTAGCTACAAAGATGCCGGTGTTGATATTGACGCGGGTAATGCTCTGGTTGGATCCTCTAGATTTAAGAAGGAGATATACATATG
>ydcL
GAGGCAATTCCGACGTCTAAGAAACCATTATTATCATGACATTAACCTATAAAAATAGGCGTATCACGAGGCCCTTTCGTCTTCACCTCGAGAATGAAGACGTCGGCGAGCTGCACCGCACCGACGCCAACGGTAATCGTATTAAACTGCGTTTCGCCACGATGCTGGCACGTAAAAAATGACCCGGTAAGCACAAAACGCGTGAAAATTCCCCACGCTGAGATGATTTACTGTTCTTCTTTTCGGTAAGCATATTTTTTATCGAAGGGATGTGAAATTAATCACAGTAGTCGAAGTTTTTAGCAGCTTAACTTACTGAAATTTAAGTACTGATGATTGACTTAGCCCCTTTTTCGGCATTGACTATGTCGTCTGAAAAGGGGCTGAAAAATTTATTTTCACCAACACTTTTTTTGCCACAACACGAAGCGGCGCTTTTTGCTATAACTTAGAAAGTAATATAATCATCTCAGGAAACTATTCATGCGTACCACATCATTTGCGAAAGTTGCAGCTTTATGCGGCTTATTGGCTCTGTCTGGTTGTGCATCTAAAATCACCCAGCCGGATCCTCTAGATTTAAGAAGGAGATATACATATG
>ydcM
GAGGCAATTCCGACGTCTAAGAAACCATTATTATCATGACATTAACCTATAAAAATAGGCGTATCACGAGGCCCTTTCGTCTTCACCTCGAGGTACGCCAATGGCTTTCGAAAATATTAAACAAGTTATTGATGACATGGCGACCGATGCCACCATGTTTGACGTTAACAAAAAGTAGTTCCAGACGCGCCATCGTTAGATGGCGCTTTTTATCCGGTGCGCCGTAAAACCCCATCCTTCAGGGCGGGGATATAAGGCGCGGTTTTCCACCTGACCAGGTGTTTGCTGTTGTTCAATGTATTGGCGGATGACGGATATTGGCGCACCTCCGCAGCTACTGGCAAAATAGCCAGGACTCCACAAAACGCCTTTGTAGTAATACCTGAATGCAATATCTGGTCGATCTCGTCGCAGTCACCTACCCGATACGCCTTTGAGGCTGTTTACCAGACTGGATATCGCCAGTTTGGGAGGATAGTTAATTAACAAATGGACGTGATCTGGTTCGCCATCCATTTCAACCAGTTCAGCTTCAAAATCAGCACATACATTTGAAAAGTAAGTGCGTAGTTTTTCTGTCGCGTCATGGTCAAAAATCTGGCGTCGGTATCTGGTGACAAAGAGCAGGTGAACATGCATCAGGAAAACACAATGCCTTCCACGCCGGATATCGGTTTCTTTTTTCACAGACCAAAGTATCATTTGACCTGTGAAACGATTACAGGCATTTAAATTCCAGTTAAGACCCGGTGGTCAACAGGAGTGTGAAATGAAGCGCTTCGGGATCCTCTAGATTTAAGAAGGAGATATACATATG
>ydcJ
GAGGCAATTCCGACGTCTAAGAAACCATTATTATCATGACATTAACCTATAAAAATAGGCGTATCACGAGGCCCTTTCGTCTTCACCTCGAGCAGCTGCTCCAGTTCATTCAATGTCTTAGAGAGCGCAGGTTGACTCAAATTAAGGGTTTCAGCCGCGCGCCCCAAAGTTCCTTGTTGTGCGACAGCTACGAATGTATGAAGGTGGCGCAAACGGATGCGCTGACTAAACAGACTATTTTTTTCCATAAGCGATGTTAAAAACGAAGCGGTGTCGCTGACAAGTGGGATCCTCTAGATTTAAGAAGGAGATATACATATG
>ydcK
GAGGCAATTCCGACGTCTAAGAAACCATTATTATCATGACATTAACCTATAAAAATAGGCGTATCACGAGGCCCTTTCGTCTTCACCTCGATGGATCCTCCCTATCGTCCCCAACACAATACCAAAGTAGCCTGCCGGCAAATTGAGCACTTTATCGCTCTGCATCTTCTTACTCATTTTGTTTAATTTATAAAGTATATTTGAAATGCATTTTATGGAATTTTCTCGAGCATAGCCAGAGCCGCAGAATTTGCTACGGTTATAGTAAGTCACCTGTGGGAAAACGCTATGCGCAAATATCGTCTAAGTGAAGAACAGCGAGCCTTTAGTTATCAGGAAGATGGCACTAAAAAAAATGTGTTATTACGGCAGATTATCGCCAGTCGAGAGATCCTCTAGATTTAAGAAGGAGATATACATATG
>ydcI
GAGGCAATTCCGACGTCTAAGAAACCATTATTATCATGACATTAACCTATAAAAATAGGCGTATCACGAGGCCCTTTCGTCTTCACCTCGATGGATCCCACTTGTCAGCGACACCGCTTCGTTTTTAACATCGCTTATGGAAAAAAATAGTCTGTTTAGTCAGCGCATCCGTTTGCGCCACCTTCATACATTCGTAGCTGTCGCACAACAAGGAACTTTGGGGCGCGCGGCTGAAACCCTTAATTTGAGTCAACCTGCGCTCTCTAAGACATTGAATGAACTGGAGCAGCTGCTCGAGAGATCCTCTAGATTTAAGAAGGAGATATACATATG
>ydcF
GAGGCAATTCCGACGTCTAAGAAACCATTATTATCATGACATTAACCTATAAAAATAGGCGTATCACGAGGCCCTTTCGTCTTCACCTCGAGTCGCTCAACAACTTGGTACGCCTTATCCGATTTCAGATAAGCGTATTTTGCAGGCGATGGAGCAGATTAGCGGTTAACCCTGCTATTTGCCTGATAAAGAAAAAACCCGGTAAGCATTTAGCGCCGGGTTTTTTATTAATTCTAAAACGGTAAGGGTAAAAATTCAGGAATTCAGAAAAATACAATTCTCTGCTGCAAGATGAATAATGTTTATCTACAGCATTTCCTTAAAAGATATGTCAGGCTTGCGGAGTGGCGGTTAAGGACATACGATTTCCTCCTTTCAGAGTGCTCCGCTTCTCACTATTATCTCACGCAGTATTCTTAAGGGAACGATAAGGAGGAACCATGAACATTACCCCGTTTCCGACGCTTTCGCCGGCAACTATAGATGCCATAAATGTTATCGGACAGTGGCTGGCGCAGGATGATTTCTCCGGGATCCTCTAGATTTAAGAAGGAGATATACATATG
>ydcG
GAGGCAATTCCGACGTCTAAGAAACCATTATTATCATGACATTAACCTATAAAAATAGGCGTATCACGAGGCCCTTTCGTCTTCACCTCGAGTTGGGTTGTCCGGTTTTGGATGAGTTCCAGCTTTACCAGGAAGCGGAAGAACGCAGTAAACGTCGCTGTGGTTTGCTTTAAAATCTGACCATCCGCCTTTGCAAAAATTTGCCTGATTTTACAAACGAATCAGGCTCATCCCATCGACATAAAAAAAATGCCGATTTATGCATATTCTCTCAGTTCAACAATTGGATTATTAATAAATATTGTCTAGAGTGAGCGGTCATAAATAAGCACTTTCTTGCCGCTGAAAACGACCAGCGCGGGACCATTCACAACACCAGAAGGACTCACTTTCAGGTATGGATCGTAGACGATTTATTAAAGGTTCAATGGCTATGGCCGCCGTGTGCGGTACCAGCGGCATTGCTTCTCTTTTTTCTCAGGCGGCATTCGGATCCTCTAGATTTAAGAAGGAGATATACATATG
>ydcA
GAGGCAATTCCGACGTCTAAGAAACCATTATTATCATGACATTAACCTATAAAAATAGGCGTATCACGAGGCCCTTTCGTCTTCACCTCGAGCTGCACTGGCACACCACTATTTCTGGAAGGACAACACACTTCTACGCATGATGCCGCGTAAACGTTCCTGAAGGATATTTAAAGAAAACGCCTGTACTAAAACCGACCCGTGGTACAGGCGAAGAATACGGGTCTACATCGGAAGCGCCTATTATATTTATTTGTATGATAAATAAAACCATAATCCTTGCCCATACGTCCATCTGGCTTATTTTTAATCAATTCACCCGATCTTTGATCTCATCAACGGTATCAAAATAAACCAGCGTATAACGTTCAAATCGAACATAAGATTCGATAAACCATGGAGGTTATATGAAAAAACTGGCACTTATTTTGTTTATGGGAACGCTTGTTTCCTTTTATGCCGATGCCGGGCGCAAACCCTGTTCTGGTGGATCCTCTAGATTTAAGAAGGAGATATACATATG
>fucR
GAGGCAATTCCGACGTCTAAGAAACCATTATTATCATGACATTAACCTATAAAAATAGGCGTATCACGAGGCCCTTTCGTCTTCACCTCGAGTGCGTTTTATGAACGGGCGCAAAAAGCCTTTGCGATCGTTATCACAGGCGAACGAGCGAAGTACGGGAATATTCTTTTAAAAAAAGGGGTAACACCGTAATCTCATACCGGTACGCCCGCATGACGCGGGCGGTTATCGAATGATGGGGTGAAAAATATGAAAGCGGCACGCCAGCAAGCGATAGTCGACCTGCTGCTGAACCATACCAGCCTGACCACGGAAGCTGGATCCTCTAGATTTAAGAAGGAGATATACATATG
>ydcX
GAGGCAATTCCGACGTCTAAGAAACCATTATTATCATGACATTAACCTATAAAAATAGGCGTATCACGAGGCCCTTTCGTCTTCACCTCGAGCACGGTGGGCAGAAACTTTCTGGTTACGGCAAGGATATGTCACTTTATGGGCTGGAGGATTACACCGTCGTCCGCCACGTCATGGTTAAACATTAAGGATAATATTGCAGATCGTAAGAGTATGAGATGATCTTGCGTACTGTCAGAGCACTGATTTCTCTGACAGTACGTGCTGCGTGCAAAATCACTACATCAAATAAACCAGCCAAATCTCATAGAGATAAGAGTAAACAAACCAACAGCAGCAAAGAAATTTATCAGTACTACAGTTCTACTGGAAACATTCATTTTTGCCACCTTTTATCATTGCCCCTATGTGTATAGTACGGGTTAAGAAAATCCGCAATAATACTCATTCTGAAGATGGATAAGGGCAAGTTGCTGTTTGATGATTTTTTCTCAAACTGGTGAAAAAACTTGATGCACGTCAAAAAATGACGCATATTTGCGCGCGTTTTATTCATCTGGCTGGACGCGGATCCTCTAGATTTAAGAAGGAGATATACATATG
>fpr
GAGGCAATTCCGACGTCTAAGAAACCATTATTATCATGACATTAACCTATAAAAATAGGCGTATCACGAGGCCCTTTCGTCTTCACCTCGATGGATCCTCTGGATCGCAAAGACCCGGAAATGCAGGTGCACATCCTCTGATTGATTTGATCGATTGAGCCTTCCAGTCCTTCGGGACTGGAATTTTTTTGTTCGGAGAACGAAGATAAGGCAAGTCAATCAAAACAGGAGAAAAACATGGCTGATTGGGTAACAGGCAAAGTCACTAAAGTGCAGAACTGGACCGACGCCCTGTTTAGTCTCACCGTTCACGCCCTCGAGAGATCCTCTAGATTTAAGAAGGAGATATACATATG
>chiA
GAGGCAATTCCGACGTCTAAGAAACCATTATTATCATGACATTAACCTATAAAAATAGGCGTATCACGAGGCCCTTTCGTCTTCACCTCGATGGATCCGTCTGCGTTTCGCAATCCGTGAAGGCGGCCGTACCGTTGGCGCGGGCGTTGTTGCTAAAGTTCTGGGCTAATTACACGTTAATTAGTTTTGAATTGAAAAGGGCGCTTCGGCGCCCTTTTTGCATTTGTTGACGGCATATCTTATTCGTACTGTCAGAACGAATAAATTATTCATATTTAAAATATCAATTCAATTTAACATTTTAAATATGAATGTTTCTGTTTTTAAAATGCTTCATTTGTCAGGCTTTTTTCTTATTTTTAATGCCGTAATTTAATTCATATTGAAGGGTTCTCGTAAAACGTAAATAATTCCTGCGTAGGACTTTTGTTTTGCAGTTTTTACGTCACAAGGGATTATAATGAAATTAAATATATTTACTAAATCTATGATTGGTATGGGGCTGGTGTGTTCCGCTCTGCCAGCATTGGCAATGGAAGCATGGAACTCGAGAGATCCTCTAGATTTAAGAAGGAGATATACATATG
>ydcR
GAGGCAATTCCGACGTCTAAGAAACCATTATTATCATGACATTAACCTATAAAAATAGGCGTATCACGAGGCCCTTTCGTCTTCACCTCGAGTTGCATCATGCGACAAAAATCGACGCCGTCCAGCTCGCGGCAAAGGCGCTTGGCAAAGAGTTATCGCTGGTGATGGTTTAATTACAGTTAACGAAAAGTTGTCATTTTTAACAACTGATATAGACTGCCGAATCATCTGCACATAATTACGATTCGATAATGAAAAAATACCAGCAGCTTGCAGAACAATTACGCGAGCAGATTGCGTCGGGTATCTGGCAACCCGGCGATCGTTTGCCTTCGTTGCGGATCCTCTAGATTTAAGAAGGAGATATACATATG
>ydcS
GAGGCAATTCCGACGTCTAAGAAACCATTATTATCATGACATTAACCTATAAAAATAGGCGTATCACGAGGCCCTTTCGTCTTCACCTCGAGTAATACCGCGTGGCAGTGGGGAGAGCGTGAAGAACAGGCGGTAAAACAATTAGGCAAACTTATTCAAGAACGGCTGTAATAGCGTTTAATTTAATTCCTCTTAGATTGGGTAATATGAATTTCGAATAGCAGTCATATTTCCTAACTCCTTGACTATACTCCAGAAGATAACCTTACAGACGGCATAATGCGCGGTAGCTCACAACCTGAATAAATTTTCTCAGGGGCGAAGGTGTGCCTGCAAGCCGCCGTCTATGGTTAAACAAGGAGATATTTTTACGGCACGGCGGCTGAACAATTAATTACGACAGGAGTAAGACCTTATGAGCAAGACATTTGCCCGCAGCAGCCTGTGTGCGCTCAGCATGACAATAATGACCGCTCACGCCGCCGAACCGCCTACCAATTGGATCCTCTAGATTTAAGAAGGAGATATACATATG
>map
GAGGCAATTCCGACGTCTAAGAAACCATTATTATCATGACATTAACCTATAAAAATAGGCGTATCACGAGGCCCTTTCGTCTTCACCTCGATGGATCCCACCGAAGATGAACGGCTTCATTTTCGGGTTCCAGTAACGGGTCTGGTGACCGAAGTGAACACCAGCCTTGAGCATGTCGCGCATGGAAACAGTTGCCATGATTAAAACCTCTATATAAAAGTTGGGGTTATGCCTCCACGTATCCCATATTACCGACCCCAAAGGGCACCCCGGAATATGTGCCGATACGTGTGTGTTGTTACACAAAGTGAGATTGTCGCTTCCGTCCAGTCTGTGTATACGAAATGGATCGGAAGTCCGGCGCGCTTTATACCACAAATACGTCGTGGACACCAATAATTGTTGGCGCTGTGTACAGCATCAGACGTCGAATTTTCTATTATAGAAAACCTTCAGTGGCACGTTTGGCGAAATTCAGAATGATTCTCAATTTGCCCGGGTGTGATACCATTGACGGCACTTACATATATATTGTCGGTATCACCGACGCTGATGGACAGAATTAATGGCTATCTCAATCAAGACCCCAGAAGATATCGAAAAAATGCGCGTCGCTGGCCGACTGGCTGCCGAAGTGCTGGAGATCTCGAGAGATCCTCTAGATTTAAGAAGGAGATATACATATG
>rrlG
GAGGCAATTCCGACGTCTAAGAAACCATTATTATCATGACATTAACCTATAAAAATAGGCGTATCACGAGGCCCTTTCGTCTTCACCTCGATGGATCCCCCTTCGTCTAGAGGCCCAGGACACCGCCCTTTCACGGCGGTAACAGGGGTTCGAATCCCCTAGGGGACGCCACTTGCTGGTTTGTGAGTGAAAGTCGCCGACCTCAATATCTCAAAACAGACTGTTAAGTCTTGTTTGATATATTTGCTCTTTAAAAATCTGGATCAAGCTGAAAATTGAAACACTGAACAATGAAAGTTGTTCGTGAGTCTCTCAAATTTTCGCAACTCTGAAGTGAAACATCTTCGGGTTGTGAGGTTAAGCGACTAAGCGTACACGGTGGATGCCCTGGCAGTCAGAGGCGATGAAGGACGTGCTAATCTGCGATAAGCGTCGGTCTCGAGAGATCCTCTAGATTTAAGAAGGAGATATACATATG
>cdaR
GAGGCAATTCCGACGTCTAAGAAACCATTATTATCATGACATTAACCTATAAAAATAGGCGTATCACGAGGCCCTTTCGTCTTCACCTCGAGTTCTCGACAGCAAACCGTCTGTGCTGGCACTCAACATTCAGCGCGGCGACAGCACCATCTACCTGTTAATGCAGTAATCTCCCTCAACCCCTTCCTGAAAACGGGAAGGGGTTCTCCTTACAATCTGTGAACTTCACCACAACTCCATACATCTTCATCATCCTTTAGGCATTTGCACAATGCCGTACGTTACGTACTTCCTTATGCTAAGCCGTGCATAACGGAGGACTTATGGCTGGCTGGCATCTTGATGGATCCTCTAGATTTAAGAAGGAGATATACATATG
>cpdA
GAGGCAATTCCGACGTCTAAGAAACCATTATTATCATGACATTAACCTATAAAAATAGGCGTATCACGAGGCCCTTTCGTCTTCACCTCGATGGATCCGCGGACTGGTTGCGATACTGTTTAGCACATGGAGCGATGGCGATTCCGGTTTATTAGCGTCGTGAAACCTAAGGACACCATTTGGAAAGCCTGTTAACCCTTCCTCTGGCTGGTGAGGCCAGAGTCAGGATTTTACAAATTACCGACACTCACCTGTTTGCACAAAAGCACGAAGCCCCTCGAGAGATCCTCTAGATTTAAGAAGGAGATATACATATG
>cpdB
GAGGCAATTCCGACGTCTAAGAAACCATTATTATCATGACATTAACCTATAAAAATAGGCGTATCACGAGGCCCTTTCGTCTTCACCTCGATGGATCCTTCGTCCCGTCGTAGACCTGCATAATGGCATCGCCTGCATTCCGTGCAAGCTGGCATACTTGATCTAACATTTCTCCACCTCGTCTCTGTGAGCGGTGTTAACTTATTGTTTTACTTATACCCTATCGTTAATGAATGCGCCAACTGTGATAGTGTCATCATTTTCAAAGCGTAAAATTGTGGCATTCTTCACTGTTCTATAAGTAAGACGTTTATTCTCCCTTTTCTTTCGTATTCCCGATGATAAAAGGATGTCCCTGATGATTAAGTTTAGCGCAACGCTCCTGGCCACGCTGATTGCCGCCAGTGTGAATGCAGCGACGGTCGATCTGCGTATCACTCGAGAGATCCTCTAGATTTAAGAAGGAGATATACATATG
>talA
GAGGCAATTCCGACGTCTAAGAAACCATTATTATCATGACATTAACCTATAAAAATAGGCGTATCACGAGGCCCTTTCGTCTTCACCTCGAGGCTGTGTTGCCAGAGGCTTGGTTGGAGAAACCTGGATTTTCCCTGGAACTGGAAATTCATGGAAATCAAGTGCACTTTGTTTTAACTGGTCATCCATTTGGTTGTTCCTTTCACGTAACGTTCACAAATAAAGTGTGTGGGCAACAGCCCCTGCCCACAACGTGGCGCACATTATTACCCTGCCGGAGTCTACAGACTTTGAGCAAGTCCAAACTCTCACCATTAATATAATGTTTTGGTAATAATCCTATAACACTGATGTTACCTGCTTAATCCAGCAATACCATGCCTGTCTGCTATGCTTTTTTGATGCGTTTAGCGAAATTTCTCAGAAGTGTGAATTAACGCACTCATCTAACACTTTACTTTTCAAGGAGTATTTCCTATGAACGAGTTAGACGGCATCAAACAGTTCACCACTGTCGTGGCAGACAGCGGCGATATTGGATCCTCTAGATTTAAGAAGGAGATATACATATG
>talB
GAGGCAATTCCGACGTCTAAGAAACCATTATTATCATGACATTAACCTATAAAAATAGGCGTATCACGAGGCCCTTTCGTCTTCACCTCGAGCGCCGAAGAGCAGGTAAATCATTACCGATCCCCAAAGGACGCTGTTAATGAAGGAGAAAAAATCTGGCATGCATATCCCTCTTATTGCCGGTCGCGATGACTTTCCTGTGTAAACGTTACCAATTGTTTAAGAAGTATATACGCTACGAGGTACTTGATAACTTCTGCGTAGCATACATGAGGTTTTGTATAAAAATGGCGGGCGATATCAACGCAGTGTCAGAAATCCGAAACAGTCTCGCCTGGCGATAACCGTCTTGTCGGCGGTTGCGCTGACGTTGCGTCGTGATATCATCAGGGCAGACCGGTTACATCCCCCTAACAAGCTGTTTAAAGAGAAATACTATCATGACGGACAAATTGACCTCCCTTCGTCAGTACACCACCGTAGTGGCCGACACTGGGGACATCGCGGCAATGAAGCTGTATCAACCGCAGGATGCCGGATCCTCTAGATTTAAGAAGGAGATATACATATG
>yncA
GAGGCAATTCCGACGTCTAAGAAACCATTATTATCATGACATTAACCTATAAAAATAGGCGTATCACGAGGCCCTTTCGTCTTCACCTCGATGGATCCTTTTGTTTGCAGCCGTCACATCCCCTCTGCAACACGCAATAATTTCATCGAGGAATCCGTTGCTTCGGGCTGTTTTCGATAGTATTGATAACATCATCATCATTATTTTATTGAGGCCAGACATGTCCATCCGTTTTGCCCGCAAAGCCGACTGTGCTGCCATTGCGGAAATTTATAACCACGCCGTGTTGTATACGGCGGCTATCTGGAATGACTCGAGAGATCCTCTAGATTTAAGAAGGAGATATACATATG
>yncB
GAGGCAATTCCGACGTCTAAGAAACCATTATTATCATGACATTAACCTATAAAAATAGGCGTATCACGAGGCCCTTTCGTCTTCACCTCGAGTCATTCCAGATAGCCGCCGTATACAACACGGCGTGGTTATAAATTTCCGCAATGGCAGCACAGTCGGCTTTGCGGGCAAAACGGATGGACATGTCTGGCCTCAATAAAATAATGATGATGATGTTATCAATACTATCGAAAACAGCCCGAAGCAACGGATTCCTCGATGAAATTATTGCGTGTTGCAGAGGGGATGTGACGGCTGCAAACAAAACCAATCCCGTGAGCCTGCTACTATTGATGGATTCATGCCAAAAGCCGGAGAGCATTATGGGGCAGATCCCGGGATCCTCTAGATTTAAGAAGGAGATATACATATG
>yncC
GAGGCAATTCCGACGTCTAAGAAACCATTATTATCATGACATTAACCTATAAAAATAGGCGTATCACGAGGCCCTTTCGTCTTCACCTCGAGACGTTTATCGGCCTGCTGAAGGGTAAAAACTTCGGCAAAGTGGTGATCCGCGTGGCGGGTGATGATTAAAGTTTCAACGGCGGCGTAAGCCGCCATAAAAATCCAGGCAAAAAGCTTATTTTCAGCTTTAATTAACTAACCACATCATTGTTCTGCTGCTAATAACAACAAAGGTGAGTGGTTTATGATTATTCACTTTAATACACCAGGTGAATTCCTTCTGCCATGCAGGCAGGGTTGGACAGAAAACACGCGAAGGAATTAAAATGCCTGGAACGGGAAAAATGGATCCTCTAGATTTAAGAAGGAGATATACATATG
>yncD
GAGGCAATTCCGACGTCTAAGAAACCATTATTATCATGACATTAACCTATAAAAATAGGCGTATCACGAGGCCCTTTCGTCTTCACCTCGATGGATCCGGCGCGATGAAAACAGATGACGTAAATGCATGACGACTCCCTTTGATGAACCGATATTTTTGCTGCTTCACAATGCTTCGCTAAGCGTAATCATCGTTACGCTCTTGTTATAAATGGGAATGGTAATCATTATTTTCTCAAATGTGGAGCATTTCTTGCCGTTACGACTACAATTTTCTCAATTACTTAACGTATTGTGCCGTTTCATTTTCCATAAATTTACAATTTCATTACCATGACGGCGTTTTCCCATTCTTAACCTGGCTTTTTTCATGAAGATTTTTTCCGTCCGACAGACCGTTTTGCCCGCACTGCTTGTCCTTTCCCCCGTTGTTTTTGCCGCTGATGAACAGACTCGAGAGATCCTCTAGATTTAAGAAGGAGATATACATATG
>yncE
GAGGCAATTCCGACGTCTAAGAAACCATTATTATCATGACATTAACCTATAAAAATAGGCGTATCACGAGGCCCTTTCGTCTTCACCTCGAGTCATCAGCGGCAAAAACAACGGGGGAAAGGACAAGCAGTGCGGGCAAAACGGTCTGTCGGACGGAAAAAATCTTCATGAAAAAAGCCAGGTTAAGAATGGGAAAACGCCGTCATGGTAATGAAATTGTAAATTTATGGAAAATGAAACGGCACAATACGTTAAGTAATTGAGAAAATTGTAGTCGTAACGGCAAGAAATGCTCCACATTTGAGAAAATAATGATTACCATTCCCATTTATAACAAGAGCGTAACGATGATTACGCTTAGCGAAGCATTGTGAAGCAGCAAAAATATCGGTTCATCAAAGGGAGTCGTCATGCATTTACGTCATCTGTTTTCATCGCGCCTGCGTGGTTCATTACTGTTAGGTTCATTGCTTGTTGTTTCATCATTCAGTACGCAGGCCGGGATCCTCTAGATTTAAGAAGGAGATATACATATG
>uvrY
GAGGCAATTCCGACGTCTAAGAAACCATTATTATCATGACATTAACCTATAAAAATAGGCGTATCACGAGGCCCTTTCGTCTTCACCTCGATGGATCCAGCATCGCTTTCAGGCAGGAGACTTCATTTGCCAGTTCTTGATTATTCTCGGCAGTAGAAAAATCAGGCGTACTCATTTATTTTCCTCGTCATGTTGCAATGAAAATTTGCGGTGAAAAATGTTAAGGCGGCGGAGTATACCATAAGCTTTGCTAAAAATAGCAGTGGTTGTTTTTTGAGCGTGATATCGGCAGTGCTATAAAATACGTTAATATAATGACCAATAAATATTTTTATCATGAATGTTTTTTGCCCGTATTGTTCGGGTTAATTAATGTTACATATTCAGCGGGCTGATTTTCATTTTTGCTGAATAAAGTCAATTTTTGTCACATTTCATCGTAGGGCTTACTGTGAAACGATCCGGTAAGCCGTTGGTGACGGGCGTGACCATAACTGTGGACAATCGAATTGACAAAAACGAGAGAAAAATCGAATACCCACCATTTTTAACGTTTCAAAGTTGCAATAAAAACCGCTAATATACGAATGACTAACTATCAGTAGCGTTATCCCTATTTCTGGAGATATTCCTTTGATCAACGTTCTACTTGTTGATGACCACGAACTGGTGCGCGCAGGGATACGACGCATTCTGGAAGATATAAAGGGTATAAAAGTCGTCGGTGAGGCATCCTCGAGAGATCCTCTAGATTTAAGAAGGAGATATACATATG
>yncG
GAGGCAATTCCGACGTCTAAGAAACCATTATTATCATGACATTAACCTATAAAAATAGGCGTATCACGAGGCCCTTTCGTCTTCACCTCGAGCGGCGTGTTGATCTGAAGTGTCGGTGTCGTGTTTACTCATTGCTCTCCCTGATTGCTTTAATGAAAAAGTCATATAAGTTGCCATGAACAATGTTTATTCATCCTGGCGATGATAGTTATCACCATTATTCTTTATGGGTATAAAACTATCGGCGCAGCATCCTACCCGTTATCGATAAACGATGCAAAACATCCCCTTACAATCCTGAAGGGGATTAATACAACTGACGAAAAAATGACAAATCCTTTTGCTGGTTAACCTGTGTACTGTCCTACACTTAATCTTTAAAAGATTGTGAGGGGCATATGATTAAGGTGTATGGCGTACCCGGATGGGGCTCTACAATCAGTGAGCTGATGCTAACACTGGCTGATATTCCTTATCAGTTCGTTGATGTCAGTGGGGATCCTCTAGATTTAAGAAGGAGATATACATATG
>yncJ
GAGGCAATTCCGACGTCTAAGAAACCATTATTATCATGACATTAACCTATAAAAATAGGCGTATCACGAGGCCCTTTCGTCTTCACCTCGATGGATCCTTGCTGCCATTCGCTACATCGACGCCCTGAGATTCGAGCCAACGTCTGAACTCGCTTTGTTTCACATCGCCTCCCTGCCGCTGAGTATATCAACAAAGTAAACATTAGTGTTTACCTCCGTGTGTAATTTGCTCGAAAATAGCACTAAATCGCCGCAACGGCAGAATGCAATGCAAAATCAGGAAGGAAGATTCCAGAATTTCTTTGCGCTAATTTGCAAAACTGAATAATAACCTCAAGAAACGATCGGCATCATAGCGGCAAAAGGTAAGAAAAAGGTGGCAGGATGTTTACGAAGGCGTTATCGGTTGTCTTATTAACGTGTGCTCTGTTTTCAGGACAACTCATGGCAGGGCTCGAGAGATCCTCTAGATTTAAGAAGGAGATATACATATG
>pncB
GAGGCAATTCCGACGTCTAAGAAACCATTATTATCATGACATTAACCTATAAAAATAGGCGTATCACGAGGCCCTTTCGTCTTCACCTCGATGGATCCTTGGCTTGTGGCTGTTGAGTCATAAATAACCTTTAGCATCTTTTATAGAGTCTGGTGTTCAGTCTATTCCTGTTGCGTAAATCGCGCTATGCAGAATCTTCATCTTTTCAGGTACAAACGCCTTTATTGCTACATTTTTATAACATACACCGCGTAATGCCATCGACCAGAAAGGTGGCATATGGTGTGATCGGGGTTCAATAAATTGCGAAACAAGGTATACTCCAGCAGTTCCTGAAGATGTTTATTGTACTAAACGCTCCTGTACGAGGACGCTACTGCGCACCTATGACACAATTCGCTTCTCCTGTTCTGCACTCGTTGCTGGATACAGATGCTTATAAGTTGCATATGCAGCAAGCCGTGTTTCTCGAGAGATCCTCTAGATTTAAGAAGGAGATATACATATG
>yfaY
GAGGCAATTCCGACGTCTAAGAAACCATTATTATCATGACATTAACCTATAAAAATAGGCGTATCACGAGGCCCTTTCGTCTTCACCTCGATGGATCCGGCGGGTTATCGCTACCTGAATCTGTCGGGTAAAGACGGTAACCGCGACAACGCCGTGGCTGACGGCCCGTATGTTGGGGTTAACGCCAGTTTCTGATCCCTTCCGGCGCGGCATTCTGTCGCGCCATTCAGTTTCTTACTACGCCTTATCTCCCTTTGCGTTATAGTGATTCGATAACAAAAGCAGGAGATAACCATGTTAAAAGTGGAAATGTTATCCACCGGGGATGAAGTGTTACACGGGCAAATCGTTGACACTAACGCTGCCTGGCCTCGAGAGATCCTCTAGATTTAAGAAGGAGATATACATATG
>torT
GAGGCAATTCCGACGTCTAAGAAACCATTATTATCATGACATTAACCTATAAAAATAGGCGTATCACGAGGCCCTTTCGTCTTCACCTCGAGGGCTGATAAAGCGCAGGTTGTACCATCCCACCAGGGTACTGGTCAGGGTTAACAGCGCCATCAGGGCAAAGCCCATCCAGAGTCTTCGGGTCAGGGTTAAATTCACGGTCGGTGCACTTTAGGTGAAAAAGGTTGAGTCGCAAAGCGGAATGCATCTAGCATAAAGCCTTATTATTGATGAGGCTATCATGCGCGTACTGCTATTTTTACTTCTTTCCCTTTTCATGTTGCCGGCATTTTCGGCTGATAACCTGTTGCGCTGGCGGATCCTCTAGATTTAAGAAGGAGATATACATATG
>yfaD
GAGGCAATTCCGACGTCTAAGAAACCATTATTATCATGACATTAACCTATAAAAATAGGCGTATCACGAGGCCCTTTCGTCTTCACCTCGAGGTCACCGACTGCGAAACCTGTAAATGGCAGATTGAGATGTCCACAAGTCTTCGCTGCGAACATCCGATTACGCTACTGGCCCAGGCGCTGGCTTAAACTCCTTTCTGATGCCCGGTAAGCATGTGGTTACCGGGCATTTTTGCGTACACGATTCCGTGCCCAATGTATGCGTTGCAACGCAGTGAAAATTCCTCTGAAAACGTCTCGCAAAGGCTGAAACTGGCAGATGTCAAAGGCCTGGGATAACCGTAATGTCGCGTCATCATAAATATCAGGTGACGGACAACCATGACCGAATCAACAACCTCCTCCCCGCATGATGCGGTATTTAAAACCTTTATGTTCACACCCGAAACCGCACGGGATTTTCTCGAAGGATCCTCTAGATTTAAGAAGGAGATATACATATG
>torS
GAGGCAATTCCGACGTCTAAGAAACCATTATTATCATGACATTAACCTATAAAAATAGGCGTATCACGAGGCCCTTTCGTCTTCACCTCGATGGATCCGCCAGCGCAACAGGTTATCAGCCGAAAATGCCGGCAACATGAAAAGGGAAAGAAGTAAAAATAGCAGTACGCGCATGATAGCCTCATCAATAATAAGGCTTTATGCTAGATGCATTCCGCTTTGCGACTCAACCTTTTTCACCTAAAGTGCACCGACCGTGAATTTAACCCTGACCCGAAGACTCTGGATGGGCTTTGCCCTGATGGCGCTGTTAACCCTGACCAGTACCCTGGTGGGATGGTACAACCTGCGCTTTATCAGCCCTCGAGAGATCCTCTAGATTTAAGAAGGAGATATACATATG
>torR
GAGGCAATTCCGACGTCTAAGAAACCATTATTATCATGACATTAACCTATAAAAATAGGCGTATCACGAGGCCCTTTCGTCTTCACCTCGATGGATCCCGTAGCGCGTTCCAGAGTTTCCGCATAATAACCCCTGTAGAATTATGGTTTAGTGAAGCGATCTTAATGAGCAAATATGAACAGCGGCACTGGTCAGGATGAACGGCTTACGGCAGAATATGAACAGATATGAACAGAATGAGTAAAACCCTCTGATGCCACATCACATTGTTATTGTTGAAGATGAGCCGGTTACCCAGGCGCGATTACAATCCTACTTCACTCAGGAGGGGTATACCGTTTCCGTTACGGCCTCGAGAGATCCTCTAGATTTAAGAAGGAGATATACATATG
>yfaL
GAGGCAATTCCGACGTCTAAGAAACCATTATTATCATGACATTAACCTATAAAAATAGGCGTATCACGAGGCCCTTTCGTCTTCACCTCGATGGATCCTCCAGAACGCGATGGATTTTGTCGAGATTGATGCGCTCTGTGCTACCGTCGCGCTTTGTCACCAGCAGATTCTGATTCATGTATGTCGTACCTGTTTTTGGAATTCTTTCCGCAATAGTTTCATGCAGACTACCTGTAGTACGGGAAGCTGCTTAGAACACTATATATAGGGGGTATGTTTGGGATTCACTGCAAGATAGTGTGAAAATGACCCTCTTGCAAGTGCATAACTTTGTGGATAACTCAGGAAGGAAAAAGTGGCTTTCGCGCACCTTAGGTCAGACAAGGTGTCCGGGAAAGTCAATGGGAAGAGAAAAATTTGTTAAAAATAACTGTTCGGCGATTTCTTGAACGGCATAATAGGTTAGATAAATTGATATAGATGGCTTATTAATCTTTTTGCTAATGATTGCAAAAATTGATCTAAGCACGAGTCATCACATAATCTGATGTATCAGTTGTGGTCAATATATAAGCGAATGTAAGAGATTGTTGATGGCGAAATGGTTGTTTTCTATTCGGTTATTGTTAAATGCTAAGCCATTTTGTTAATTTACCTTATATTATAAGAAAATTATTCATGACTTTAATTTAGTTTAAATATAACTGATATCCCTGAAGGTTATTAACTTGAATTATGACGCACTGATATTATTCATCAAATAATAACAAAATAGCCATTGCACCGGGTTGAACAATTTACAAAAGAAAGATATTCCATATCGTATAATGCGATTAAATACGCCGTCTTATAGAAAATGATGGTTAGATTAATATGCGGATTATCTTTCTACGCAAGGAGTATTTATCTTTACTCCCGTCAATGATTGCATCTCTTTTCTCTGCTAACGGTGTCGCGGCGGTCACTGATTCATCTCGAGAGATCCTCTAGATTTAAGAAGGAGATATACATATG
>ygiL
GAGGCAATTCCGACGTCTAAGAAACCATTATTATCATGACATTAACCTATAAAAATAGGCGTATCACGAGGCCCTTTCGTCTTCACCTCGAGAAAAACTGGCGCTGCTTGAACAAAGAATCAGCGAACTGGAAAATCGCAGTACTGAGATCAAAAAGCAGCCAGATCCAGAGACTCTCCCCCCAACGCTGTAAACATTCGTCTTTAATGCACTGTAAATTATGAATTAATCCTCTAATTTATAGTGCTTTCTATTACCTTATCGCGTAATCCCATTCAGAAAACCATCACAAAAATGAATGAGTACAATTGAAAGTATAATTGCAATGTATTTTTTAAGTTTTACTTAATCGATATTTAGATAAACTAATTTTATAAAAAACACAAAATAAAATATCATATTTCAATGATTAGTAGTCCTTAAATAACAGTTACTAATCATTCTCTTTTCTACTTATCTTTATATAAAGGAATATTATGTCCGCTTTTAAAAAGTCACTTCTTGTTGCTGGCGTAGCAATGATTCTTTCCAATAACGTGTTTGCTGATGAAGGTGGATCCTCTAGATTTAAGAAGGAGATATACATATG
>torY
GAGGCAATTCCGACGTCTAAGAAACCATTATTATCATGACATTAACCTATAAAAATAGGCGTATCACGAGGCCCTTTCGTCTTCACCTCGATGGATCCTGAACACGCGGACGAGTATTCGCGTTATATCGTAGACGGGGCGGCGGTTGCTGAAATGAAAGGAATCATTGAACGCCATCAGGCCAAATGATTTTTACCGTTGCATCATGTCGCCCAATATGATGCTTGCTCGTACCAGGCCCCTGCAATTTCAACAGGGGCCTTTTTTTATCCCTGAACAGTATAAAAAACGAACGATAACCGTGATCTGTTGAGCGGGTGACAGTGCGCATAGCGTTGTGCTAAAAATATTGTATATATTCACATTAATTATGGGATTTAAATTACTAAAACTGATAAATATATATTCTAAATAGCAACTGGGTTATTCCTTAGCAATTAATGATTACATTGTAATAAATCATATTCTTTATCGATTGTTTCAGGCAGTGTTGTGCCTAATTATGCAAGCGGTTAATTCGTTGTATATTTAATTATACAATGATTTCGGTGTCCAGTAATTTAATTAGAGGAATCTATGCGAGGGAAAAAACGCATTGGGTTATTGTTTTTGCTGATAGCGGTTGTGGTTGGTGGCGGCGGGTTATTGCTGGCGCAAAAAGTCTCGAGAGATCCTCTAGATTTAAGAAGGAGATATACATATG
>uvrA
GAGGCAATTCCGACGTCTAAGAAACCATTATTATCATGACATTAACCTATAAAAATAGGCGTATCACGAGGCCCTTTCGTCTTCACCTCGATGGATCCAGCGTACTTCCGGGTCCTGACCCAGATTACCAACGAGAATAACCTTGTTTACGCCTCTGCTGGCCATGTTCGTGTCTCCTGAAAAAAATCGTTCTGAATAAGTGTAAACGCGCGATTGTACCATTACCAATAGCGCTTTTACTATGTTGTGACCTCGGTTCCGGGAAACAAACCTGGCCAGACATTGTTACACAACACTCCGGGTAATGCATTCCAATACTGTATATTCATTCAGGTCAATTTGTGTCATAATTAACCGTTTGTGATCGCCGGTAGCACCATGCCACCGGGCAAAAAAGCGTTTAATCCGGGAAAGGTGAATGGATAAGATCGAAGTTCGGGGCGCCCGCACCCATAATCTCAAAAACATCAACCTCGTTATCCCCCGCGACAAGCTCATTGTCTCGAGAGATCCTCTAGATTTAAGAAGGAGATATACATATG
>ycaO
GAGGCAATTCCGACGTCTAAGAAACCATTATTATCATGACATTAACCTATAAAAATAGGCGTATCACGAGGCCCTTTCGTCTTCACCTCGATGGATCCGCCATACGGTGGAGATCGAACGCCTTCATTTTTATGCTCTTAACGTGGTTTATCCGCTAAAAGCATAGTCAACAGTTCATCGGCATGGCGGCGGTGATAGCGCCTTTGAGATAAAACCCGTATTATTGCGCGCTTTCCGTACGACTAAAGTGATTTTCATGACGCAAACATTTATCCCCGGCAAAGATGCCGCTCTGGAAGATTCCATCGCTCGCTTCCAGCAAAAACTCGAGAGATCCTCTAGATTTAAGAAGGAGATATACATATG
>ycaN
GAGGCAATTCCGACGTCTAAGAAACCATTATTATCATGACATTAACCTATAAAAATAGGCGTATCACGAGGCCCTTTCGTCTTCACCTCGATGGATCCATCATGACGAGGATGGGCCCATACCAAATAAATACGTTCAGACTGCATAATTTTACCTCCACGTTAAGTTCTGGAGCGCACTTTACGCAGGCGGCATAATCCTGTAAACGTGATGATTCAGGATGAGTTAATGAAGGATTTTCACTAATGCGGATGAATATGTCTGACTTTGCCACTTTCTTTGCCGTGGCCCGTAATCAAAGCTTTCGTGCAGCGGGCGATGAGTTAGGCTCTCGAGAGATCCTCTAGATTTAAGAAGGAGATATACATATG
>ycaL
GAGGCAATTCCGACGTCTAAGAAACCATTATTATCATGACATTAACCTATAAAAATAGGCGTATCACGAGGCCCTTTCGTCTTCACCTCGAGTGATCCCAAATGCACGGCCAAAACATTTCCGGATTATTTCGAGCAGCTGGCGCGGATTAGCCAGGCAGCCTGAATGAACAACGGGCAATAAATAGCCAAATCTTTCTTTATCAAAACGTCGGCACATTGTCGGCGTTTTTTTTCGGACCTTGTGAGTCATTTTGATTAATGGTAGCGTCGCTTGTCAATGTAAGTTGTTGATACATAATATTTATATATGATTAATCAACGGATGATTCACATGAAGAATACTAAATTACTGCTGGCGATTGCGACCTCTGCAGCGGATCCTCTAGATTTAAGAAGGAGATATACATATG
>ycaK
GAGGCAATTCCGACGTCTAAGAAACCATTATTATCATGACATTAACCTATAAAAATAGGCGTATCACGAGGCCCTTTCGTCTTCACCTCGAGCCTAACTCATCGCCCGCTGCACGAAAGCTTTGATTACGGGCCACGGCAAAGAAAGTGGCAAAGTCAGACATATTCATCCGCATTAGTGAAAATCCTTCATTAACTCATCCTGAATCATCACGTTTACAGGATTATGCCGCCTGCGTAAAGTGCGCTCCAGAACTTAACGTGGAGGTAAAATTATGCAGTCTGAACGTATTTATTTGGTATGGGCCCATCCTCGTCATGATTCATTGACCGCACATATTGCTGATGCGATCCATCGGATCCTCTAGATTTAAGAAGGAGATATACATATG
>cutA
GAGGCAATTCCGACGTCTAAGAAACCATTATTATCATGACATTAACCTATAAAAATAGGCGTATCACGAGGCCCTTTCGTCTTCACCTCGATGGATCCCATCCGTTCTTCATCCCGGGTACTCTGGGTGTTGCCCTGGCCGTTTGCTTCGGCTTCGTGCTGGGTAGCTTCATGCTGTAATGATCAATCGCGGGGCGTTCACGCCCCGCTTTCTTTCCCGCCGACTAACATCCTTCCCCCGTCCGTTGTATAGTGACCTCTCTCTTGCGGTTCCATCTGTTCTTGCGAGGTGTTTATGCTTGATGAAAAAAGTTCGAATACCGCGTCTGTCGTGGTGCTATGTACGGCACCAGATGAAGCGACAGCCCAGGATTTAGCCGCCAAACTCGAGAGATCCTCTAGATTTAAGAAGGAGATATACATATG
>ycaI
GAGGCAATTCCGACGTCTAAGAAACCATTATTATCATGACATTAACCTATAAAAATAGGCGTATCACGAGGCCCTTTCGTCTTCACCTCGAGTCCGAAGACTGGCGATAAAGTAGAACTGGAAGGAAAATACGTTCCTCACTTTAAACCTGGTAAAGAACTGCGCGATCGCGCCAATATTTACGGTTAAGTTTTTTACTCAAACTTGAACGAGAGAAAAGCACCTGTCGGGTGCTTTTTTCATTTCTCTAATCTGGAACTGGAAGCTGCCTCGCAGAGTTTTGAACAGTTTTCACCCTTTCGTTAAATTCTTCTGAATATGCCTCGGGGAACGCAAAATTCCCACCAGACAACCGCTCAACAAAGTTGCACACTTTCCATAAACAGAGAGGGGTGCAGGATCCTCTAGATTTAAGAAGGAGATATACATATG
>ycaD
GAGGCAATTCCGACGTCTAAGAAACCATTATTATCATGACATTAACCTATAAAAATAGGCGTATCACGAGGCCCTTTCGTCTTCACCTCGAGCGGGTTCGATATCCCGTACAAGGGAAAGTAAACCAGCCTGGTGATCAACAAGCAAAACGGCAGCATCATTTTTATCAAGACGAACATACGGTTTGGTCATCCTCTTCTCCTTTCGAGAGTCAGTGGTACGTCTGAAATCGATCAGACGCGATGCATTGCTCTGAAAGCATAGACGGGAAATATGAGTTTGCTGTGACCATGAAATTTTTCGACTGAACGAAGCGTATGAAATTTGTGTTAGTTCAATAAAAACAATCAGATGAGACTAATCATCTCTTCAGCATTAGCGTTATGAATGAGTAATATAAATCGATAATACCGCCGCTGGGATATCGCGTATTTTCACCCATTGACAATGTTTTTGGCGGTGGCATGATGCGCATGAAATTTGAACTTCCTCACGGTTTTAATTCATGTCCACGTATACCCAGCCTGTCATGCTTTTGCTGTCTGGCCTGCTTTTGTTGACTCTGGCGATTACGGTGTTAAATACACTCGTGCCGCTTTGGGATCCTCTAGATTTAAGAAGGAGATATACATATG
>ycaC
GAGGCAATTCCGACGTCTAAGAAACCATTATTATCATGACATTAACCTATAAAAATAGGCGTATCACGAGGCCCTTTCGTCTTCACCTCGATGGATCCAAAGCATGACAGGCTGGGTATACGTGGACATGAATTAAAACCGTGAGGAAGTTCAAATTTCATGCGCATCATGCCACCGCCAAAAACATTGTCAATGGGTGAAAATACGCGATATCCCAGCGGCGGTATTATCGATTTATATTACTCATTCATAACGCTAATGCTGAAGAGATGATTAGTCTCATCTGATTGTTTTTATTGAACTAACACAAATTTCATACGCTTCGTTCAGTCGAAAAATTTCATGGTCACAGCAAACTCATATTTCCCGTCTATGCTTTCAGAGCAATGCATCGCGTCTGATCGATTTCAGACGTACCACTGACTCTCGAAAGGAGAAGAGGATGACCAAACCGTATGTTCGTCTTGATAAAAATGATGCTGCCGTTTTGCTTGTTGATCACCAGGCTGGTTTACTTTCCCTTGTACGGGATATCGAACCCGCTCGAGAGATCCTCTAGATTTAAGAAGGAGATATACATATG
>cybC
GAGGCAATTCCGACGTCTAAGAAACCATTATTATCATGACATTAACCTATAAAAATAGGCGTATCACGAGGCCCTTTCGTCTTCACCTCGAGGCGCAATATTGTCACCGTCGGTAACGATATTGAAACACGCAGTAATATACAGTGTGGTTCTGTGCTGTTGCCGGAGATGAAAATCGCCGGACAGTAAAAAAACTGGCGCGACCTGCCGCGCTATAAACTAAAAAATTACACAAAATCATTCGCACTGCATCGAGACGGAAAGTGAATGAGGGCCGGGGAGCGTACTCGCAGTACGTGACCCGGTCGAATGAGCGTAGTCGTCGATGAGGCAGTGTGAAGGATGAAGTGTAAATAAAAAAGGAACTATTCTTGCAGTCTCCTCGTTGGTATTCAGTTCGGCGTCATTTGCTGCTGATCTCGAAGACAATATGGAAACCCTCAACGACAATTTAAAAGTGGTCGAAAAAGCCGATAACGCGGCGCAAGTCAAAGACGCGTGGATCCTCTAGATTTAAGAAGGAGATATACATATG
>tktB
GAGGCAATTCCGACGTCTAAGAAACCATTATTATCATGACATTAACCTATAAAAATAGGCGTATCACGAGGCCCTTTCGTCTTCACGTCGACATGCGATGGCGGTAGAAAAACTGTCTGAAGGCATTCGTCTGTTCGCCGTTGATCAACGCAAACTGGAAGATCTTCTTGCCGCCAAACTATAAACCAGCCACGGAGTGTTATATGTCCCGAAAAGACCTTGCCAATGCGATTCGCGCACTCAGTATGGATGCGGTACAAAAAGCCAACTCTGGTCATCCCGGGGATCCCGGGATCCTCTAGATTTAAGAAGGAGATATACATATG
>ssb
GAGGCAATTCCGACGTCTAAGAAACCATTATTATCATGACATTAACCTATAAAAATAGGCGTATCACGAGGCCCTTTCGTCTTCACCTCGAGACAATGAGCTTGTCGCGGGGGATAACGAGGTTGATGTTTTTGAGATTATGGGTGCGGGCGCCCCGAACTTCGATCTTATCCATTCACCTTTCCCGGATTAAACGCTTTTTTGCCCGGTGGCATGGTGCTACCGGCGATCACAAACGGTTAATTATGACACAAATTGACCTGAATGAATATACAGTATTGGAATGCATTACCCGGAGTGTTGTGTAACAATGTCTGGCCAGGTTTGTTTCCCGGAACCGAGGTCACAACATAGTAAAAGCGCTATTGGTAATGGTACAATCGCGCGTTTACACTTATTCAGAACGATTTTTTTCAGGAGACACGAACATGGCCAGCAGAGGCGTAAACAAGGTTATTCTCGTTGGTAATCTGGGTCAGGACCCGGAAGTACGCTGGATCCTCTAGATTTAAGAAGGAGATATACATATG
>ycaP
GAGGCAATTCCGACGTCTAAGAAACCATTATTATCATGACATTAACCTATAAAAATAGGCGTATCACGAGGCCCTTTCGTCTTCACCTCGAGTTTTTGCTGGAAGCGAGCGATGGAATCTTCCAGAGCGGCATCTTTGCCGGGGATAAATGTTTGCGTCATGAAAATCACTTTAGTCGTACGGAAAGCGCGCAATAATACGGGTTTTATCTCAAAGGCGCTATCACCGCCGCCATGCCGATGAACTGTTGACTATGCTTTTAGCGGATAAACCACGTTAAGAGCATAAAAATGAAGGCGTTCGATCTCCACCGTATGGCATTTGATAAAGTGCCTTTTGATTTCCTTGGCGAAGTTGCGGATCCTCTAGATTTAAGAAGGAGATATACATATG
>b0540
GAGGCAATTCCGACGTCTAAGAAACCATTATTATCATGACATTAACCTATAAAAATAGGCGTATCACGAGGCCCTTTCGTCTTCACCTCGAGATCTTTTCGCGTCACCCACATGCTGTACTGCACCTGGGCCATGTAAGCCGATTTTATTGCCTCGAAACCACCGAGCCGGAATTTCATGAAATCCCGGGAGGTACGAGTATTGCCGGAAGCGTGGCCTGTATCCGGATGCAGAGTCTTATCCGTGGAAATCGAACGCGCATTACTGGTTGGTTACCAACTTGTACCAGAACATGCGGGCCAATGCGCTGGCTGACGCGGAATTACGGCGCAAGGCTGCCGATGAACTGACCTGTATGACAGCGCGAATTAACCGTGGTGAGACGATACCTGAACCAGTAAAACAACTTCCTGTTATGGGCGGTAGACCTCTAAATCGTGCACAGGCTCTGGCGAAGATCGCAGAAATTAAAGCTAAGTTCGGACTGAAAGGAGCAAGTGTATGACGGGCAAAGAGGCAATTATTCATTACCTGGGGACGCATAAGAGCTTCTGTGCACAGGACGTTGCCGCGGTAACAGGCGCAACCGTAATCTGATCTTACCCAGCAATAGTGGACACGCGGCTAAGTGAGTAAACTCTCAGTCAGAGGTGACTCACATGACAAAAACAGTATCAACCAGTAAAAAACCCCGTAAACAGCATTCGCCTGAATTTCGCAGTGAAGCCCTGAAGCTTGCCTCGAGCGGAGATCCTCTAGATTTAAGAAGGAGATATACATATG
>yqgD
GAGGCAATTCCGACGTCTAAGAAACCATTATTATCATGACATTAACCTATAAAAATAGGCGTATCACGAGGCCCTTTCGTCTTCACCTCGATGGATCCTGCCCTTCAGAGACGGACTCGGACGTAAAAAGGTGTTTTGCCATATTTAATATCACCTAAAGAGAATTTGGTTAGCTCAAACTGTTGTGTGGATTTTCTGTGGTAGCGGATCCTACCACGACTCTGCAGGTTAAAAACACTGGCAGTCTGAGTGTTAATCGGTATGGATGGATTAACATCTGGATGGCCTCGAGAGATCCTCTAGATTTAAGAAGGAGATATACATATG
>lexA
GAGGCAATTCCGACGTCTAAGAAACCATTATTATCATGACATTAACCTATAAAAATAGGCGTATCACGAGGCCCTTTCGTCTTCACCTCGAGACGCGCAAAAGATATGGGATCCGCTGCGGTGCTGATTGCCATTATCGTCGCCGTGATTACCTGGTGCATTCTGTTATGGTCGCATTTTGGATAACCCTTCCAGAATTCGATAAATCTCTGGTTTATTGTGCAGTTTATGGTTCCAAAATCGCCTTTTGCTGTATATACTCACAGCATAACTGTATATACACCCAGGGGGCGGAATGAAAGCGTTAACGGCCAGGCAACAAGAGGTGTTTGATCTCATCCGTGATCACATCAGCCAGACAGGTATGCCGAGATCCTCTAGATTTAAGAAGGAGATATACATATG
>cobU
GAGGCAATTCCGACGTCTAAGAAACCATTATTATCATGACATTAACCTATAAAAATAGGCGTATCACGAGGCCCTTTCGTCTTCACCTCGATGGATCCGGGGTTGCTGAAAAACGATAACCAACTGGCGATGTTATTCACGCTGGCCAACCTGTTTCGGGCGGACCAAATGATACGTCAGTGGGAGAGATCTCACTAAAAACTGGGGATAACGCCTTAAATGGCGAAGAAACGGTCTAAATAGGCTGATTCAAGGCATTTACGGGAGAAAAAATCGGCTCAAACATGAAGAAATGAAATGACTGAGTCAGCCGAGAAGAATTTCCCCACTTATTCGCACCTTCCCTAGTGCATAGTCGCCACCATTCCGGATAATTCTATTACGTTGTTTTACAAGTTCTTTTACAGCGCAGATCTGTCGCTGACGTTGAATCAATAGCCTGGATTTCAGAACACAATGCCCGTTTGCTGGTTGTTCCGGCAGTAGCATTAATTCATTATCTGAATGAAATGTGTCAATCCACAGAAACCGCTGTCAATGACGCATTTTGTCGGACGTTAACACGAGAAAGTCTGGCTATTCCGTAATGCCATCTTATTTCGTAATGGATTGAGAATGCTGGATTTTTAATTATATTACGCGCAGTATTAATCGCGTAAATGTTTTGCGGTCAGCAACGGTGGGGGATCCATTGTTCTGTTCAATGAATACCATCATACATTTGAATCAGGAGTCGGTATGATGATTTTGGTGACGGGGGGCGCACGGAGCGGGAAGAGTCGCCACGCAGAGGCGCTTATTGGGGACTCCTCGAGAGATCCTCTAGATTTAAGAAGGAGATATACATATG
>ybgE
GAGGCAATTCCGACGTCTAAGAAACCATTATTATCATGACATTAACCTATAAAAATAGGCGTATCACGAGGCCCTTTCGTCTTCACCTCGAGTGCTCTACACCGCCTGGTGTTACTGGAAAATGTTCGGTCGTATCACCAAAGAAGATATTGAACGTAACACCCACTCTCTGTACTAAGTAAGGAGCTAAAAATGTGGTATTTCGCATGGATTCTGGGAACGCTTCTTGCCTGTTCGTTTGGGGTAATCACCGCGCTGGCGCTTGAACACGTCGAATCAGGCAAAGCCGGTCAAGAAGACATCTGATGAGTAAGATTATCGCGACTTTGTATGCGGTAATGGACAAGCGCCCCCTGCGGGCGCTTTCCTTCGTGATGGCGCTTCTGGATCCTCTAGATTTAAGAAGGAGATATACATATG
>ymcE
GAGGCAATTCCGACGTCTAAGAAACCATTATTATCATGACATTAACCTATAAAAATAGGCGTATCACGAGGCCCTTTCGTCTTCACCTCGAGCAATGAATTCCGCACGCTGAACGAAAATCAGAAAGTTGAATTTTCTATTGAGCAGGGGCAACGTGGCCCCGCGGCAGCGAACGTTGTTACGCTCTAAGGTTGCCATTATTACTCAACATCTCCATTTCCGCTGTCCATGTTGTCATGGTTCACAGTACCGCACATCGGCATTCGATGTGACGGAGCGAAACCCTTTGGGCGCTAAGTGTATTTTTTGTAAATCGACGATGATCACCTTTGATAACGTCGCGCTGCAAATACGCACTGACCATGCGCCGCTGGATTTCACAAAATAATATCAGGCTCCCTCGTGGAGCCTTTTTGGATCCTCTAGATTTAAGAAGGAGATATACATATG
>ymcC
GAGGCAATTCCGACGTCTAAGAAACCATTATTATCATGACATTAACCTATAAAAATAGGCGTATCACGAGGCCCTTTCGTCTTCACCTCGATGGATCCCGTTGGCAGTTGTTGCAGCAAATGACAGTGGCGATGGCGGTTCTCATAACACCTCAACCACCACGTCCACTACACGCTAATACTGCTTTAACGCGTCGAAATTAAAGTTAAATGATACCCGGTTGCGATATTCGTACCGGGCTTTAGAGATTTGCATTTTTTTAATTAACCTTTCAAGGATTAAAGGTGCGCCCTCTTATTTTATCGATTTTCGCACTATTTCTTGCGGGATGTACGCACAGCCAGCAAAGTATGGTCGATACATTTCGCGCCAGCCTTTTCGATAACTCGAGAGATCCTCTAGATTTAAGAAGGAGATATACATATG
>b0309
GAGGCAATTCCGACGTCTAAGAAACCATTATTATCATGACATTAACCTATAAAAATAGGCGTATCACGAGGCCCTTTCGTCTTCACCTCGATGGATCCGCCTGGCTCTGGGATTTTTTCTAAGCATTGTAATTTCTGTAATGTTTTGCCTTGTCAAAAAAATGGTAGATGAATACCAACAAAACTCTGGGCAGTAATAAACAACATTCTGATAGAGAGTGCCTGTATAAAGCTGAAGTGACAATGACCGGGAAGGGAACCCGTTTTCAGGAATGGATGCCTGTCTTTTTCACTGTAAATATCCTGGCATTGGTAATACCAGGATATTTACAGAAGAGCAGCATAACCATGACGGAACGGGCTCGAGAGATCCTCTAGATTTAAGAAGGAGATATACATATG
>ilvY
GAGGCAATTCCGACGTCTAAGAAACCATTATTATCATGACATTAACCTATAAAAATAGGCGTATCACGAGGCCCTTTCGTCTTCACCTCGATGGATCCGGCCCATAAAGCGACATTTGCCCAGCTGTGCCAGCTGCTGGCGCAGATTCAGTGTATTGAAGTAGTTAGCCATGGTGATTCCTCGTGATGTTGTGCTTCTTATTGTTCGGTTCGCGTTTGCGAGATTGAATTCACTATATGACAGGAAATTTATTGCGGAAATTGATATATTCACAACGTCACATTGCAATTTTTGCAACGTCAACATCGAGGGCTGTCCCTGTGGATTTACGCGATCTGAAAACCTTCCTGCATCTGGCGGAAAGCCGCCATTTTGGCCGCAGCGCGCGGGCGATGCACGTTAGCCCATCCACCTCGAGAGATCCTCTAGATTTAAGAAGGAGATATACATATG
>cytR
GAGGCAATTCCGACGTCTAAGAAACCATTATTATCATGACATTAACCTATAAAAATAGGCGTATCACGAGGCCCTTTCGTCTTCACCTCGATGGATCCTGCTGGATGTTGATCCGATTGAGGGTTAAACCGCTCACGATGCGAGGCGGATCGAAAAATTCAATATTCATCACACTTTTCATGAAAATTCTGTAACCGTTTTCACGCGCTATCTGCTAAAAATGTTGCCGATGTGAAGTAAACATGGATGTAGTACGCCTGACGTGCCAGGCGAGGAGTGAGTGTGAAAGCGAAGAAGCAGGAAACTGCCGCGACCATGAAAGACGTTGCCCTCAAGGCAAAAGTCTCTACAGCGACCGTCTCCCGAGCATTAACTCGAGAGATCCTCTAGATTTAAGAAGGAGATATACATATG
>nupC
GAGGCAATTCCGACGTCTAAGAAACCATTATTATCATGACATTAACCTATAAAAATAGGCGTATCACGAGGCCCTTTCGTCTTCACCTCGAGCGCAATGAACGCAGGTCCCATTAATGCGAGCCTCATCTTGCGCGCCGCCCGTCCGCTGCTACTCTCAACGCGATAGTTCGTCATCTTGTGCCTCTAAAACATAGCCTTTGCTATGTTTCATGCTATGCCAAACGAGAATGATTATCAAATTCATTTAAATGGATTGTGGTGATTTCTCTGATAGACCAGGATTATGACTACGAAAAGATTGATGACTTGAATGTTATGGTTATGTTTAATGTTAGCACATTTACATAACTTTCAGCTTCCATACACAACATAGCAGAAATGTATGACAGATCACTATTTTTGAAGCCTGTCACAGGACGTCATTATAGTGTGTGTCAGATCTCGTTTTCCTTAACCATGTTACATAGAATGTGCACGGAAATTTAACCTGCCTCATATTTGGAGCAAATATGGACCGCGTCCTTCATTTTGTACTGGCACTTGCCGTTGTTGCGATTCTCGCACTGCTGGTAAGCAGGGATCCTCTAGATTTAAGAAGGAGATATACATATG
>hcp
GAGGCAATTCCGACGTCTAAGAAACCATTATTATCATGACATTAACCTATAAAAATAGGCGTATCACGAGGCCCTTTCGTCTTCACCTCGATGGATCCTCGCCTTTTTCTCTGCGTAATACCTCTCTGGCGGTAGATCCCTGCCGCCAAAATTGCGCTAAATCAATCTCCCTTAAAGTTGCATGAAAAATCCCTTTTATCCCCGCGTTAAGCGTCTTAACCTTAAACATGTATATTAAATATAACTTTAAAAGGTGTGATCATGTTTTGTGTGCAATGTGAACAAACTATCCGTACTCCGGCAGGAAACGGCTGCTCATACGCGCAGGGGATGTGTGGTAAAACGGCGGAAACCTCGAGAGATCCTCTAGATTTAAGAAGGAGATATACATATG
>ytfQ
GAGGCAATTCCGACGTCTAAGAAACCATTATTATCATGACATTAACCTATAAAAATAGGCGTATCACGAGGCCCTTTCGTCTTCACCTCGAGCGTTAGCCGGGATCTCAATAACAACGTAGATGTCTTCCGGCAGATCTTTACCCGCAGGGACGTTGAGTAAGCTCATGTCTGTTTCCTTTAAAAATATGTGGCAAACAAGTGCCGAGTATTATAGCCAACTCGCGCCGAATGTCTTCGCTTGTTTTCGTCTTCATTTTCCTTTTTCACCAGTTTTAAGACGGTATACAGAGCAGGAAAATCCATAACCGTAGCCGCATTTTTCATAGTGAGATGAAAGCGATTACAAACTTGTGATTAACGTTTTATTTACTTTTTTGAAGTGTGATGTAACGCAATCTGTTACATAACGAATTGTCTATAGTTTTTTCGCGAACATCTTTTAACCAATAATAACTACCCCGACGAGGACAACCCTATGTGGAAACGCTTACTTATAGTCTCTGCAGTCTCGGCAGCCATGTCGTCTATGGCGTTGGCCGCTCCATTAACCGTTGGGATCCTCTAGATTTAAGAAGGAGATATACATATG
>ytfR
GAGGCAATTCCGACGTCTAAGAAACCATTATTATCATGACATTAACCTATAAAAATAGGCGTATCACGAGGCCCTTTCGTCTTCACCTCGAGGGCACCATGCCTGAAAAGCTGACGTTAACCAAATCCACCCTTTACCTGCCTGATACCGCAAAAGAAGAATTAGAGAAGAAGAAAAATATGGGGTATTGAGGGTTGCTATGCCTGATGCCGATTCGTAGGCCGGATAAGGCGCTCGCGCCGCATCCGGCGATGGTGCACTGAAGCCTGATGCGACGCTTACCGCGTCTTATCATGCCTACTGGGAGCACGCTTTACACCGGGGGAAACCATGACGACCGACCAACACCAGGAGATCCTCCGCACCGAAGGATTAAGTAAATTTTTCCCCGCCGTCAAAGCGTTAGACAGGATCCTCTAGATTTAAGAAGGAGATATACATATG
>yeaM
GAGGCAATTCCGACGTCTAAGAAACCATTATTATCATGACATTAACCTATAAAAATAGGCGTATCACGAGGCCCTTTCGTCTTCACCTCGATGGATCCTCATCAGAATGCCAGCGATAAGGACAATCCTGTTTTTGCCGCTTAATGAAGTTGAACAGGTCATATGCTTCTCATTGTTACAAACGAGGCTGTACCTTACCGTTTTTATTGTTATGTTGAATCAAGCTAAAATGACAAATTATCGCTAAGTTCGGACAAAATGATGCACAGGTTGAATCTCAATGGCTATGAACCCGACCGACACCATGAAGCCGCGGTCGCATTTTGTATTCACGCCGGAACGGATGAGTTACTCGAGAGATCCTCTAGATTTAAGAAGGAGATATACATATG
>yeaL
GAGGCAATTCCGACGTCTAAGAAACCATTATTATCATGACATTAACCTATAAAAATAGGCGTATCACGAGGCCCTTTCGTCTTCACCTCGAGCTGGTTGCCGACCCTCTACTCTTCGAACGATTTGATGAAATCGCCTTCAATGCAGGCATGCTGGATAAATCCGTTATTTTGAAAACCGCGGATTATTTGCGCATTGCGCAACCAGAACTGGTCAATTTCCGCCGCACTGCGTAACTAGCCGGTCCGTTCGATAAGAAGAACGGACAAAACCAGTACAACAGCAATGGCAAAAAACGATGACGTGATAATCAGTGTCTCGACAAACATTTGATCGTTCATAGCATGCCCCAGATCTTCTAGATTTAAGAAGGAGATATACATATG
>rhtB
GAGGCAATTCCGACGTCTAAGAAACCATTATTATCATGACATTAACCTATAAAAATAGGCGTATCACGAGGCCCTTTCGTCTTCACCTCGATGGATCCACGCTGACGCCAGAAATCAGTCAGCGGTCCCATGGTAAAAGCAGCAAACGCGTTTTCTCTTGTTTCCCAGTCTTTTTGCTGCTGAAACATCGGGTAATCTGCCTCTTAAACCACGTAAAATCGTTTTTTTTAGCGTGCCTGACACAACGCTGCGACAGTAGCGTATTGTGGCACAAAAATAGACACACCGGGAGTTCATCATGACCTTAGAATGGTGGTTTGCCTACCTGCTGACATCGATCATTTTAAGCCTGTCGCCAGGCTCTGGTGCAATCAACACTATGACCACCTCGCTCAACCACGGTTATCGCGGCGCGGTGGCGTCTATTGCTGGGCTTCAGACCGGACTGGCGATTCATATTGTGCTGGTTGGCGTGGGGTTGGGGACGCTATTTTCCCGCTCAGTGATTGCGTTTGAAGTGTTGAAGTGGGCAGGCGCGGCTTACTTGATTTGGCTGGGAATCCAGCAGTGGCGCGCCGCTGGTGCAATTGACCTCTCGAGAGATCCTCTAGATTTAAGAAGGAGATATACATATG
>yeaH
GAGGCAATTCCGACGTCTAAGAAACCATTATTATCATGACATTAACCTATAAAAATAGGCGTATCACGAGGCCCTTTCGTCTTCACCTCGAGCGACGACTTTGTCGACCGTATGATGGAAAAAGGCTACACCCGTAAACAGGTGCGTTTACTGTGCGAATGGTATTTGCGCGTACGTAAATCGTCTTAACAACCCTGGCCCGGTACACATGTTACCGGGCCTACAACGACAGCGAACCGTGGGCCTGAGAAGCGGCAACACAGGCGTAGCATACAGTTGGCAAATGTAGTACGGGGGGCATATGACCTGGTTTATTGACCGGCGTCTGAACGGCAAAAACAAAAGCATGGTGAATCGCCAGCGTTTTGGATCCTCTAGATTTAAGAAGGAGATATACATATG
>yeaU
GAGGCAATTCCGACGTCTAAGAAACCATTATTATCATGACATTAACCTATAAAAATAGGCGTATCACGAGGCCCTTTCGTCTTCACCTCGAGGCGAGCCACCAGCATAAAGACGCGCAAATCATTCAGCAGCGGTAAATTATTCATGATTCGTGTTTTATGTTTCACCAGTTACGGGGATTAATTCCTTTTCAGTCAATTATAGGATGGTGATGTTGTCAATTTTGATGGTCAGGAAGTGAGAACCCAATGATGAAAACGATGCGTATTGCTGCGATCCCGGGAGACGGGATTGGCAAAGAAGTCCTTCCTGAAGGGATTCGCGTGTTACAGGCTGCCGCTGGATCCTCTAGATTTAAGAAGGAGATATACATATG
>yeaT
GAGGCAATTCCGACGTCTAAGAAACCATTATTATCATGACATTAACCTATAAAAATAGGCGTATCACGAGGCCCTTTCGTCTTCACCTCGATGGATCCAGCGGCAGCCTGTAACACGCGAATCCCTTCAGGAAGGACTTCTTTGCCAATCCCGTCTCCCGGGATCGCAGCAATACGCATCGTTTTCATCATTGGGTTCTCACTTCCTGACCATCAAAATTGACAACATCACCATCCTATAATTGACTGAAAAGGAATTAATCCCCGTAACTGGTGAAACATAAAACACGAATCATGAATAATTTACCGCTGCTGAATGATTTGCGCGTCTTTATGCTGGTGGCTCGCCTCGAGCGGGATCCAGCGGCAGCCTGTAACACTATGCTGGTGGCTCGCCTCGAGAGATCCTCTAGATTTAAGAAGGAGATATACATATG
>yeaV
GAGGCAATTCCGACGTCTAAGAAACCATTATTATCATGACATTAACCTATAAAAATAGGCGTATCACGAGGCCCTTTCGTCTTCACCTCGAGAAGTGATTGCTCACGGGCCGAAAACACCTGATATGAAAGGCAATGCCACCACGCCACAGGTTGCCGACGCGATTTGCAAAATTATTTTGCGTTAAGGTCAAACCAGTTTATTTGAACCGCGTCACTGACGCGGTTTTTTTATTCGTTCTTTGCAGTAAATAACCTGCGTCATTTCACCTTTTATTGTTTCCGTTTCGTGTTTTATGGCTTTCCGTATTCTTAATTGTTTAATTTATGTAACATGCAAATTTTGTTACGCGTACGTTAGGTTCCGCCGTACAGGTATTGGTTTTGCTGGCAATGGGACTGGTGATTTATTTAGCCACCAGTAAATACGGCAATATTCGTCTTGGCGAAGGAAAACCGGAATGGATCCTCTAGATTTAAGAAGGAGATATACATATG
>yeaP
GAGGCAATTCCGACGTCTAAGAAACCATTATTATCATGACATTAACCTATAAAAATAGGCGTATCACGAGGCCCTTTCGTCTTCACCTCGAGTGGCTGAGAAGGGGTTGAACAACCAGCCAGGACCAGCAAGCAAGGCAGAACAAAACTGATAATTTTCATTTATTGATCTCACATATTTATCCAAGATTAGAGTATCGCGGTATCGTTTTGTTTTGCAGCACTATTTTTATTACATTCACTCAAAACATATTACGTCTTGTTTCATCTTTGTTGATGATGTTTTATCATGCCTGCAAAGGATCCTCTAGATTTAAGAAGGAGATATACATATG
>yeaS
GAGGCAATTCCGACGTCTAAGAAACCATTATTATCATGACATTAACCTATAAAAATAGGCGTATCACGAGGCCCTTTCGTCTTCACCTCGATGGATCCGTCAGCGAAAGTGCGGATAACGGTAGAATTTTTACGCCAGTATTTTGCCGAGCACTACCCGAATTTTTCACTGGAGCATGCCTGATTAATGATTCAATTATCGGGTTGATATCAGGTTAAAACCTGATTTTCTCCTTTCTAAGCCGCTACAGATTGGTTAGCATATTCACCTTTAATCGCGCATGATCGAAAGATAATTAAAGAGGTTAATGTGTTCGCTGAATACGGGGTTCTGAATTACTGGACCTATCTGGTTGGGGCCATTTTTATTGTGTTGGTGCCAGGGCTCGAGAGATCCTCTAGATTTAAGAAGGAGATATACATATG
>ytfB
GAGGCAATTCCGACGTCTAAGAAACCATTATTATCATGACATTAACCTATAAAAATAGGCGTATCACGAGGCCCTTTCGTCTTCACCTCGATGGATCCACTTTGTCGCGGGAATGATGACAAATCCCAGGGAAAAAGAAACAATAGCAATATCCCGTATGAATATAATAAAGGCGGGTTTACCACGGACATCATAGCGTTAGCTTATTCATAGGCTATGATTGAGGAACAAGACGCGGAGCAGGAGGAAACCATGCCCGGGCGCTTTGAACTAAAACCAACCCTGGAGAAAGTCTGGCACGCGCCGGACAATTTTCGCTTCATGGACCCCTCGAGAGATCCTCTAGATTTAAGAAGGAGATATACATATG
>ytfM
GAGGCAATTCCGACGTCTAAGAAACCATTATTATCATGACATTAACCTATAAAAATAGGCGTATCACGAGGCCCTTTCGTCTTCACCTCGAGGCATCGGGGTGTTACGTCCAGGCAGGGCATCGGCGGGGGAAACCAGATGCTTTTTATCAAATAAACTCATGGTGTCGCTCTCCCGAAAATCGGTCATTGGGGTTAAGGTTGTAACAAGAGGCGTATTTGCACACAATAACCACCGTGAATAGGTCTAAAGTAAAACATAAGAAATATTTGGGGTTTAGTCTGCTTTTTAATCCATATTACTGGATTTTTGTTAAGCCGTTTAACGGCGTTCCAGGGGCAGGAAAAAAGGATATTCAGGAGAAAATGTGCGCTATATCCGACAGTTATGCTGTGTAAGCTTACTCTGCTTAAGCGGATCTGCCGTCGCCGCGAACGTCCGTCTACAGGTCGAGGGGTTATCGGGGATCCTCTAGATTTAAGAAGGAGATATACATATG
>ytfL
GAGGCAATTCCGACGTCTAAGAAACCATTATTATCATGACATTAACCTATAAAAATAGGCGTATCACGAGGCCCTTTCGTCTTCACCTCGATGGATCCACTGTGGAATTGGCGGAATTGGCGTCTGTCTGCCGCCGGAAGCATAGCGTTACGGGTACAAATGTAGTTTGTTGATAAAGTGCTCTTTGTCTATGCCTGATGCGGCGTAAACGACTTACCAGGCCTACAAAATCGTCCAAATTCAATATATTGCAAGGACTGCGTAGGCCTGATCGGCATAGCGTATCAGGCAGTTTTGCATTTTTCAGCTGTCTGAATTTTAACCCTCTGGCGGCTTTACAGTACCTTACGCTATACTAGCCACTGAAAATGCCGGTTCACTTTCTTCGAATCGGCTTTCAATGTGTATTTCACACAAATTAATCAACTTCCCCTTCCGAGGATCTGGCCTGAAAGGTCGGATAAGATATGTTAAACAGTATTTTAGTCATACTCTGCTTGATCGCTGTAAGTGCGTTCTTCTCGATGTCCGAGATCTCGCTTGCCGCCTCACGCAAAATCACTCGAGAGATCCTCTAGATTTAAGAAGGAGATATACATATG
>nupX
GAGGCAATTCCGACGTCTAAGAAACCATTATTATCATGACATTAACCTATAAAAATAGGCGTATCACGAGGCCCTTTCGTCTTCACCTCGATGGATCCCCGCCAATACCAAAGTCGGCATCACTATTGATACAGACTGGTTCTGGGGATTAGTCGAAGAGTGCGTGCGCGGCTACATCAAAACCCATTAAGTGTTGATAACAAGCCGGGCCGGTATCGCAAGATGCAGGCCTGGCTATTTCTGATGGGCAGAAAGCCGTCGCCCAATATGACATGAAGAGATAATCACTATGGATGTCATGAGAAGTGTTCTGGGAATGGTGGTATTGCTGACGATTGCGTTTTTACTGTCAGTAAACAAGAAGAAGATCAGCCTGCGTACCGCTCGAGAGATCCTCTAGATTTAAGAAGGAGATATACATATG
>ytfI
GAGGCAATTCCGACGTCTAAGAAACCATTATTATCATGACATTAACCTATAAAAATAGGCGTATCACGAGGCCCTTTCGTCTTCACCTCGAGGTTCACGACTGGCAGGGTAAACCGCTGGATTACACTCCGCGTGAGTCGTTCCTGAATCCGGGGTTCAGAGTGTCTATTTACTAAATTCAGATGGCAGAAACAGTGTATTTCCTGATTCTGCCATCCTGATTTCTCCCAACCTAAAAAGTTATAAATAAAAAGAGATTGTATTTAAAGTGCAAAAATTCAATTGCTAATAAGTTACATTTTAATAATGAGCGTTTTTTGATAGTTTACTTCTATAGTGAGATATTTAATGGCGACATAAAGTAACCAAATAAAATAAGGTTGTCATATGTTACCCAGGATCAGACACAATAATTTTATTGGTGCGGTGGAGTTATTTGTAAAGTCTTCGTATACAAAAACACATTCAAACAATTTTTTTAACAACATCCATCATGCATTTAAGAAAAAAGATTGGATTTCGAATTATGATAGTCTGTTAACTTTGAGGGAGTTCTTTCGTTGCGCGGATCCTCTAGATTTAAGAAGGAGATATACATATG
>yeaX
GAGGCAATTCCGACGTCTAAGAAACCATTATTATCATGACATTAACCTATAAAAATAGGCGTATCACGAGGCCCTTTCGTCTTCACCTCGAGGGCCGACAGTAGCGGTAGTGGCATTTCCGAACATGGTATCGCCCATTTCCATAATCTGCTGGCGCAGGTGTTTAAGGACTAATGACATCGGCGGCGGTATTTTCCGCCGCTGGGCTGATTTTTGATGGAGTACAGCAATGTCAGACTATCAAATGTTTGAAGTACAGGTGAGCCAGGTTGAACCCCTTACCGAACAGGTGAAACGCTGGATCCTCTAGATTTAAGAAGGAGATATACATATG
>blc
GAGGCAATTCCGACGTCTAAGAAACCATTATTATCATGACATTAACCTATAAAAATAGGCGTATCACGAGGCCCTTTCGTCTTCACCTCGATGGATCCGGGTATCGTGATGCTGGCAAACAAAAACTATCCCAATCCAGCGAGAGTCGACGCCGCCTGGCAGATTCTTAACGCTCTACAGTAAAATTCCATCGGGTCCGAATTTTCGGACCTTTTCTCCGCTTTTCCTTGCTGTCATCTACACTTAGAAAAAAACCAGTAAGGAAACATTTATGCGCCTGCTCCCTCTCGTTGCCGCAGCGACAGCTGCATTTCTGGTCGTTGCCTGCAGTTCTCCTACGCCGCCGCGTGGCGTGACCGTAGTACTCGAGAGATCCTCTAGATTTAAGAAGGAGATATACATATG
>yeaZ
GAGGCAATTCCGACGTCTAAGAAACCATTATTATCATGACATTAACCTATAAAAATAGGCGTATCACGAGGCCCTTTCGTCTTCACCTCGATGGATCCGTGCGGTTCGTTTCCTTGCGATACCATCCTCCAGGTAATTTGTTACGGAGTATGGTATGATGCGCGCCTTTTTATTGATCTAAGCACGAAGACCCATGCGAATTCTGGCTATCGATACCGCGACAGAGGCCTGCTCTGTCGCCCTGTGGAACGACGGTACTGTCAACGCTCATTTTGAGCTTTGCCCTCGCTCGAGAGATCCTCTAGATTTAAGAAGGAGATATACATATG
>argZ_argQ
GAGGCAATTCCGACGTCTAAGAAACCATTATTATCATGACATTAACCTATAAAAATAGGCGTATCACGAGGCCCTTTCGTCTTCACCTCGATGGATCCCGATGCATCCGTAGCTCAGCTGGATAGAGTACTCGGCTACGAACCGAGCGGTCGGAGGTTCGAATCCTCCCGGATGCACCATATTCCTCGAGAGATCCTCTAGATTTAAGAAGGAGATATACATATG
>yjiY
GAGGCAATTCCGACGTCTAAGAAACCATTATTATCATGACATTAACCTATAAAAATAGGCGTATCACGAGGCCCTTTCGTCTTCACCTCGATGGATCCCAAAAACGGCCAAAACCAGCAGTAAGCTGGTCACAATTTTGATACGTTTTAACATGGTTTCTCTTTCCTGTGGACCGATGCAAGATTTTCGGCCTGGAAAGGAAAAACTTTATGAATATCCCGCGGAGATTACGCCGAGTGAATTTTATTCACACTCTGAATTTAAAAAGCCATTATTTACATAAATTATTCACAATATAAATATGTGATATGAATCACATATTTATCGTCACTTAAACGACGCCTTTGCCGCTCAACCGCAAAACTGACCGCTTACATCCCTAAAATAACCACTCAGTTATTTACCTTACTTTACGCGCGCGTAACTCTGGCAACATCACTACAGGATAGCGGTCAATTTACCTCCTCAAACGCAACGCAAACCTAGAACGGCTTCGGCCAACTATTAATCAATACATGCCAGGTTTTACTATGGATACTAAAAAGATATTCAAGCACATACCCTGGGTGATTCTCGGAATCATCGGTGCATTCTGCCTCCTCGAGAGATCCTCTAGATTTAAGAAGGAGATATACATATG
>ilvL
GAGGCAATTCCGACGTCTAAGAAACCATTATTATCATGACATTAACCTATAAAAATAGGCGTATCACGAGGCCCTTTCGTCTTCACCTCGAGCTCAACAGTGATCGGGGGCGCATTTACTCCCAGGGCTGCGCGGGTATGAACAATTGACAGTGACATAAGCCCTCCTTGAGTCACCATTATGTGCATAAGATATCGCTGCTGTAGCCCGCTAATTCGTGAATTTTAGTGGCTGATTCCTGTTTATTTGTGCAAGTGAAGTTGAGTTGTTCTGGCGGTGGAATGATGCTCGCAAAAATGCAGCGGACAAAGGATGAACTACGAGGAAGGGAACAACATTCATACTGAAATTGAATTTTTTTCACTCACTATTTTATTTTTAAAAAACAACAATTTATATTGAAATTATTAAACGCATCATAAAAATCGGCCAAAAAATATCTTGTACTATTTACAAAACCTATGGTAACTCTTTAGGCATTCCTTCGAACAAGATGCAAGAAAAGACAAAATGACAGCCCTTCTACGAGTGATTAGCCTGGTCGTGATTAGCGTGGTGGTGATTATTATCCCACCGTGCGGGGATCCTCTAGATTTAAGAAGGAGATATACATATG
>argP
GAGGCAATTCCGACGTCTAAGAAACCATTATTATCATGACATTAACCTATAAAAATAGGCGTATCACGAGGCCCTTTCGTCTTCACCTCGAGAGTTCACCGTTCGCAAGCCCCTGTTTACAGGCAAATTGAGGCAATAACGCCACGCCATTCAACACAACCAGGGCGCGAACTCGCTGAGCGAAATGCATTAGCGCAAATCCCTGATCTTTTAAGCTGCGCTTTTAACCACGGATACAAATGTTACCCGCCGACGGCTTCGGTATATGCAACCTGACACAAAATTGTGTCATAGTGCAGGAAAAAGCATTTACCAGGAGCAGACAACAGCAATGAAACGCCCGGACTACAGAACATTACAGGCACTGGATGCGGTGATACGTGAACGAGGATTTGAGCGCGGATCCGCGCTCAAATCCTCCGGGATCCCGAACGAGGATTTGAGCGCGGATCCCGAACGAGGATTTGAGCGCGGAACGAGGATTTGAGCGCGGATCCTCTAGATTTAAGAAGGAGATATACATATG
>intB
GAGGCAATTCCGACGTCTAAGAAACCATTATTATCATGACATTAACCTATAAAAATAGGCGTATCACGAGGCCCTTTCGTCTTCACCTCGAGCTTCAGTGCCGAAGTGGCGAAATCGGTAGACGCAGTTGATTCAAAATCAACCGTAGAAATACGTGCCGGTTCGAGTCCGGCCTTCGGCACCAAAAGTATGTAAATAGACCTCAACTGAGGTCTTTTTTTATGCCTGAAATCCAGTGTTTATCTATCTTTCCCGCTATATTAACTCTCTCAAGGTCAACCGATATCAACGTACATCTACCAACATATGTTGGTACAGATGATGGTATTTCCGGTTCGATAATGCTTGTACCAACAGGGAGGGAATACGATGGCATTAACAGATATCAAAGTCAGAGCAGCCAAGCCAACGGATAAGCAATATTAGCTGACTGATGGTGGCGGTATGCATCTGCTTGTCCATCCAAATGGTTCTAAGTACTGGCGTTTGCAGTACCGTTGGATCCTCTAGATTTAAGAAGGAGATATACATATG
>argU
GAGGCAATTCCGACGTCTAAGAAACCATTATTATCATGACATTAACCTATAAAAATAGGCGTATCACGAGGCCCTTTCGTCTTCACCTCGAGTCGCTCTGCCAGCATAAAAGCATTCTGATTTCGATGATAAAAATAACACTTTCACTGTGCTCTGGATTTGTTTGATCCTTTTCAGGAAGGTAAAACCGTCTGTTCCGGGCAAGTCTATATCCATAATGATTAAATCAACAGGACGGGTTCGGAGATAATCGATGGTTATGCGATAATCATCCGTTTTCAGGACAATCTGCAATTCACTGTTTTTTTGCAACAGAACTTCAATAGACATTCTGATGATAGGATGAGTATCCATAATGATCACCGACGTTGGTTTCATAGTTACCAGTCTCATAGGAGCGGACAATTTTCCGTTAGGTCGGGAAATTGTACTTTGATACATGAAAATACGGGTTTTCTTGATTCAGACGCGCAGCGGTGTGCGTTTGTTTGCCGCTATGGATCCTCTAGATTTAAGAAGGAGATATACATATG
>yjiT
GAGGCAATTCCGACGTCTAAGAAACCATTATTATCATGACATTAACCTATAAAAATAGGCGTATCACGAGGCCCTTTCGTCTTCACCTCGAGCGACGCGTGTTACAGCAGATGAGTGATGAGCGGTTGAAGGATATCGGGTTACGCAGGGAGGATGTGGAGTGAGGGGGGATATAGATTTATATATAATAAAACGTTTTTATGTTTTTAAATTAAGTTATAAAAATTTTCCCGAGACAATTCATCAATAGGTATGGAGTGTACAGGAATATCTTCTTCACTAACCTCTTTAAACTCATGTCGATAACGGTCAAAAAACGCACAGTGATTACTTGTGTTTTTTGACTGACTTTACAACTCTCATTATTCGCTATTGTGCAGTTTCTCTAATTGTTTTATACCCTGGAAAGTTAAATGTCAGCTACTGAATACTTTTTGATTGTTTGAGATTTATTTTCATTTGAAATTATAAAATCAGGTGATAAATGAGTTGTGATTAATAGATGGTTGATATCATTTTTATCTAAAATTGATTTATAGTATCGACCTGAAAAAATAGTTGTTGCCGCCTGAGTAACTATACAATATTCTGAAAGGTTTTCTTTCAAATTAGAAATGTTGTGGGGTTTTGTTTTTGTATCTTTTATCTCTAAGGAGCTTGCTTTGGGTCAGGATCCTCTAGATTTAAGAAGGAGATATACATATG
>argW
GAGGCAATTCCGACGTCTAAGAAACCATTATTATCATGACATTAACCTATAAAAATAGGCGTATCACGAGGCCCTTTCGTCTTCACCTCGAGAAAGCAGAAGCACGCCAAAAAGCAGAACGTGCGGAAAACATTAAGAAAAATTATAAAAACCCGGCATAAATGGCGAGGGTTTAAGCAATCGAGCGGCAGCGTACTTACCCCGCACTCCATTAGCGGGTATACTCATGCCGCATTGTCCTCTTAGTTAAATGGATATAACGAGCCCCTCCTAAGGGCTAATTGCAGGTTCGATTCCTGCAGGGGACACCATTTATCAGTTCGCTCCCATCCGTAGGATCCTCTAGATTTAAGAAGGAGATATACATATG
>yjiJ
GAGGCAATTCCGACGTCTAAGAAACCATTATTATCATGACATTAACCTATAAAAATAGGCGTATCACGAGGCCCTTTCGTCTTCACCTCGATGGATCCGTTGCGATGGATGCCTCTGGTAATATTTATATCGTTAGCGAACCAAATCGTTTTTATCGCTTTACCCCTCAATCATCGCATTAACAGGCTGGCATGCTTCACCTTTTTGTTATTAACTTGTTAACAACAAAAATGACAAACAAGGTTAAACATGCCTTCGTCCACGCATCCCGTAGAACGCTTTTCTTTCAGCACCGCGCTTTTCGGGATGCTGGTTCTGACCTTAGGTATGGGTTTAGGCCGCTTCCTCGAGAGATCCTCTAGATTTAAGAAGGAGATATACATATG
>argI
GAGGCAATTCCGACGTCTAAGAAACCATTATTATCATGACATTAACCTATAAAAATAGGCGTATCACGAGGCCCTTTCGTCTTCACCTCGATGGATCCCCAGTTGTTCCGGGTTTGCCATGGCTCATTCCTCTTAATGTCCTGCCGATACTCTTATTGTCACACACCACTGACATTGCCTCCACCTTTGTGACAAAGATTTATGCTTTAGACTTGCAAATGAATAATCATCCATATAAATTGAATTTTAATTCATTGAGGCGTTAGCCACAGGAGGGATCTATGTCCGGGTTTTATCATAAGCATTTCCTGAAATTACTCGATTTCACGCCAGCTGAACTCAACAGCCTGCTGCAGTTAGCCGCGAAGCTGAACTCGAGAGATCCTCTAGATTTAAGAAGGAGATATACATATG
>yjiH
GAGGCAATTCCGACGTCTAAGAAACCATTATTATCATGACATTAACCTATAAAAATAGGCGTATCACGAGGCCCTTTCGTCTTCACCTCGATGGATCCCTGCAACTCAATCCTGCGCAGAGCCTTTTCCACACAGCGTAATTTTTCCGCTATGCAAAAAACGCATAGCCAGAAACATACTTGCATTTTCCCCATACCCACATGGCTGATAAGGTTTTTCAGTTCCAGGAATTTTCCTGGCTCAAGCAACACACAAACACAAAAAAACAATGGGGATTGTTATGACACAACAAGGGGATGCTGTAGCCGGGGAGCTGGCGACAGAAAAAGTGGGCATTAAAGGGTATCTGGCCTCGAGAGATCCTCTAGATTTAAGAAGGAGATATACATATG
>yjiM
GAGGCAATTCCGACGTCTAAGAAACCATTATTATCATGACATTAACCTATAAAAATAGGCGTATCACGAGGCCCTTTCGTCTTCACCTCGATGGATCCGTTGGCGGTTGTATTGGGCTAATTTTATATTTGCTGTCGCAGCTCCCGGCCTTGTTCCCCCTCGGCAATTTTTAGAAATCCATGAAAAACTAAGTGGCTAACCGCGAGAGAGATCAAATAAACCATACTAAAAGAATGGTAATAATGTGGCCTCTTTTCATTATCTCCCGTGGTACGGGGAAGGAAAATCATGTCACTTGTCACCGATCTACCCGCCATTTTCGATCAGTTCTCTGAAGCTCGCCAGACAGGCTTTCTCTCGAGAGATCCTCTAGATTTAAGAAGGAGATATACATATG
>argA_amiC
GAGGCAATTCCGACGTCTAAGAAACCATTATTATCATGACATTAACCTATAAAAATAGGCGTATCACGAGGCCCTTTCGTCTTCACCTCGATGGATCCTTTTCCCCGGTGGGTATTGATATAGGGAACCGAATGGCGGAATCCCTCGACCAACTCGGTTTTACGTTCCTTTACCACGGCACACCTCTTTGCATGATTATTCGAAATTAGTGTATTTTTATTCTGTTTTTTCGCAGGGTGCAAGTGTAAATTTTATGCGAGAGCGACTTTTTTATCAGTAATGCCGTGAATATAAAAAGAATGTTTACCGTTTATTAGATGACAGATTATGCGTCTTTCGCTAAAGTTTCCGGTCAAATTAGTCGTTTACTTGTTACACAGCTTAGATTTCTTTTGCTCGGGAGAGGCATGTCAGGACTCGAGAGATCCTCTAGATTTAAGAAGGAGATATACATATG
>argC
GAGGCAATTCCGACGTCTAAGAAACCATTATTATCATGACATTAACCTATAAAAATAGGCGTATCACGAGGCCCTTTCGTCTTCACCTCGAGCTTCCGTGGCGCTTATTGAAGGTGTGGCAATCAGAGCGCGGTAAATCTCGATAAATGGCGGTAATTTGTTTTTCATTGTTGACACACCTCTGGTCATGATAGTATCAATATTCATGCAGTATTTATGAATAAAAATACACTAACGTTGAGCGTAATAAAACCCACCAGCCGTAAGGTGAATGTTTTACGTTTAACCTGGCAACCAGACATAAGAAGGTGAATAGCCCCGATGTTGAATACGCTGATTGTGGGTGCCAGCGGCTACGCTGGCGCAGAGCTAGTGACCTATGTAAATCGCCATCCGCATATGGGATCCTCTAGATTTAAGAAGGAGATATACATATG
>argD
GAGGCAATTCCGACGTCTAAGAAACCATTATTATCATGACATTAACCTATAAAAATAGGCGTATCACGAGGCCCTTTCGTCTTCACCTCGATGGATCCGCCAGTGGGATCTGGAAGGTGTGCAGTTCCATCCAGAAAGTATTCTTAGCGAACAAGGACATCAACTGCTGGCTAATTTCCTGCATCGCTGATTTCTGATTGCCATTTAGTGATTTTTTATGCATATTTTGTGGTTATAATTTCACATTTGTTTATGCGTAACAGGGTGATCATGAGATGGCAATTGAACAAACAGCAATTACACGCGCGACTTTCGATGAAGTGATCCTGCCGATTTATGCTCCGCTCGAGAGATCCTCTAGATTTAAGAAGGAGATATACATATG
>argE
GAGGCAATTCCGACGTCTAAGAAACCATTATTATCATGACATTAACCTATAAAAATAGGCGTATCACGAGGCCCTTTCGTCTTCACCTCGATGGATCCGGTCACTAGCTCTGCGCCAGCGTAGCCGCTGGCACCCACAATCAGCGTATTCAACATCGGGGCTATTCACCTTCTTATGTCTGGTTGCCAGGTTAAACGTAAAACATTCACCTTACGGCTGGTGGGTTTTATTACGCTCAACGTTAGTGTATTTTTATTCATAAATACTGCATGAATATTGATACTATCATGACCAGAGGTGTGTCAACAATGAAAAACAAATTACCGCCATTTATCGAGATTTACCGCGCTCTGATTGCCACACCTTCAATAAGCGCCACGGAAGCTCGAGAGATCCTCTAGATTTAAGAAGGAGATATACATATG
>argF
GAGGCAATTCCGACGTCTAAGAAACCATTATTATCATGACATTAACCTATAAAAATAGGCGTATCACGAGGCCCTTTCGTCTTCACCTCGATGGATCCTGACAAAGTCATCGGGCATTATCTGAACATAAAACACTATCAATAAGTTGGAGTCATTACCCGGTAACAGATATATCGCCTCCATCACCGCTGAAGTAATGAAGTAAGGCAGCAAGCCTCGCCATGTTCTCCGCCATTTTAGAAGCATAATCCTTAAAATCATAAAGAAGGCCAATCATTCTCATTTCTGACTCGACCTGGTTGTAGAATTCGATCCAATGTCTTTCTGCTTCTGCAGAGAATCGGAGGCAGATACGATTATTTTCACACACGGACGGGTTTGCCTCCACCTTTGTAAGAAAGAATTGTGAAATGGGGTTGCAAATGAATAATTACACATATAAAGTGAATTTTAATTCAATAAGTGGCGTTCGCCATGCGAGGATAAAATGTCCGATTTATACAAAAAACACTTTCTGAAACTGCTCGACTTTACCCCTGCACAGTTCACTTCTCTGCTGACCCTTGCCCTCGAGAGATCCTCTAGATTTAAGAAGGAGATATACATATG
>argG
GAGGCAATTCCGACGTCTAAGAAACCATTATTATCATGACATTAACCTATAAAAATAGGCGTATCACGAGGCCCTTTCGTCTTCACCTCGATGGATCCCCGCCAGAAAAAGCGATACCAATACGTTGACCTACCGGGAGATGCTTGAGAATCGTCGTCATAAAATAACACCCTGCTTAATTAACTGATGATGAGCCTGGATTTCCGCTCTCACTGAATTTTTATGCAAAATAAATGAGTTTTCATTTAATCATCTTTTATCGGAGACAGGAAGAGTTTAGTGTGTTTTTTGTAAAATAATGCGCTTAAGGGAGAGCAGGAGAAGGCAAAAGTATTCAACAAATGAAAGTGAACTGGATATTCATTCACATGATTAGCAATAAACGTTGACAAAATGTGGCGTGGATCACTATAATGCCTGCAGATTTTACGTCCCGTCTCGGTACACCAAATCCCAGCAGTATTTGCATTTTTTACCCAAAACGAGTAGAATTTGCCACGTTTCAGGCGCGGGGTGGAGCAGCCTGGTAGCTCGTCGGGCTCATAACCCGAAGATCGTCGGTTCAAATCCGGCCCCCGCAACCACTTTCCCTTCTCGAGAGATCCTCTAGATTTAAGAAGGAGATATACATATG
>yggM
GAGGCAATTCCGACGTCTAAGAAACCATTATTATCATGACATTAACCTATAAAAATAGGCGTATCACGAGGCCCTTTCGTCTTCACCTCGATGGATCCACCAAAGATCCGCAGCAGATCCAGCAGATCTTCAATCAGTACTAATCGCCTCGCCCCGGTATCGTGCCGGGGCTTTTTCACTTCAGACTCACGTCCATTGCCAATTTTAATTACCCTAATGATAATCACCGGAATAAATTATTCCGCGTGAGGTTTTTCGGGTGAAAAAGCAATGGATTGTTGGCACGGCACTGCTTATGTTGATGACTGGTAATGCCTGGGCAGATGGCGAACCGCCAACTGAAAACTCGAGAGATCCTCTAGATTTAAGAAGGAGATATACATATG
>tyrS
GAGGCAATTCCGACGTCTAAGAAACCATTATTATCATGACATTAACCTATAAAAATAGGCGTATCACGAGGCCCTTTCGTCTTCACCTCGATGGATCCCCTGCATGACCGCTTTTTGTACCAGCGTGAAAATGATGCGTGGAAGATTGATCGTCTTGCACCCTGAAAAGATGCAAAAATCTTGCTTTAATCGCTGGTACTCCTGATTCTGGCACTTTATTCTATGTCTCTTTCGCATCTGGCGAAAAGTCGTGTACCGGCAAAGGTGCAGTCGTTATATACATGGAGATTTTGATGGCAAGCAGTAACTTGATTAAACAATTGCAAGAGCGGGGGCTGGTAGCCCAGGTGACGGACGAGGAAGCGTTAGCAGAGCGCTCGAGAGATCCTCTAGATTTAAGAAGGAGATATACATATG
>yggH
GAGGCAATTCCGACGTCTAAGAAACCATTATTATCATGACATTAACCTATAAAAATAGGCGTATCACGAGGCCCTTTCGTCTTCACCTCGATGGATCCCCAGAACCTGGGCTGAAAATTGCGACGCTTGCATGGTCACCGAATTCACTGTTGTTGGGGGCAAGATTGCAGCACAGCGACGGCAGGGTGTAAACCGGAACTTTCCGCAGCCACGGCCTTATCATGCTTGCATCCGGCAACTAACTTTGGATAATGCCCGTTTTCAGAACACTTTCACAAGCGACTAAACCTTTATGAAAAACGACGTCATTTCACCGGAATTTGATGAAAACGGCCGCCCACTGCGCCGTATCCGTAGTTTTGTGCGCCCTCGAGAGATCCTCTAGATTTAAGAAGGAGATATACATATG
>htrA
GAGGCAATTCCGACGTCTAAGAAACCATTATTATCATGACATTAACCTATAAAAATAGGCGTATCACGAGGCCCTTTCGTCTTCACCTCGAGTATTACCGTTGCCGCCTGCTGCAGGATTATATCAGCGGTATGACCGACCTCTATGCGTGGGATGAATACCGACGTCTGATGGCCGTAGAACAATAACCAGGCTTTTGTAAAGACGAACAATAAATTTTTACCTTTTGCAGAAACTTTAGTTCGGAACTTCAGGCTATAAAACGAATCTGAAGAACACAGCAATTTTGCGTTATCTGTTAATCGAGACTGAAATACATGAAAAAAACCACATTAGCACTGAGTGCACTGGCTCTGAGTTTAGGTTTGGCGTTATCTCCGCTCTCTGCAACGGCGGCTGAGACTTCGGATCCCGCTCGAGTATTACCGTTGCCGCCTGACGGCGGCTGAGACTTCGGATCCTCTAGATTTAAGAAGGAGATATACATATG
>iaaA
GAGGCAATTCCGACGTCTAAGAAACCATTATTATCATGACATTAACCTATAAAAATAGGCGTATCACGAGGCCCTTTCGTCTTCACCTCGAGGTTTCCTGGGCGGTCAGTGGGGTGACGCGAGAAAGCATCTCATTAAGCGCGGTGTCGAGCGACATCAATCCGGTGGTAAATTCCATGAAAACACTCCTGCGGAGGCAAAATCGAATTTGCCTATTATGTCAGAAAAACGCCACAGACTGTATGCCACCTCGGGCGTAGCGCTGGGTCCTGCCTTTACATGCCATATCCATCTTTCTATATTCAAAAATTGAATGAGTAATTCATAAAAATTCTGATATTTATAGCAAAAGTGGCGAACCACCCTTAATGGACGAATACTATGGGCAAAGCAGTCATTGCAATTCATGGTGGCGCAGGTGCAATTAGCCGCGCGCAGATGAGTCTGCAACAGGAATTACGCTACATCGAGGCGGGATCCCGGATCCTCTAGATTTAAGAAGGAGATATACATATG
>yggD
GAGGCAATTCCGACGTCTAAGAAACCATTATTATCATGACATTAACCTATAAAAATAGGCGTATCACGAGGCCCTTTCGTCTTCACCTCGATGGATCCCGGTATCCAACAGACGGCGAATGGGGTGCGGACGCAGACATTACTGATCGGCGGCGCGGACCAAACGTGTAATATAATAGACTCCCTGCATTGATGGTGATCTATCGGAAGACCAATGGCGACGCTGACAGAAGATGATGTGCTTGAGCAACTGGATGCACAGGACAATTTATTTTCATTTATGAAAACTGCGCATACCATTTTGCTCCAGGGGCTCGAGAGATCCTCTAGATTTAAGAAGGAGATATACATATG
>citT
GAGGCAATTCCGACGTCTAAGAAACCATTATTATCATGACATTAACCTATAAAAATAGGCGTATCACGAGGCCCTTTCGTCTTCACCTCGATGGATCCATCTCCGGCAGTTCGACAGGGAGTGTATCGAACGAAATCTCAGTCCAGGCGGCAGTGCTGACCTACTGATCCTTACCTGGTTTTTAGCACAGATTTAATTATTTAAGCACTTGATAAATTTGGAAATATTAATTTTCGGAGAACCCGTATGTCTTTAGCAAAAGATAATATATGGAAACTATTGGCCCCACTGGTGGTGATGGGTGTCATGTTTCTTATCCCTGTCCCCGACTCGAGAGATCCTCTAGATTTAAGAAGGAGATATACATATG
>ysgA
GAGGCAATTCCGACGTCTAAGAAACCATTATTATCATGACATTAACCTATAAAAATAGGCGTATCACGAGGCCCTTTCGTCTTCACCTCGATGGATCCGGACGATGGCAAGCGTAGCCCCTTGTAAATCGTTTTTAGTGAGGCCGAGATGAAAAACATCAGACTTGGACATATACAACTCCTCTGTGAATCGGTTTAGTCAGAAGAAGCAAAAAGACACTTTACCGAAGGGTTTAACATTTTTTCGTGATACTCATCACCATGACGCAAATGCGTTGCATAAATTTACCCACCAAAAGTGATGCAAATCACATAAATCACCCTTCATTCTGCAGGACTGCATAAAAGATGAGCCGATTCAGGCAATGTGATTTGTTGCATGCTGACTATAGTTAACATTGCGCAACATTTTTATAAGGGTACGGAGAATACCATGGCAACAACACAACAATCTGGATTTGCACCTGCTGCATCGCCTCTCGCTTCGACCATCGTTCAGACCCCGGACGACGCGATTGTGGCGGGCTTCACCTCTATCCCTTCACAAGGGGATAACATGCCTGCCTCGAGAGATCCTCTAGATTTAAGAAGGAGATATACATATG
>sstT
GAGGCAATTCCGACGTCTAAGAAACCATTATTATCATGACATTAACCTATAAAAATAGGCGTATCACGAGGCCCTTTCGTCTTCACCTCGAGTGGTGTTTGGCATTCTGGTGATGACGTTTATTATCAACGCCTGGGTGAATTATCGGCATGATAAGCAGCGGGGTGGATAATTTTTAATCTGCCTAAGCCGTGTACCCTGTCATTAACATGAGCACCGTTTTCTCCCTCTCCCTTCCAGGGAGAGGGTCGGGGTGAGGGTAATTTTTCGCACCGATGCTGGCCTGTTCCCCTCACCCTAACCCTCTCCCCAAACGGGGCGAGGGGACTGACCGAGTCCTTTTTTGATGTTGTCATCAGTCTGGAAGCCGCACGTTGGCTTTATTTTTATGTCAAAGAAATGTAACCATTAAGTTTCAAAATATGACCTCTCTTTAAAATCCAGCATTTTTCGCTTCCCGAAGCTGTAACTTTCCTTATACTCGACCTTGCAAACACTTTGTTACATCCTGAAAGATGCGTCGACAGAACGCACCAGGGATGTGCGACAACACAATGAAAGGATCGAAAAATGACTACGCAACGTTCACCGGGGCTATTCCGGCGTCTGGCTCATGGCAGCCTGGTAAAACAAATCCTGGTCGGCCTGGATCCTCTAGATTTAAGAAGGAGATATACATATG
>yiiF
GAGGCAATTCCGACGTCTAAGAAACCATTATTATCATGACATTAACCTATAAAAATAGGCGTATCACGAGGCCCTTTCGTCTTCACCTCGAGAAAGCAAAGGGAGGCAGGCAAAAGGGGGAGGTAGTTGGTGTTGATGATCAGTGTAAGGAGCATAAGGAATGACAAAAATTTTTCATTCTTGAATATAAAAAACAGATGCCCTTATTCTGGTATTAATACAAGGCTGTTTTACTTGAACTTATAATAACTGCAACTGTTACATCATATCTGGAAAACGCCTCGCAAAAATAAAAAATGATGCGTAAATGAGCTTTCTTTAAAGATTCGGCAAGGGTACTTTTCTCTCCATAGATTCAAAAATGATATTGGCGAGATATTTATGAACTCTCTGGCAGGTATAGATATGGGCAGAATTTTACTCGATTTATCGAATGAGGTGATTAAGCAACTTGATGATCTCGAGGTGCAGCGTAATCTTGGATCCTCTAGATTTAAGAAGGAGATATACATATG
>yiiQ
GAGGCAATTCCGACGTCTAAGAAACCATTATTATCATGACATTAACCTATAAAAATAGGCGTATCACGAGGCCCTTTCGTCTTCACCTCGATGGATCCAGAAATCACGGCGTCCAATACGCCCTTTAAATGAGAATAACCATTGCTGTATGGTCATGTAAGTTCCTTGATGGTTGTCTTTTCCAGGATTCTACCCTTTTGACAAGGGCGACAGATATCGTTTTAATCGGAGCCAGTCATAACAAAAGGTACTGTCAATGAAGCCAGGGTGTACGCTGTTTTTTCTCTTATGTTCTGCATTAACCGTTACAACAGAGGCGCATGCACAAACACCAGATACGGCAACGACCCTCGAGAGATCCTCTAGATTTAAGAAGGAGATATACATATG
>yiiP
GAGGCAATTCCGACGTCTAAGAAACCATTATTATCATGACATTAACCTATAAAAATAGGCGTATCACGAGGCCCTTTCGTCTTCACCTCGAGGAGCAGTTGCGTGACGTGACGCAATGGCAAAAAAGTTCATCGTTGAAGCTATTGAGTAGTAGCAACTCACGTTCCCAGTAGTAAACCCTGTTTTCCTTGCCATAGACACCATCCCTGTCTTCCCCCACATGCTGTGGGGGTTTTTTTTATCCTCAATTTGCCTGCTGCTTAATGCATTGCAGATGATTTGCTTCCGTTATACTAGCGTCAGTTGATAGCGGGAGTATTTATGAATCAATCTTATGGACGGCTGGTCAGTCGGGCGGCGATTGCTGCGACGGCGATGGCTTCGCTGCTATTGCTGGATCCTCTAGATTTAAGAAGGAGATATACATATG
>citC
GAGGCAATTCCGACGTCTAAGAAACCATTATTATCATGACATTAACCTATAAAAATAGGCGTATCACGAGGCCCTTTCGTCTTCACCTCGATGGATCCCAGCGGAAATGCCAGTCTTTGGAAAAATGCAAACTGTTTATTCTCGTTAAGCTGCAACATTGTTTTCCTTGCGGGTTGTCCCGAGCCTCTTTGACGGATGTAATTAAAATGTTGAATCAAAATACATAGATATTAATTATGATCGTGGCAAATTTTATTCATTAAATCAATTAAATCACTTAAACCTGCGAGTCATTTCGTAATTACATTAATTAAAAAACTTAAAATCATTAAATAAATAAAAAACCACTAACTCTATGTGAAATAAATCAAAATTTCACGCCGAAATACTCCTTAGGATGTATAGCGAAAGGAGAAAAAGATATACCTCGATCACCCCCTTTCTCCCAAGTGAAAATAAAAGGTTATCAGTTTGCAACATTGAACAACATTCGTTGCAAATCGATAACAACATGCACCTTCAGGACTCGAGAGATCCTCTAGATTTAAGAAGGAGATATACATATG
>yiiU
GAGGCAATTCCGACGTCTAAGAAACCATTATTATCATGACATTAACCTATAAAAATAGGCGTATCACGAGGCCCTTTCGTCTTCACCTCGAGTAGTGCTGCAACGCAACCCACACCGAAGAAAATCAACAACCCGGTACCGAGGAATTCAGCAATGCACTGGCCTTTCAAGGTTGATGTTTGACTCATAATCGGATCCTGAAGAGTTAATGTTTGTTGTATGCGTGAAAGTCACGGACCTCCACGATGCTTGTAGGCATGCTGTAAACTTATCGTTAACGAGCAAAAACGAGAAATATCGAACTTAAAATGTGTGTGCCTCGTCATAAAATGAGCGTTATCGCGCCATTTATTCCATCTGATTGTACATGATGCATGTTTGTTAGATCATTCGCGCAACAAATTTATTAACATTTTCGATTGATGTGGATTATGTCACCAGGAGAAGGATGAAAAGTGTGGCAAACCGTAATCTGCAAGGCGTGCCGCTGGACAGCGATGGCGCGGCTTCATACAATCGGAGCTAACTAAAGTGCGCTCGTATTTATTAAGGCGTCACCGGTAATCGGGACGAGGATTTTTATCCATCAACGCCTTGCAATTCAGGAGAGGTATGACAATGTCATTAGAAGTGTTTGAGAAACTGGAAGCAAAAGTACAGCAGGCGAGGATCCTCTAGATTTAAGAAGGAGATATACATATG
>tyrV
GAGGCAATTCCGACGTCTAAGAAACCATTATTATCATGACATTAACCTATAAAAATAGGCGTATCACGAGGCCCTTTCGTCTTCACCTCGATGGATCCGGCCAAAGGGAGCAGACTGTAAATCTGCCGTCATCGACTTCGAAGGTTCGAATCCTTCCCCCACCACCTCGAGAGATCCTCTAGATTTAAGAAGGAGATATACATATG
>degQ
GAGGCAATTCCGACGTCTAAGAAACCATTATTATCATGACATTAACCTATAAAAATAGGCGTATCACGAGGCCCTTTCGTCTTCACCTCGAGAAGCCAGCAACGATCAGGCACCGGTGCAGATGCCTCGCGACTATTCTGAAGGCGCATCCGGCCTGCTGCGTACTGGCGCGAAGCGCGACTAATTTATTTTTCGGGCGCAGCCATTGCGCCCTCCTCTTCTCTCCCTCCCCGACTATCATTTAATCTGGTGTCTCATTGTTAGCCGTCTGAAAATTCAATAACATCAAACTGTTTTGAATCTCTTTTCTTATCATTCAGGTACGAGAGCAGGAATAATGAAAAAACAAACCCAGCTGTTGAGTGCATTAGCGTTAAGTGTCGGGTTAACTCTCTCGGCGTCATTTCAGGGGATCCTCTAGATTTAAGAAGGAGATATACATATG
>yphH
GAGGCAATTCCGACGTCTAAGAAACCATTATTATCATGACATTAACCTATAAAAATAGGCGTATCACGAGGCCCTTTCGTCTTCACGTCGACGGAGTCATGGTGCCCTCAATATTAACAAGACATACTGAATTAAAAGATTTGTGGCAGTGTATTGAACAATCTGGCAATGTTTTCGCGGAATAATCACGCAATTAACTAAACAAGGTTTAGTGAAGATGAGAGCCTGCATTAATAATCAACAGATTCGCCACCATAACAAATGCGTGATTCTGGAACTGCTGTACCGGCAAAAGCGCGCCAATAAATCAGGATCCTCTAGATTTAAGAAGGAGATATACATATG
>hybO
GAGGCAATTCCGACGTCTAAGAAACCATTATTATCATGACATTAACCTATAAAAATAGGCGTATCACGAGGCCCTTTCGTCTTCACCTCGATGGATCCTTTATGGCCGGTTATCGCCTCGAAAATTGATCAAACATACGTATTATCTTGCTTTAATTAATTACACTAATGCTTCTTCCCTTCGTTTTAGCGCCCCGCCGCAGTATCATGATATCGATAACCATAATAAATGTGTGGTAAATGGCGCATCGATCGCATTATTGATTTTGCGATTGAGGCAAAATATATGCCAGGTCTTCGCAACGGAATAACTATAAATGACTGGAGATAACACCCTCATCCATTCTCACGGCATTAACCGTCGTGATTTCATGAAGCTTTGTGCAGCATTAGCCGCCACCATGGGGTTAAGTAGCAAAGCCGCTGCAGAGATGGCCGAATCGGTTACTAACCCGCAGCGTCCGCCAGTTATCTGGATTGGCGCGCAGGAGTGCACCGGTTGTACGGAATCTCTGCTTCGTGCAACGCTCGAGAGATCCTCTAGATTTAAGAAGGAGATATACATATG
>yphF
GAGGCAATTCCGACGTCTAAGAAACCATTATTATCATGACATTAACCTATAAAAATAGGCGTATCACGAGGCCCTTTCGTCTTCACCTCGATGGATCCGCGGCATTATTCACCACCGTGATGCCTTTTATTTTTAACCGCGTTCACTAAACCCTATTAACTGTAATATTTGAGCGGCACGCGCTGCCGCTCATCACAAAATAATTAGAATAAGCCGTTGTTAATAAAAACCCTACAGGAGGCTCTATGCCTACAAAAATGAGAACAACCCGTAATCTATTATTAATGGCTACGCTATTAGGTAGCGCACTATTTGCCAGGGCTGCGGAAAAAGAACTCGAGAGATCCTCTAGATTTAAGAAGGAGATATACATATG
>accB
GAGGCAATTCCGACGTCTAAGAAACCATTATTATCATGACATTAACCTATAAAAATAGGCGTATCACGAGGCCCTTTCGTCTTCACCTCGAGACGGGAAAAGCGGTTAGCCGGACAGCTTTCGTCGAACACCTTGGTCAGGAAGTTATACAACATCATCCAAACTGGAAAGTCATGATTTCGACTGACCACAAATTGATGCGCATTGATACTCCACTAAACAGCTATTATTGATACGCCTCCGTCGCCTGTTAGGTTTATGTTGCTTTGCCTGGGCGACGCTACGCTTAGCCCCTTACTTATTTCTGGTACCATGGGGTGAATAATCTGATTTTGTTTGACTACAAATTAATCACTCGAACCTATTTAATGCTGAGCATTGTCAATCGGTTAATTTTGCGTGCTTTAGCATTCACATCTATCCAGACGATGCAGTGAAAATTGGGTAATCCCCAGCAACCGCTGCGTAATGTCGTCTATCTTGTCGCGATCCTGGCATCCCTACATTATTTGTGGTCTGTGAAGATTATCTCATTGCAGCCCCTCATCTTCGCAGGGCTGGCTTTTCAGCTTTTCACCTTACGTTATAAGAAGTTCCGTCGATGATGGCGCTAATTTCGTGAATTGTGCGGCTTGTTGCAAATTACACGGTGTTGAAGGTTATTTACATGTTAGCTGTTGATTATCTTCCCTGATAAGACCAGTATTTAGCTGCCAATTGCTACGAAATCGTTATAATGTGCGACCTCGTCCTCCCTGACGCAGTTTTTGCGCTGCGGAAAAGGTGACATTGGCGCAACGAAGGTATATTTTGTTTTTTGCCGGAGGATAGCAGCAGATCGCTGCACAATGTCCGTCAAGTCTAACATTGACACTCTGGGGCAAAATAGACCGGCGTCCCGGCCTGCTGGAATTTATCGCTATGCATACAGCTGTCGGGGCATACGCTTTACAGACGGCGGTGAAACGCCTGTCACAATCACACTAAACAAAGAGTACGGAACCCACTCATGGATATTCGTAAGATTAAAAAACTGATCGAGCTGGTTGAAGAATCAGGCATCTCCGAACTGGAAATTTCTGAAGGCGAAGAGTCAGTACGCAGGATCCTCTAGATTTAAGAAGGAGATATACATATG
>iap
GAGGCAATTCCGACGTCTAAGAAACCATTATTATCATGACATTAACCTATAAAAATAGGCGTATCACGAGGCCCTTTCGTCTTCACCTCGAGTTTGAGAATTCTGCCGCCACCTCGCGAATAATGTGGATGCTTTCCGCCTCCAGTTGCCGCAGGTGAGTAAGTCGTATTTGATCCATAACCGTTCCTTTGCAATACCGCTATTTTCTTGCCATCAGATGTTTCGACTATAGGGAGCGTAAGAGAACGAATGAAATTACCAATTAGAATGAGTAGTTCCTTAACGGAATAACGATTTGGCAAAGCTAATATCAAAAAGTGCTTAAGGCACCGGATTTCGGGCGTTTAGGAAGATTTGAAATTGTTTTAGCGCAGCGGCAGTTTCATACTATGGCGGTAAAAAAATTTGCATGGTATTTAAGGACTCACTATGTTTTCCGCATTGCGCCACCGTACCGCTGCCCTGGCGCTCGGCGTATGCTTTATTCTCCCCGTACACGCCTCGTCACCTAAACCTGGCGGGATCCTCTAGATTTAAGAAGGAGATATACATATG
>smpA
GAGGCAATTCCGACGTCTAAGAAACCATTATTATCATGACATTAACCTATAAAAATAGGCGTATCACGAGGCCCTTTCGTCTTCACCTCGAGGCGGTTACAAGAGCTGGCGCGCCTGCTTGGTGGCAGTGAAGTCACACGTAATACACTGGCGAATGCGAAAGAACTGCTTGCAGCGTAAACTTTTTTCCTGCTTCACGGTCAGAGTAAACAGCAAAACGCCGTAAGACCGGAAAGCAAAAGGTTTTAAAGTGATGAAAGGTCTATTATCATCGGCATATTACAGATGAGCCACGTACTGCTCGGGCCCGAAAAGGAATCAAATCACTATGCGCTGTAAAACGCTGACTGCTGCAGCAGCAGTACTATTGATGTTGACCGCAGGCTGTTCCACTCTGGAGCGAGTGGTTTACCGTCCTGACATCAACCAGGGGAACTATCTGACCGCTAACGACGTATCCAAAATACGTGTTGGCATGACGCAACAACAAGTTGCGTACGCATTGGGTACACCGCTGATGTCCGATCCATTTGGTACGAATACCTGGTTCTATGTCTTCCGCCAGCAACGGATCCTCTAGATTTAAGAAGGAGATATACATATG
>smpB
GAGGCAATTCCGACGTCTAAGAAACCATTATTATCATGACATTAACCTATAAAAATAGGCGTATCACGAGGCCCTTTCGTCTTCACCTCGAGCGCGCTGTAGGGTACCAGTGCGGTCCGGCTAATCTGAGGCATAACAATTTCCATCAACAAAAATCCAACAAATAATATCATTTATCCTGCTGTAAAAAAAACGCTATCCCGGCGCTGGGTAACATCGGGTTCATGCTAAGATAGAGCCTTGTCCCCCGCAGGATTGATATGGGGTGTTTTCGATTTCAGATTACCGATGATTCACGACGCTTATGACGAAGAAAAAAGCACATAAACCTGGTTCAGCGACCATCGCGCTTAACAAGCGCGCCCGTCACGAATACTTGGATCCTCTAGATTTAAGAAGGAGATATACATATG
>serU
GAGGCAATTCCGACGTCTAAGAAACCATTATTATCATGACATTAACCTATAAAAATAGGCGTATCACGAGGCCCTTTCGTCTTCACCTCGATGGATCCCAGGGAAGGGCAGTTTGATGTGCTGATTCTTGTACTTTCCAGGGCCACTTAATCATCGTTTTGCTCGCAAACTCGTCACTTGAACAAAATTGCACGGACAGGGACTGTTAAAATGCCAAATTTCCTGGCATCATGGCAACCATCTGAACGGAGAGATGCCGGAGCGGCTGAACGGACCGGTCTCGAAAACCGGAGTAGGGGCAACTCTACCGGGGGTTCAAATCCCCCTCTCTCCGCCACTTTCTCGAGAGATCCTCTAGATTTAAGAAGGAGATATACATATG
>pnp
GAGGCAATTCCGACGTCTAAGAAACCATTATTATCATGACATTAACCTATAAAAATAGGCGTATCACGAGGCCCTTTCGTCTTCACCTCGATGGATCCCGCATGGTTTCTCAGCGTCGTAAACTGCTCGACTACCTGAAACGTAAAGACGTAGCACGTTACACCCAGCTCATCGAGCGCCTGGGTCTGCGTCGCTAATTCTTGCGAGTTTCAGAAAAGGGGGCCTGAGTGGCCCCTTTTTTCAAGCTGACGGCAGCAATTCACTGGAAACTAATGTATTGTTGCTATGAATGATCTTCCGTTGCAGAGGTTCGCGCGGCTAATGAGAGGCTTTACCCACATAGAGCTGGGTTAGGGTTGTCATTAGTCGCGAGGATGCGCAGAAGATCGGGTATTAACACCAGTGCCGTAAGGTACTGTCTAAGAAAGAGAAAGGATATTACATTGCTTAATCCGATCGTTCGCTCGAGAGATCCTCTAGATTTAAGAAGGAGATATACATATG
>serB
GAGGCAATTCCGACGTCTAAGAAACCATTATTATCATGACATTAACCTATAAAAATAGGCGTATCACGAGGCCCTTTCGTCTTCACCTCGAGCTGCATCAGCGCCACTAACAAGGCAAGACAGAACAGGACAATCACTGCCCGATGCAGCCGGAATTTCAGTTTTGTGCGAGCCATCTTCCACCCTTTGAAAATTTGAGACTTAATGTTGCCAGAAGCAATGGATACAAGGTAGCCTCATGCGTTATTTTCCCTGCTTCGAACGATTTTACAGGAGCCTTAATGCCTAACATTACCTGGTGCGACCTGCCTGAAGATGTCTCTTTATGGCCGGGTCTGCCTCTTTCATTAAGTGGTGATGAAGTGATGCCAGGATCCTCTAGATTTAAGAAGGAGATATACATATG
>serC
GAGGCAATTCCGACGTCTAAGAAACCATTATTATCATGACATTAACCTATAAAAATAGGCGTATCACGAGGCCCTTTCGTCTTCACCTCGAGTCATATGAAAGCGGGGGAAAAACAATTATGTCCGCGCTGTGCAAATCCAGAATGGACGAAGGCAAGTCGGGCAAAACGGGTGACCTGACAGTAAAAACATCGGCTTTTTGCTAATAATCCGAGAGATTCTTTTGTGTGATGCAAGCCACATTTTTGCCCTCAACGGTTTTACTCATTGCGATGTGTGTCACTGAATGATAAAACCGATAGCCACAGGAATAATGTATTACCTGTGGTCGCAATCGATTGACCGCGGGTTAATAGCAACGCAACGTGGTGAGGGGAAATGGCTCAAATCTTCAATTTTAGTTCTGGTCCGGCAATGCTACCGGCAGAGGTGCTTAAACAGGCTCAACAGGAACTGCGCGACTGGAACGGTCTTGGGGATCCTCTAGATTTAAGAAGGAGATATACATATG
>serA
GAGGCAATTCCGACGTCTAAGAAACCATTATTATCATGACATTAACCTATAAAAATAGGCGTATCACGAGGCCCTTTCGTCTTCACCTCGATGGATCCATTGGCACACCTGACGGTGTCAAAACCATTGTGAAATGATCTGACGGGGGAACCTCCCCCGTTAAAAAAATTCTCTTCATTAAATTTGGTGACATGTGTCACGCTTTTACCAGGCAATTGTCGATTGCTCTAAATAAATCCTCTAAACCAGCATATTCATCCAAGAATTACCTTTGCGTGATATTTCCTCAACATCGCGACGCAAACGTTCATATTGCCGCAATATTATTTTTTGATATGTTGAAAGGCGGATGCAAATCCGCACACAACATTTCAAAAGACAGGATTGGGTAAATGGCAAAGGTATCGCTGGAGAAAGACAAGATTAAGTTTCTGCTGGTAGAAGGCGTGCACCAAAAGGCGCTGGAAAGCCTTCGTGCACTCGAGAGATCCTCTAGATTTAAGAAGGAGATATACATATG
>alaS
GAGGCAATTCCGACGTCTAAGAAACCATTATTATCATGACATTAACCTATAAAAATAGGCGTATCACGAGGCCCTTTCGTCTTCACCTCGATGGATCCGCGAAATTTTGCCGACTGAACGCATACGGTATTTTACTTCCCAGTCAAGAAAACTTATCTTATTCCCACTTTTCAGTTACCAGCCCGGCGGTTAAGACACGCTGGAGCTGGTGGCGATATTTCGTTAGCTTGATTTCAGGATAATTATGAGCAAGAGCACCGCTGAGATCCGTCAGGCGTTTCTCGACTTTTTCCATAGTAAGGGACATCAGGTAGTTGCCAGCAGCTCCCTGGTACCCCATAACTCGAGAGATCCTCTAGATTTAAGAAGGAGATATACATATG
>yqhH
GAGGCAATTCCGACGTCTAAGAAACCATTATTATCATGACATTAACCTATAAAAATAGGCGTATCACGAGGCCCTTTCGTCTTCACCTCGAGTGATTTTATCCGCCCGAACAGCGGCAGCCTACTTAAGCAGATTGAGGCAAAAACTGCCGCCAGATTAAAGCAATGAGCTGAATTAAATAACAATTAGCCGGAACAATAAATAAAAGGGAACACTATATGAAAACGATTTTCACCGTGGGAGCTGTTGTTCTGGCAACCTGCTTGCTCAGTGGCTGCGTCAATGAGCAAAAGGTCAATCAGCTGGCGGGATCCTCTAGATTTAAGAAGGAGATATACATATG
>rrmA
GAGGCAATTCCGACGTCTAAGAAACCATTATTATCATGACATTAACCTATAAAAATAGGCGTATCACGAGGCCCTTTCGTCTTCACCTCGATGGATCCTTCAGGACGGCCAGAAAGGTCCGGCAGCTGTTAACGTAACAGCTATCTGATCGAATCCACTGATCTGAAGTGTGAATACGCTTCAATCTCGCTATAAAGCCTCGTCGAATGCGAGGCTTTTTACTATGCTTTATCTTCGCTCCTGGCGTTCGGATATTTGCCCGCCGCGTGATTCGCGTTACACTTGCGGCCTTTAGTATCCTGCCGGAGTTGTCATGTCTTTTTCCTGTCCACTTTGCCATCAGCCTCTTTCGCGTGAAAAAAACAGCTATATCTGTCCCCAGCGACATCAGTTCTCGAGAGATCCTCTAGATTTAAGAAGGAGATATACATATG
>aroL
GAGGCAATTCCGACGTCTAAGAAACCATTATTATCATGACATTAACCTATAAAAATAGGCGTATCACGAGGCCCTTTCGTCTTCACCTCGAGGGCGGACCAGATAGCCTTTCACAACGTGACCGCCAGGCCTTTGCCGCGGAGCTGGAGAAGTGGTGGCTGGAAGTGCAACGTAGTCGTGGCTAAATGTAATTTATTATTTACACTTCATTCTTGAATATTTATTGGTATAGTAAGGGGTGTATTGAGATTTTCACTTTAAGTGGAATTTTTTCTTTACAATCGAAATTGTACTAGTTTGATGGTATGATCGCTATTCTCATGACACCGGCTTTCGCCGCATTGCGACCTATTGGGGAAAACCCACGATGACACAACCTCTTTTTCTGATCGGGCCTCGGGGCTGTGGTAAAACAACGGTCGGAATGGCCCTTGCCGATTCGCTTAACCGGATCCTCTAGATTTAAGAAGGAGATATACATATG
>yjeB
GAGGCAATTCCGACGTCTAAGAAACCATTATTATCATGACATTAACCTATAAAAATAGGCGTATCACGAGGCCCTTTCGTCTTCACCTCGAGGCTGACTGGTGTGCCGATCGATATCATCTCTACCGGTCCGGATCGTACTGAAACCATGATTCTGCGCGACCCGTTCGACGCGTAATTCTGGTACGCCTGGCAGATATTTTGCCTGCCGGGCGAACAGTGTGATACATTGCTGTGTCGGGTAAGCCATTACGCTATCCGACACAGTGTTAAATCCTCGCTTTTTTCCTTCCCCGAACTGAAATAAATTAGCGACACAGCTTGTGGCTGGTTTATCATCAATATAAATGTATTTTTTCCCGATTTCCCTTTTGAGGTTGATGTGCAGTTAACGAGTTTCACTGATTACGGATTACGTGCGCTGATCTACATGGCGTCATTGCCAGAAGGGCGGATGACCAGTAGGATCCTCTAGATTTAAGAAGGAGATATACATATG
>sulA
GAGGCAATTCCGACGTCTAAGAAACCATTATTATCATGACATTAACCTATAAAAATAGGCGTATCACGAGGCCCTTTCGTCTTCACCTCGATGGATCCCCCAACGTTGCCAGGTATTCTTGTGATTTATAGATCCGCTTATAGGAGAGGCTTTTCATAAAATTCCTTTTAAAATCATAACATAAAAGAATGATTCACATTAACGGATCCGTTAACTACGAAAATAGGCAACTTATTCTTAAGGGGCAAGATTAATTTATGTTTTCCCGTCACCAACGACAAAATTTGCGAGGCTCTTTCCGAAAATAGGGTTGATCTTTGTTGTCACTGGATGTACTGTACATCCATACAGTAACTCACAGGGGCTGGATTGATTATGTACACTTCAGGCTATGCACATCGTTCTTCGTCGTTCTCATCCGCAGCAAGTAAAATTGCGCGTGTCTCTACGGAAAACACTACAGCCGGGCTCTCGAGAGATCCTCTAGATTTAAGAAGGAGATATACATATG
>gyrB
GAGGCAATTCCGACGTCTAAGAAACCATTATTATCATGACATTAACCTATAAAAATAGGCGTATCACGAGGCCCTTTCGTCTTCACCTCGATGGATCCTTGTCAGCGCGATCAGTGCTGAACACGTTATAGACATGTCGGACGAAAATTCGAAGATGTTTACCGTGGAAAAGGGTAAAATAACGGATTAACCCAAGTATAAATGAGCGAGAAACGTTGATGTCGAATTCTTATGACTCCTCCAGTATCAAAGTCCTGAAAGGGCTGGATGCGGTGCGTAAGCGCCCGGGTATGTACTCGAGAGATCCTCTAGATTTAAGAAGGAGATATACATATG
>yhiR
GAGGCAATTCCGACGTCTAAGAAACCATTATTATCATGACATTAACCTATAAAAATAGGCGTATCACGAGGCCCTTTCGTCTTCACCTCGAGGCCTTAGTCACGGCTGGAACGACATGTTCCGGGAGAATTTTAGAAAACGGAGGCAATTCAAAGGGAGTCAGTAACGGATTCGTCATTCGCGCAGTCCTGGTTAAAGAGGTTAAGGAAGCGCTCAACAGGCGCTTTACATAATGTGTGTAGCATGGGGTTAAGTGTAGTGAATTTCAATGAGAAACGTTACGCTTTCGCGGCGGCGGCCTCTTTTCGGTATACTGTCCTGATACGCTTTTGTGCGCCCCGAATACGGGCCGATTTTTACTTACCGGAACACCTTTACCCATGCTCAGTTATCGCCACAGCTTTCACGCTGGCAACCACGCCGACGTCCTTAAACATACCGTTCAGAGCCTGATCATCGAGTCGCTGGGATCCCGCCTGATCATCGAGTCGCTGGGATCCTCTAGATTTAAGAAGGAGATATACATATG
>sohB
GAGGCAATTCCGACGTCTAAGAAACCATTATTATCATGACATTAACCTATAAAAATAGGCGTATCACGAGGCCCTTTCGTCTTCACCTCGAGATACGTCATCGCGGCTTCACGACCAATACCATCGCTGGCTCCCGTCACCAGGATAATGCGATCATTGAGTAAATCTTGTTTTGGCTGGTAATGCATGGCTACTCCTCAACGACGTTGTCTGTCGCGCTGCCAGTGTACTTTATGACTTTGGGGCTTTATGCCTGAAACAGAAGGGCATTTCAATCAGCCTGGGGCGATAACACCGCAAAATGGATACTTTGTCATACTTTCGCTGCAATAACATCTCTGCGAGACGGCTTAACATGCCTGTTGTAAACTGTGAGCCAAAGCGTTGTTTAACCAAGGTGGGGACTCGTGGAATTGTTGTCTGAATATGGTTTGTTTTTGGCGAAAATCGTTACCGTTGTGCTAGCGATTGCGGCGATTGCCGCCATTATTGTCAGGATCCTCTAGATTTAAGAAGGAGATATACATATG
>sohA
GAGGCAATTCCGACGTCTAAGAAACCATTATTATCATGACATTAACCTATAAAAATAGGCGTATCACGAGGCCCTTTCGTCTTCACCTCGAGGCCAGCGGGAAGAAGAAAACCTTCTCGGATCAATGGGGGCTGCATAACCAGCTGGCGGTGTTTAACCCGGCACCGGTGACCTGATTTCTTTTGGAACGTCCCTCGCAAAACATGGCCTTAGTGCCATGTTTTTATTGTTTAAAGCCCCCACGTCCATTAATAATGCATTTGCATTACCTTAGTTCAAGCTTATAATTTGAGCAGAAAACAGGCTGTAAAAGGACAGTGAATCATGCCCGCTAATGCTCGCTCTCACGCTGTACTGACCACTGAATCAAAGGTCACGATACGCGGACAAACAACTATCCCCGCGGGATCCTCTAGATTTAAGAAGGAGATATACATATG
>brnQ
GAGGCAATTCCGACGTCTAAGAAACCATTATTATCATGACATTAACCTATAAAAATAGGCGTATCACGAGGCCCTTTCGTCTTCACCTCGAGTCACGAAAGTCGCCTGAATATTGAGAGTACAGTAGGAAAAGGAACACGTTTCAGTTTTGTTATCCCGGAACGTTTAATTGCCAAAAACAGCGATTAATCCGCCTTTGTCATCTTTTATTGCCATAAGCCAGTCGATGCTGGCTTATTTTCTTTGCAGTCAAAATACGGGCGTTAGATTTTACAACGATTGGTGATTTTTTGTTCGCATGATTAGCCATGTCTTTTTCACGGAAATAGTGTTTTATACTGGTTGGTGATTTCTTATCGCTATATACCTCTGGTTTTTAGATCCCTCCTTGCTTTAAAACGTTATAAGCGTTTAAATTGCGCTTCAGGTGCTGTCATACTGACTGCATTAACGCGGTAAATCGAAAAACTATTCTTCGCCGCGCCTGGTTGGGAGTATTTCCCGCTAAAATTGTTTAAATATACCGCTGTATCATCCCCAGGGATTGGCACAAAAATTTAACGTTACAACACCACATCCACAGGCAGTATGATTTATGACCCATCAATTAAGATCGCGCGATATCATCGCTCTGGGCTTTATGACATTTGCGTTGTTCGTCGGCGCAGGTAACATTGGATCCTCTAGATTTAAGAAGGAGATATACATATG
>betT
GAGGCAATTCCGACGTCTAAGAAACCATTATTATCATGACATTAACCTATAAAAATAGGCGTATCACGAGGCCCTTTCGTCTTCACCTCGAGATCGTGCATGCCCACTTCATTTATTGCTTCCAGTGTGGCGTCGATCAGTTGTCTGCGCCGGATCGACTGCATCCCCAATTTGGGCATTTTCGCCACTCCATTCATCAGCGGTGTTTATCTATTAAAGCGGTTATTGATTGGACGTTCAATATAAAATGTGTCTTAATTGTTACGAATTTGATTTTAAATAGTAACAATAACAGTGGGGATACTGGATGACAGACCTTTCACACAGCAGGGAAAAGGACAAAATCAATCCGGTGGTGTTTTACACCTCCGCCGGACTGATTTTGTTGGATCCCGGGATCCTCTAGATTTAAGAAGGAGATATACATATG
>mrp
GAGGCAATTCCGACGTCTAAGAAACCATTATTATCATGACATTAACCTATAAAAATAGGCGTATCACGAGGCCCTTTCGTCTTCACCTCGATGGATCCTATGGCCGAGGTGGATTGAGCCGTTAGCGTACGGCAGTGCGCACGTCACCAGAATTTTCTTCGCGACTTGAGTCATAGTAGGCATTACTTCTTAATAGTGAAAAGGGGTTAGATAGTACCAAATGGGAAAATGTTAAGTAAGTACTTCTCTATATTCTTCAGGTAAACTATCAGCTGATGGTTTATCTATACAAAAAAGGAGTCGGGATGAACGAACAATCCCAGGCCAAATCACCAGAAGCCTTGCGCTCGAGAGATCCTCTAGATTTAAGAAGGAGATATACATATG
>mrr
GAGGCAATTCCGACGTCTAAGAAACCATTATTATCATGACATTAACCTATAAAAATAGGCGTATCACGAGGCCCTTTCGTCTTCACCTCGAGCGCCCTTCAGGAATTCAAAATTGGATTTATTCATCATTGTTATTAATCCATTGCTGTGCGGGCCTGTCCAAATATTTAAGGCCCATAACATCTCATCTTAGCTTTCTGTACCTTTCCGGGCAATGACCACGGTCACAGCAACTGACTCATTTCTAACGTGTTCGTCTATTTTTGTAGTGCTATAGTAGCCGAAAAACATCTACCTGATTCTGCAAGGATGTACTATGACGGTTCCTACCTATGACAAATTTATTGAACCTGTTCTGCGTTATCTGGCAACAAAACCGGAAGGTGCAGGATCCTCTAGATTTAAGAAGGAGATATACATATG
>ykgC
GAGGCAATTCCGACGTCTAAGAAACCATTATTATCATGACATTAACCTATAAAAATAGGCGTATCACGAGGCCCTTTCGTCTTCACCTCGATGGATCCTGTGGAAGCTGCCAGTCACTTCCTAACACGCAATTCTTATCGATCGTTCCTTGTGGAGCGTTAAGCATCAACAAACGGCTAAGGGCATCCATATCAGACTCCTGAGTGGTTTTTGATTACAAACACCAACAATCTTAGTAAATAACTAATCTAATACCATCAAATAGTTAATCATGATTTTTGTTTTGTGATTCTGATTAAGAAAAAGAAAATATCAGACGATAAGACAAAATATCAAGCGTTGTGAAGAAATGTTATTTGCTCTTTTGCGTCTATAGTCATGATGTCAAATGAACGCGTTTCGACAGGAAATCATCATGAATAAATATCAGGCAGTGATTATTGGTTTTGGCAAGGCTGGAAAAACACTCGAGAGATCCTCTAGATTTAAGAAGGAGATATACATATG
>ykgE
GAGGCAATTCCGACGTCTAAGAAACCATTATTATCATGACATTAACCTATAAAAATAGGCGTATCACGAGGCCCTTTCGTCTTCACCTCGAGCACAAGGCGTTTGTCCGCGAGTTTGGTTGTACCCCGGGAGAATATCGGGAAAGGGTCAGACAGCTTGCACCCTGAATAAAACCGCCAGAAATCAGGGCAAAGATAATCCGCATTCCGGGAGTTGTGAGCCTTTCAACTATTTCTATTTCCAACGGTGGTTTGGGCTTTATATATTTTTTCTGATGGACTCTAGCTCAGTTTTTAAATAAAAATGCAAACTAAATTGCTTCAATTAAATAAAATCCCGACTATTACTTGATACGTGATTATTGTCGGTGATTTTTTTGTACACCATCAGTGTATATCTCAATAACCCCTGAATAAGTAGCTCTGAATAGGTATAAGGGATGTAGCCATTTTTAAATGGATTTCTTATGCCAAAAATGATCGTCGATTTCCCCATAAAATGTGAGCGATGCCGAAAGAAATAAAATTAGTTATTGCATTTGACGTTTGGATGAAAGATTATCATTTGTCATACAAATGAGGGGTGGTATGTTGCTAGCCAATTAAAAAAGAACGCCATATTTATTGATGATTGATCCCCCGGTGGGGGGGAAACATCGGGCATAAATGGGCATGAAGTAATGGAGTATTAGTTGTGAATGTCAATTTCTTTGTCACCTGTATTGGTGACGCCCTGAAATCAAGAATGGCACGAGACTCCGTGCTGCTACTGGAAAAACTCGGCTGTCGCGGATCCTCTAGATTTAAGAAGGAGATATACATATG
>ybfF
GAGGCAATTCCGACGTCTAAGAAACCATTATTATCATGACATTAACCTATAAAAATAGGCGTATCACGAGGCCCTTTCGTCTTCACCTCGATGGATCCACGCCGTAAAATGTCGGATGCGCTCTCGCCGATATGCTTAGTGTGGCTGGCAATATAGCTGTAGAGTTCATCATCAACTTCAATCGTTTTCATCTTAATCCAGTGCAGTGTCTTAGCTGAATACAAGTCGCCAGGAGTATATGAATAAATCCCGGCAGCGGATAGCGTCAAGCCTGGCTTGCAGAAAAACTCGGAATAAACCTTATTTGTTGCAGCCCTGTGGCACAATGGTCAACATAATACCCTAACCCGACAACGCGAAAAAAAGAACTTTGCCATGAAATTGAATATCCGCGCGCAAACTGCACAAAACCAGCACAATAATTCTCCCATCGTTCTTGTCCACGGTCTGTTTGGCCTCGAGAGATCCTCTAGATTTAAGAAGGAGATATACATATG
>ybfE
GAGGCAATTCCGACGTCTAAGAAACCATTATTATCATGACATTAACCTATAAAAATAGGCGTATCACGAGGCCCTTTCGTCTTCACCTCGATGGATCCATTACGCGCTATCCGTCGCTATCTCAATGATTAACGCAACTGATTAAAAACCCAGCGTCCGCGTCGCTTTCCGCGCGTGGGCGTTGGCGTGACTCATCGCGCTGATGTATTATGGCGCGCTATCCATCCGGGCAGAGGCCTGGCTGATTGTTTCCCCCGAAGTCACCAAGATCATGGCCAAAGAACAAACGGACCGTACGACACTCGAGAGATCCTCTAGATTTAAGAAGGAGATATACATATG
>ykgF
GAGGCAATTCCGACGTCTAAGAAACCATTATTATCATGACATTAACCTATAAAAATAGGCGTATCACGAGGCCCTTTCGTCTTCACCTCGAGAGTGGGCGATTACAACGGGAAGGGCAGAAAGTCAAAGTGATGCATATTGCTGAAGTGTTGATGAGCCGCTGAGGATATAAAGATGTCGATCAAAACCAGTAATACAGATTTTAAGACACGCATCCGTCAGCAAATTGAAGATCCGATCATGCGGGATCCCGGATCCTCTAGATTTAAGAAGGAGATATACATATG
>ykgI
GAGGCAATTCCGACGTCTAAGAAACCATTATTATCATGACATTAACCTATAAAAATAGGCGTATCACGAGGCCCTTTCGTCTTCACCTCGATGGATCCCGGGCTGCCTTATAGCATATTACGCGATCAGATATTTACTCATCCGTCGATGAGCGAATCACTCAATGATCTATTTTCATTAGTCAAATAAACTCAAAATCAGACGCCAGAACAAATATTCTGGCGTCTCAGAGAAAAGAATCTTATTAATTCTCTGTTACTCTATAACTTCTTAATCACTTCATTGATGGTATTTTATATGTTTAAAAAATCTGTTTTATTTGCAACACTATTATCTGGCGTTATGGCATTTTCCACCAATGCCTCGAGAGATCCTCTAGATTTAAGAAGGAGATATACATATG
>ykgH
GAGGCAATTCCGACGTCTAAGAAACCATTATTATCATGACATTAACCTATAAAAATAGGCGTATCACGAGGCCCTTTCGTCTTCACCTCGATGGATCCGCGGGCTTTTTGCTGATATTTAACCCGAACATTCCTGATACAGACTATTAATACAACCTTATCTGCGACAGATTTTATTCTCTGGATATATTATGCGTGAACAAATCAAACAGGATATCGATCTGATTGAGATTTTATTTTATCTGAAGAAAAAGATTCGTGTTATCCTTTTTATTATGGCTATATGTATGGCTATGGTGCTGTTGTTTCTGTATATCAATAAAGACAATATAAAAGTGATTTACAGCCTAAAAATAAACCAGACAACGCCAGGTATACTTGTTAGCTGTGATAGCAATAATAATTTTGCCTGTCAGACTACAATGACTGAAGATGTTATTCAGCGAATTACTACATTTTTTCACACCAGCCCAGATGCTCGAGAGATCCTCTAGATTTAAGAAGGAGATATACATATG
>ykgJ
GAGGCAATTCCGACGTCTAAGAAACCATTATTATCATGACATTAACCTATAAAAATAGGCGTATCACGAGGCCCTTTCGTCTTCACCTCGATGGATCCTCAGCCGGGGAATCACTATCTGGTCTATAACGACAAATTCATTAAGATTAGCGATTCCTGTCCGGCTAAGCCCCCTTCGGCGGACTAAGACTTATCCATCGGTCGAGGGAAGAATTCCACCTCAGAGCCCCAAAAATCGTTTAAATGATGTGGAAGCGATCGTCAATATCACCTGTAACGATGGGCTTTCTCATATGCACACCATAGTGTTCAGGAGACACGGAAAGGTATCAGGCAGCCTGCTAACGAGTGGTTTAATCACGAATTAGTACGTAAAATCGGTAACGGCTGGAAATCATTCAATACTCACACTATCGAAAGTTCCCCAGCCAACCGCGGTACGTTCTTACATACGATGTACCGCTGTTCTCTTTACGATTTTTAGCTGTACTGGTGAATTATGAGCAATCTGAATCCATGCATGACGTGTGGTGCCTGTTGTGCATTTTTCCGCGTCTCTTTTTACTGGGCCGAAGCCGACGATGCTGGCGGTACTCTCGAGAGATCCTCTAGATTTAAGAAGGAGATATACATATG
>ykgM
GAGGCAATTCCGACGTCTAAGAAACCATTATTATCATGACATTAACCTATAAAAATAGGCGTATCACGAGGCCCTTTCGTCTTCACCTCGATGGATCCAGATATTTGCCCACGCCACGCAGCGGGCCAGAACTGAATAACGAAATCGTGGTTGTTTATGACCTGTTTTATAATGTGACATTGAGATAATTTCCTGATGAACGAATTAACGAACATAGGCAGACACAAATAATGGCGTCTGCTTGTCAGAAAAACCGGGGATTTCCCGATTTCCTTTTCCGCAGAAAAGGAAATACCTTTATGTAAGAAAGTGCACCGCCACCTAATATATCCAGTGCCTATAGCCACTCATCAGGTGGTTGGGCGCGGGATTATATTTTTATTTATGGGGGAAAATTTAGCTTTTTGTGCAAGTCATTAAATAGATACCTAAGTTATATTTCTTACTCTGCGGACAGTGAATAATTCACTATTCAGAGTGAATAACAATGACCTGCCTTTAATTAAAACTATTGGAAATACGTCGAAATAGGTATATATGCCAGGATAAACCAATATATTTTTTATGGATATTCATTTTCCTTCATCGGACTGTAAATTGCGGAGATATCGAACTTGCACTACCCATCGCAACACTCAAACAGATTTATGAATTTCGTTCATAACCCCTGACAAATTCTGCCGTCTAATCGAGCTTTTCCCTTTACGTTATGCTTCTCATGAACGATAACACAACTTGTTCATGAATTAACCATTCCGGATAAACTATGGGATCAAATTCAGGCATCGAAAGGAACTGGCTGGTTTCCGTTAATGGATTAAATATCTATTATTCTCCCGAGAGTAAAACTATCAAATCAATGAGTAACCGATACAGCCTCACAAATTCTTTCAGATAATTAACCCGTCACTGCGGCACGTTCTCTCATAAGGCGTGCCTGCAGTGTAATCCAGTATGTATCCGGCATAGTTGACGGTTTAATAGAACTCAATTCCTCTCCCAGGTCACCAACAACGATATCTTGTATAACACCCCAGGAGATACGACATTATGATGAGATGCGATATGCTCCTCAGCACCAATCAACGCCCGGACTGGGCCAGTCTTGAGATCAGACTCATTCCCGGAACTGACTTCAGGCGACATATATCAATGACGTTGGTGCAATAAAAGATAGTTGATGTAATACATCTATTCAAATTTGTGATACATGTCAAAAAATTGGTTGACCAAACTCGTTATTTATATAAGGGCACTTACGAAGTGCACTCTTTTTTAAAGCGAGGAAGTACCAATGAAAGAGAATAAAGTACAGCAAATCAGTCATAAACTGATTAATATCGTTGTTTTTGTCGCAATTGTAGAATACGCCTATTTATTTCTCCATTTCTATTAATAACGGAAATAAACTGTTCACTTCAGTGATATTTAAAATATGCATCCTCTCCCTTTTTTGTAAGTAATTATTATATCCGTGGGAGAGGAATACACGCTGTCAGGTAATCAATCATACTGCGATAAATTATCGGCCAGTAAAGTGGAGATAACCTCCATTCTCGAAAAATCCATACTCTCAGCAAAACCATCATCAATCACTCATCCAGGCGTTTATGGGAGCGTCACCAATGGCTGCTAACAATGCCAGAGTTCCCCGTTGCGAAAATTCCACATCCACAAAGAGTCACAGGGATTGAGTGTTGAAATGATCCGGATGAGCATGTATCTTTATGGTTATGTTATAACATAACAGGTAAAAATGATGAAGCCCAATATCCATCCTGAGTATCGTACTGTGGTGTTCCACGACACCAGTGTTGATGAGTACTTTAAAATCGGCTCGACTATCAAAACAGCTCGAGAGATCCTCTAGATTTAAGAAGGAGATATACATATG
>grxC
GAGGCAATTCCGACGTCTAAGAAACCATTATTATCATGACATTAACCTATAAAAATAGGCGTATCACGAGGCCCTTTCGTCTTCACCTCGATGGATCCAAACTTGCCTTTGGTGCGCGGCAAATAATTTACCTGTCGTCTTTCATGATGCAGGCCGTTAGCTGCAATTAGGCCCCCAGCGACTTATTGTTATAAGCTTCTGGGGACACTCCATTTTGCTGCCGCCCTGCAACATGAAATTTCAGGGTAAAAAAACAGGAGCTAATTTATGGCCAATGTTGAAATCTATACCAAAGAAACCTGCCCGTATTGCCATCGTGCAAAAGCACTGCTGAGCAGCAAGGGCGTGAGTTTCTCGAGAGATCCTCTAGATTTAAGAAGGAGATATACATATG
>grxB
GAGGCAATTCCGACGTCTAAGAAACCATTATTATCATGACATTAACCTATAAAAATAGGCGTATCACGAGGCCCTTTCGTCTTCACCTCGATGGATCCTGGGTTGGCAGTTTAGCCAGAAACGCGCCGCGCGTCGTTTGCTTGAACGCGACGCCTGATTTGATACTCCCCCCTGACTCCTTCATACTGAAAGTGAACTGACAGCCAAATGGAGGAGTCACGTGAAGCTATACATTTACGATCACTGCCCTTACTGCCTCAAAGCCCGCATGATTTTCGGCCTGAAAAATATCCCCTCGAGAGATCCTCTAGATTTAAGAAGGAGATATACATATG
>dicB
GAGGCAATTCCGACGTCTAAGAAACCATTATTATCATGACATTAACCTATAAAAATAGGCGTATCACGAGGCCCTTTCGTCTTCACCTCGAGAAGTCAGACCATAACGCGAAAGCGCATGGCGAGGTAGCTGGTTCATAGATAGCCTGTCGTTAAATTTTCGTCGACCGTGCGCTTCCGGTTGTGGCAACCCGCGAAATGGCGCGGCGGTAAGTATGGCGGGGTTATTCCTTCCCCGTTGAGGACACCGGGTTGTCAGGTTGACCATACGCTTAAGTGACAACCCCGCTGCAACGCCCTCTGTTATCAATTTTCTGGTGACGTTTGGCGGTATCAGTTTTACTCCGTGACTGCTCTGCCGCCCTTTTTAAAGTGAATTTTGTGATGTGGTGAATGCGGAGATCTTCTAGATTTAAGAAGGAGATATACATATG
>elaD
GAGGCAATTCCGACGTCTAAGAAACCATTATTATCATGACATTAACCTATAAAAATAGGCGTATCACGAGGCCCTTTCGTCTTCACCTCGAGCGCGCTATGATGACAAAGGTTGTCAGCACCTGTTACGTGAATGCAGGTCAATTTTCCCGGCGACTGAACTGGCGAATGATTTCACCGTGTTTAACGTTTAACTCTGCTTATTATTAAAAACAGGGCGAAACTTGCCCTGTTATCGCAACCCGCGCTACATATATCCACCCACACAGGCATATTGAGCGATTTTTGATATTTATTCATCTCCTTACGCACTATATTCAGAGCAATAAGTTGCCTCTTTTCATCTTGATTCAGCACAACCTTTGCAACTAAAAGGAGCCCATGATGGTTACAGTTGTCAGCAATTATTGTCAATTATCTCAAACGCAACTCAGTCAGACATTTGCAGAAAAATTTACTGTGACCGAGGAATTACTGCAGGGATCCTCTAGATTTAAGAAGGAGATATACATATG
>elaA
GAGGCAATTCCGACGTCTAAGAAACCATTATTATCATGACATTAACCTATAAAAATAGGCGTATCACGAGGCCCTTTCGTCTTCACCTCGATGGATCCTATTGCCGTGACATTGCGCGTGCGGGTTGGCACACCGGCTGAAGTACCTAAAAAAATTAATTCCATGAGTTCATCACGTTTCAAAAAATATTCCGGCTAGTATAAGGCATACATCTAAAAGGAGAGCATTATGATTGAATGGCAAGATCTGCATCACTCTGAATTATCGGTTTCCCAGCTTTATGCCTTATTACAACTGCGTTGCGCGGTGTTTGTTGTCGAGCCTCGAGAGATCCTCTAGATTTAAGAAGGAGATATACATATG
>elaB
GAGGCAATTCCGACGTCTAAGAAACCATTATTATCATGACATTAACCTATAAAAATAGGCGTATCACGAGGCCCTTTCGTCTTCACCTCGATGGATCCGATGGCACGCGAGGTAATTCAGGCGTAATCAACAACCCTTGTCTATAGTTAGTGACAGGTTTTACGCAAATGGAGAACGAGAATGTCTAATCAGTTTGGTGATACACGTATCGATGACGACCTGACGCTGCTTAGTGAAACACTGGAAGAGGTGCTCCGCTCCTCGAGAGATCCTCTAGATTTAAGAAGGAGATATACATATG
>hcaT
GAGGCAATTCCGACGTCTAAGAAACCATTATTATCATGACATTAACCTATAAAAATAGGCGTATCACGAGGCCCTTTCGTCTTCACCTCGATGGATCCAAAGGGGAGATGAAGCCGGCATTACGCGATTTCATCGCCATTGTGCAGGAACGTTTGGCAAGCGTAACGGCATAATTACGCATTATTTTTGCAACATGCGTCGCGGATCTCAGTTTTTTAGTGCTTGTGAACTGGCGTTACAGACATCGGGAAGCAGGCTCGAATATTCTTATTTTTCAACTTGCACCAACATTCGATTAACCCCAGACTAACGCCTCCTGACGGGAGGGACTCATGGTTTTGCAATCCACGCGCTGGTTGGCGCTCGGCTATTTCACATACTTTTTTAGTTACGGCATTTTTCTACCTTTCTGGAGCGTCTGGCCTCGAGAGATCCTCTAGATTTAAGAAGGAGATATACATATG
>osmC
GAGGCAATTCCGACGTCTAAGAAACCATTATTATCATGACATTAACCTATAAAAATAGGCGTATCACGAGGCCCTTTCGTCTTCACCTCGAGTGCTGTTGAATTTTCTGCCTGATAATAAGTAAACATAGTGATTCTCCGTGTCTGTGTATTTATGGTGTCTGCTACGGATCGCAGATTTATAAAGCACATTCAGCATGGCAAATATTTGCCGCTTCGTTGTTAAGATTAGTCCTGGTTGATGATTTTTATATTTTAACACCATGATATTCATAGGGATTGTGATTGGTATGATCCGATTAATATTGATACAATATCTTTTGGGTTATATATTCCCGGTAATCTATTGTGGGAATTTAATTTAAGTGCAGAAGTAATATTTTCGCCGGATTTTATTCGGAATATCCTGCTTATCCTCGTGCTGTTTCTCACGTAGTCTATAATTTCCTTTTTAAGCCCACAGGAGAGCAACAATGACAATCCATAAGAAAGGTCAGGCACACTGGGAAGGCGATATCAAACGCGGGAAGGGAACAGTATCCACCGAGAGTGGCGTGCTGAACCGGATCCTCTAGATTTAAGAAGGAGATATACATATG
>osmB
GAGGCAATTCCGACGTCTAAGAAACCATTATTATCATGACATTAACCTATAAAAATAGGCGTATCACGAGGCCCTTTCGTCTTCACCTCGATGGATCCATTCGAAAATACGCGCCAGCGATCTGATGCATCTTGAGCACAGTAAACTCACCATTCACGTCGTTGACATTTAACCATTTCCCTTCTCTACGGATGATTTGCAGTTTGGCAAATCATCCGCTCTAAGATGATTCCTGGTTGATAATTAAGACTATTTACCTGTTATTAACACTCTCAAGATATAAAATTATTATCAGCGATATAACAGGAAGTCATTATCACCTGCGTGATATAACCCTGCGCGCGAGCAGATTTCACGGAATAATTTCACCAGACTTATTCTTAGCTATTATAGTTATAGAGAGCTTACTTCCGTGAATCATAAATTCAGGAGAGAGTATTATGTTTGTAACGAGCAAAAAAATGACCGCGGCTGTTCTGGCAATTACTTTGGCAATGTCTCTGAGTGCCTGTTCTAACTGGTCTAAACGGGACCGCAACCTCGAGAGATCCTCTAGATTTAAGAAGGAGATATACATATG
>osmE
GAGGCAATTCCGACGTCTAAGAAACCATTATTATCATGACATTAACCTATAAAAATAGGCGTATCACGAGGCCCTTTCGTCTTCACCTCGATGGATCCGCCCAGCGCCTTTATTATTTGTTGTTGCAATGTCATTGAACCCCTCCAGACAGAAAAGACAAAACTTCCTTAAAGCTAACCCGTTGCTACTGAAACGACAAGCGACAGCGGGCTGAATGGTGGTTAAAACGTCATACAGGAATCCTCTGAAAGCGGAGCCGTTTCGTTCACGGGCTTGAAAAAGCGCCCAATGTATTCCAGGCTTATCTAACACGCTGATAAACAAGAGGACGGAATATGAACAAGAATATGGCAGGAATTCTGAGTGCAGCGGCGGTATTAACCATGCTGGCGGGTTGTACGGCTTATCTCGAGCGGTCGAGAGATCCTCTAGATTTAAGAAGGAGATATACATATG
>hcaR
GAGGCAATTCCGACGTCTAAGAAACCATTATTATCATGACATTAACCTATAAAAATAGGCGTATCACGAGGCCCTTTCGTCTTCACCTCGATGGATCCCCGACCATTTTGGGTGTCAATCAGTTGGTAAATGTTCAAATCTGAGGGTGTGGTCATATTTTTTAATCCTGAAAGATAAGATGTATTGACCTTCTATTTTTGTGCCATAAGGATGTTGCTGGTTGGTTGCTAATATGTGAAATAGTTAATTTCTACCAGCTGAGACGTTTTTTCGATAACAAGGGGAAGGTGATGGAACTACGGCATTTACGCTATTTCGTCGCAGTGGCGCAGGCACTGAACTTTACCCGTGCGGCGGAAAAACTGCATACTCGAGAGATCCTCTAGATTTAAGAAGGAGATATACATATG
>leuA
GAGGCAATTCCGACGTCTAAGAAACCATTATTATCATGACATTAACCTATAAAAATAGGCGTATCACGAGGCCCTTTCGTCTTCACCTCGATGGATCCAGACGAGTGAGCGGCATCCAGCATTAAGCCAGCACGCAGTCAAACAAAAAACCCGCGCCATTGCGCGGGTTTTTTTATGCCCGAAGCGAGGCGCTCTAAAAGAGACAAGGACCCAAACCATGAGCCAGCAAGTCATTATTTTCGATACCACATTGCGCGACGGTGAACAGGCGTTACAGGCAAGCTTGAGTGTGAAAGAAAAACTGCAAATTGCGCTGCTCGAGAGATCCTCTAGATTTAAGAAGGAGATATACATATG
>asnV
GAGGCAATTCCGACGTCTAAGAAACCATTATTATCATGACATTAACCTATAAAAATAGGCGTATCACGAGGCCCTTTCGTCTTCACCTCGAGCGCTGGTTGTGCGATATGCAATACTTCAGCAGCCTGGGTCAGGCTACCAATATCTACAATTTTTACGAAGTATTTCAGGCGTCTGAAGTTCATGTTGCCTCCGGTTTTTAAGAATCGGCCCAAGTGCCGCCATTACTTACAACCAGATTGCAAGATGCTTGCCAGTTTTATTTTGGTGTTGATGTACAAGCTAACCAACTGTCAAATAAGAGATTATGATAGATTCGTCATTTGCTCCTTTAATCAGCTGTCGCGTTCCCCTGCCCTATAAAAGGAGGGTATGCACCACGATGGTTCATTACCCAATAAGATTGAAAGCTCACCACTTTGTTGAAATTGACAGCAAACAAACAAAAAAATGCATTTCACCCTTTGACATCACCATGCACTGCCATTAATATGCGCCCCGTTCACACGATTCCTCTGTAGTTCAGTCGGTAGAACGGCGGACTGTTAATCCGTATGTCACTGGTTCGAGTCCAGTCAGAGGAGCCAAAGGATCCTCTAGATTTAAGAAGGAGATATACATATG
>asnS
GAGGCAATTCCGACGTCTAAGAAACCATTATTATCATGACATTAACCTATAAAAATAGGCGTATCACGAGGCCCTTTCGTCTTCACCTCGATGGATCCTAAAGCGTTTGTTCGGGCGCTGCGCAAAGCGTTCGACCTTCCGCATATTAAAAAAGCCAGTTAATATCATCAGGGAGCTAATCGGCTCCCTTTTTTTACCTTTAATTCCGAAATCTTTCGCTGCATTTGCGAATTCTGCTTGTCTGATTGCAGATGCCAGGTAACATAGGTATCCCCCCATTTACGGGTGGACAAGTGTTTATTTTTTCCGACTATTAACAGAGAGAATATTATGAGCGTTGTGCCTGTAGCCGACGTACTCCAGGGCCGTGTAGCCGTTGACAGCGAAGTCACCGTGCGCGGATGGGTACGTACCCGCCGAGATTCAAACTCGAGAGATCCTCTAGATTTAAGAAGGAGATATACATATG
>leuS
GAGGCAATTCCGACGTCTAAGAAACCATTATTATCATGACATTAACCTATAAAAATAGGCGTATCACGAGGCCCTTTCGTCTTCACCTCGATGGATCCAGGCGTTCGCTCAGTGACGCAACCAGTTCACGGTAATATTGAGCAACCTTGTTCATCGTTTCATCTCCCGGGTCGTTAACTGACTATAATAATAGACGTTCTTTGTTCCTTGCTTTGCTAATACGCCCACAAACTCTGTAAATTAATGTATGAATAATCCGGGCATCATTTCAACGTCGAGTGCGCGAAAGGCTGTTTTGACGCGGACGTTTGGGCTATGCTATGCGGATCTGAAAAACCACCTCAACGCTACATTTGTAGCCGTATTGAAAACAGGACCACTGGCTGCCATGCAAGAGCAATACCGCCCGGAAGAGATAGAATCCAAAGTACAGCTTCATTGGGATGAGAAGCGCACATCTCGAGAGATCCTCTAGATTTAAGAAGGAGATATACATATG
>asnC
GAGGCAATTCCGACGTCTAAGAAACCATTATTATCATGACATTAACCTATAAAAATAGGCGTATCACGAGGCCCTTTCGTCTTCACCTCGATGGATCCAGCCCCAGACGTTCTTCCAGTTGACGAGAAAAGTGAGATTTCACGAAGCTAATTTGACGTTGTTTGGCAATGTAAGCGGTTTTCATTTTTTATACTCCTGCGTCCTGTTGCTTATGATTAAGCAACAAAAACCGACACACATGCAATAATCATTCAATAAAAAGCCTAACTCACTTTTGATTCATTAAAAAAGAAGGCTAAAATAGAATGAATCATCAATCCGCATAAGAAAATCCTATGGAAAATTATCTGATCGACAATCTGGACCGTGGCATCCTGGAAGCATTAATGGGCAATGCGCGCACCGCTTACGCCGAACTGGCGAAACAATTTGGCCTCGAGAGATCCTCTAGATTTAAGAAGGAGATATACATATG
>asnA
GAGGCAATTCCGACGTCTAAGAAACCATTATTATCATGACATTAACCTATAAAAATAGGCGTATCACGAGGCCCTTTCGTCTTCACCTCGAGGCCAAATTGTTTCGCCAGTTCGGCGTAAGCGGTGCGCGCATTGCCCATTAATGCTTCCAGGATGCCACGGTCCAGATTGTCGATCAGATAATTTTCCATAGGATTTTCTTATGCGGATTGATGATTCATTCTATTTTAGCCTTCTTTTTTAATGAATCAAAAGTGAGTTAGGCTTTTTATTGAATGATTATTGCATGTGTGTCGGTTTTTGTTGCTTAATCATAAGCAACAGGACGCAGGAGTATAAAAAATGAAAACCGCTTACATTGCCAAACAACGTCAAATTAGCTTCGTGAAATCTCACTTTTCTCGTCAACTGGAAGAACGTCTGGGGCTGGATCCTCTAGATTTAAGAAGGAGATATACATATG
>ydbH
GAGGCAATTCCGACGTCTAAGAAACCATTATTATCATGACATTAACCTATAAAAATAGGCGTATCACGAGGCCCTTTCGTCTTCACCTCGAGCCAGCTCAAAGCCAAAGGACTCGTTCACCTGTTGCAGGTACTTCTTGTCGTACTGTTTTGTGCTATAAACGGCGAGTTTCATAAGACTTTCTCCAGTGATGTTGAATCACATTTAAGCTACTAAAAATATTTTACAAAATTTCAAATTTAATTGAAAGCTATGGCGATATTGAAAAATTCATCAACAACTATGCTTAGTGTAGGCGCAACCTTCAACTGAACGGTTAAACATGCCACAATACCCGTATTGAATGCTTAATTTTTCGCTAAATCAGGATATTAACTACCCATGCTGGGTAAATATAAAGCCGTTCTCGCGCTGTTATTACTGATTATTCTTGTGCCGTTGACGCTGCTGATGACGGGATCCTCTAGATTTAAGAAGGAGATATACATATG
>ydbC
GAGGCAATTCCGACGTCTAAGAAACCATTATTATCATGACATTAACCTATAAAAATAGGCGTATCACGAGGCCCTTTCGTCTTCACCTCGAGCGCTGAATCTGGATGCGTACAACTGGAAAGAGGATGGCATCAGCGATAAAGGCGTGATGCTGAACTTCAAGAAAACGTTCTAATTTTTAGCATGTGATCCCTAAACCGCAACGCTGATACAGGTTGCGGTTTTTTTATTGCCGGATGTGGTACGTGACGCGTTTTGTTTTGTGTCTTTCAGGACAATAGAGCAACTCATCCAGTAATCTTGTTTACACCTTCGCATTATTTATCTCTTTTCGTTTCTATACTGATTTTTCTTAATCCGTTTTATTACAGGGCAGGGTGCGATGAGCAGCAATACATTTACTCTCGGTACAAAATCCGTTAACCGTCTTGGTTATGGCGCGATGGATCCTCTAGATTTAAGAAGGAGATATACATATG
>ydbD
GAGGCAATTCCGACGTCTAAGAAACCATTATTATCATGACATTAACCTATAAAAATAGGCGTATCACGAGGCCCTTTCGTCTTCACCTCGAGGTCTTCGGTTGCGCATTTACGGGAGAATATGGCTGCTGAAAAATTGCATCTTTCTGAGGAAGTGTTGTCTACGTTGGATGGTATTTCGCGAGAATAACGAATATACAAAAGGGAAAGATGCATTTCCCTTTTTTTCTTTTTTAATGGCATGGAGTGCATATGTTGAAGGCCAGGAATTGCGGCTGGATACGTTTACTGCCCCTGTTTATGCTGAGTCTACCAGTACAGGCGGAACTTCGATAGGATCCTCTAGATTTAAGAAGGAGATATACATATG
>dksA
GAGGCAATTCCGACGTCTAAGAAACCATTATTATCATGACATTAACCTATAAAAATAGGCGTATCACGAGGCCCTTTCGTCTTCACCTCGATGGATCCTCTGGCTTACAAAGCGGAAATTTCTGCTGAAGGCATGGCTCTTAAAAAATCACTGCCGGTTACATTGTAGTAAAGTAAGTAACTGGTTAATTTACATTCTGGTCGCGTGCGCAAATACGCTTTTCCTCACACAGTTGTCAAGTGTTACGTTTAGATAATTGCTATCCGGAAAAGCATCTGCTATTTATAGCGGCCTCATTTTTCCCCCGAACATGGGGATCGATAGTGCGTGTTAAGGAGAAGCAACATGCAAGAAGGGCAAAACCGTAAAACATCGTCCCTGAGTATTCTCGCCATCGCTGGGGTGGAACCATATCAGGAGAAGCCGGGCGAAGAGTATCTCGAGAGATCCTCTAGATTTAAGAAGGAGATATACATATG
>b1228
GAGGCAATTCCGACGTCTAAGAAACCATTATTATCATGACATTAACCTATAAAAATAGGCGTATCACGAGGCCCTTTCGTCTTCACCTCGAGTTCCTGCTGTTCCCGTTCTCGCGTCTGATACACATCTGGAGCGTACCGGTGGAGTATCTGACACGTAAGTACCAGCTGGTGCGCGCTCGTCACTAAGCGAATTTTAGTTCACATAGACCCTGCTTCGGCGGGGTTTTTTTATGGGCACGGTGCGGGGTGAGTTGTCGGATGCGCTTCGCTTATCCGACCTACAGGGGAGGATATTGTAGGCCCGGTAAACGTGGTGCCATCGGGCAAAATTAGCTCGGAGTAACAGGTTTTGATTATTTAAGGAAGCGATGGTGGTGGGGGAAGGATTACTCAGCGCTGCGCGCTTCGCCCTTCGGGTCGTTGCCTGCGGCAACGCTCTCTCGCTGGCGCTCAAGTCGAACCTTGGTCGGGATCCTCTAGATTTAAGAAGGAGATATACATATG
>hisL
GAGGCAATTCCGACGTCTAAGAAACCATTATTATCATGACATTAACCTATAAAAATAGGCGTATCACGAGGCCCTTTCGTCTTCACCTCGAGGCTTTCATCATTGTTGCCGACAAATTCTGACGCGCTTCGCTGTAGCTAATTGTACGCATGTCAATCTCCTCTTTTGTACAGTTCATTGTACAATGATGAGCGTTAATTAACTATTTATTAATTAGTTTGTAGATCAAGGTATTGTCAGTGAGACGAAAATCCAGGCTTCGCTATTTTTGGTGCCATCAGCTAAGAGGACAGTCCTCTTAGCCCCCTCCTTTCCCCGCTCATTCATTAAACAAATCCATTGCCATAAAATATATAAAAAAGCCCTTGCTTTCTAACGTGAAAGTGGTTTAGGTTAAAAGACATCAGTTGAATAAACATTCACAGAGACTTTTATGACACGCGTTCAATTTAAACACCACCATCATCACCATCATCCTGACTAGTCTTTCAGGCGATGTGTGCTGGAAGAGGATCCTCTAGATTTAAGAAGGAGATATACATATG
>hisJ
GAGGCAATTCCGACGTCTAAGAAACCATTATTATCATGACATTAACCTATAAAAATAGGCGTATCACGAGGCCCTTTCGTCTTCACCTCGATGGATCCTTCAATAAGGCGCTTGGCGAGCTGCGTCAGGACGGCACCTACGACAAGATGGCGAAAAAGTATTTCGACTTTAATGTCTACGGTGACTGATACGTCGCTGGGAAGCTGTACCTGATGGAATGATCATCATGGTGCACGCCAGGTTTGTTGCACTATCGTGGTGCATTGAAATGCATACTTAAGCATTTTTAATGAAAAATAATACGTCTAACGGGGCGGGATATTTTGCCTTGATGGTCAATTTTATGGCACGATAAGTGTAACAAACCTGTAAATATTCCCTATAAAAAGACTGTCAGTTGAGGACATTATGAAAAAACTGGTGCTATCGCTCTCTCTGGTTCTGGCCTTCTCCAGCGCAACTGCGGCGTTTGCTGCGATTCCGCAAAACATCCCTCGAGAGATCCTCTAGATTTAAGAAGGAGATATACATATG
>rmf
GAGGCAATTCCGACGTCTAAGAAACCATTATTATCATGACATTAACCTATAAAAATAGGCGTATCACGAGGCCCTTTCGTCTTCACCTCGAGTAAAGTGCTGGCCGGTGTCTGGAGTCAGGAAGCCGCTTCTATTGCACAAGAGATAAAGCGTCTACCTTAATTATAAAGATTTGTAAATATAACCGTCTCCGGTATGTTGCCTGAGGCGGTTTTTTTGTCTCTAACGTGCGGAAAAATTTGTTCCTCTTCACATTTTTTGTACAACCGACATGCCCGTGTAGCTCACAAATATGACAGTGGCGTGAATTTTGCGCATTGACGGCAGTTATGATTCGCGGTATTGCTTAACTGTGATTGCACATTTAGTAATCACTGTTTTCTTTTCCACCAGAAACCAGTATGAGGGAAACGAGGCATGAAGAGACAAAAACGAGATCGCCTGGAACGGGCACATCAACGTGGTTATCAGGCCGGCATCGCCGGACGCTCAAAAGAAATGGGATCCTCTAGATTTAAGAAGGAGATATACATATG
>hisQ
GAGGCAATTCCGACGTCTAAGAAACCATTATTATCATGACATTAACCTATAAAAATAGGCGTATCACGAGGCCCTTTCGTCTTCACCTCGATGGATCCCGCGAAGCACTGAACAAAGCCTTTGCCGAAATGCGCGCTGACGGTACTTACGAGAAATTAGCGAAAAAGTACTTCGATTTTGATGTTTATGGTGGCTAATCGCCATCGGTGAAAGAAAGCCCGCTCCCTTCGGGTAACCGGAGGGAGACAAGAGGCGGTAATTCACCACACACGACAGGACAGGCAGCATGTTGTATGGGTTTTCAGGTGTTATTTTACAGGGTGCGCTCGTCACGCTGGAGCTGGCTATCAGCTCTGTAGTGCTCGCTGTAATCATCGGCTCGAGAGATCCTCTAGATTTAAGAAGGAGATATACATATG
>hisS
GAGGCAATTCCGACGTCTAAGAAACCATTATTATCATGACATTAACCTATAAAAATAGGCGTATCACGAGGCCCTTTCGTCTTCACCTCGATGGATCCAGTCAGCTGGACGAAGCGCGTCGAATTGACGTTCAGCAGGTTGAAAAATAATAACGTGATGGGAAGCGCCTCGCTTCCCGTGTATGATTGAACCCGCATGGCTCCCGAAACATTGAGGGAAGCGTTGAGGGTTCATTTTTATATTCAGAAAGAGAATAAACGTGGCAAAAAACATTCAAGCCATTCGCGGCATGAACGATTACCTGCCTGGCGAAACGGCCATCTGGCAGCGCATTGAAGGCACACTGCTCGAGAGATCCTCTAGATTTAAGAAGGAGATATACATATG
>ypdA
GAGGCAATTCCGACGTCTAAGAAACCATTATTATCATGACATTAACCTATAAAAATAGGCGTATCACGAGGCCCTTTCGTCTTCACCTCGAGGCGCAGCCATTTTCAGTTCAGCGGTGATGTTAAAAACGTAGGGCGGGAGACGATCAATGCGCGTAAAGCGACGTTCAGGGCGAGTGTCAGCCATAATTTCCTCAGATTAACGTTAGCGCCCGGACCGTCCGAGCGACGCTGCCACGATGGTGGCTGTTTTGAAAATAGCCTGATTAATTTCTGTCTGTCCAGCGTTTTAGAACATTTTATTAATGACGTTAAATGAGGAACTCTGCTTTAAAAACAGGAAATTTATCTGCGCTAACAAGAAAATTACCACTCATTTTATTAACATAATAATTTCAATAAATTTACTAACCAGAAGTGCATTATCAAGAGATGCATTGCTAATACACCATTTATCTATCAATCCCCTTTTAAAATTGTGGTTTTTCCTCAAAAACGGCCTGCTGGTCATCAGCCTTCAGGTTACCTATCATAGAGGTTTAATCCTTATTCAGAGTCACCCGTGCACGAAATATTCAACATGCTGCTGGCGGTCTTCGATCGGGCAGCGTTAATGCTTATCTGCCTGTTCTTTCTCATCCGTATCCGCCTGTGGATCCTCTAGATTTAAGAAGGAGATATACATATG
>fadL
GAGGCAATTCCGACGTCTAAGAAACCATTATTATCATGACATTAACCTATAAAAATAGGCGTATCACGAGGCCCTTTCGTCTTCACCTCGAGCCATACAGCAGCAAACCGGGGTTTCATCAGCACTACATTTACTCATCGTTGATTTCCTCTGTATGTGCACCCAAGGTGCCAGATAAACGTTGTGGATATTTTACGCTTCCGGAAAGTGCTGCTCCAGTTGTTAATTCTGCAAAATCGGATAAGTGACCGAAATCACACTTAAAAATGATCTAAAACAAAATTCACCCGAATCCATGAGTGCGCCACCTCCAAATTTTGCCAGCTGGATCGCGTTTCTTAGATCATATTTGAAAAAAGATAGAAACATACTTGCAACATTCCAGCTGGTCCGACCTATACTCTCGCCACTGGTCTGATTTCTAAGATGTACCTCAGACCCTACACTTCGCGCTCCTGTTACAGCACGTAACATAGTTTGTATAAAAATAAATCATTGAGGTTATGGTCATGAGCCAGAAAACCCTGTTTACAAAGTCTGCTCTCGCAGTCGCAGTGGCACTTATCTCCACCCAGGCCTGGGATCCTCTAGATTTAAGAAGGAGATATACATATG
>ynbA
GAGGCAATTCCGACGTCTAAGAAACCATTATTATCATGACATTAACCTATAAAAATAGGCGTATCACGAGGCCCTTTCGTCTTCACCTCGAGTGGATTTAGTCCGCCAGCTGGCGCTTAACGGTAAGACGCGCGCAATACGGGAACAAGCGATGAGAAAACTTGATGAGTTGTATTGATCCACAACGTAATGTTTTTTAACTATCTGATTAATTGGGGATAATCATTCCTGACAGTGAGTCCCCAATACCTTGATATATTCTGAATTTTTAATGAAACGGCGTGTTGCGATATCTCCGTCAGGGGAATTGATGCACCATAGCGCAAACCGAATTATCAAGGATTGATAATGACGCTCTACCAGATAAAACCGCTCTTTCAGTCGCTGTTAAGGCCGACGATGTTTTGGCTTGGATCCTCTAGATTTAAGAAGGAGATATACATATG
>manX
GAGGCAATTCCGACGTCTAAGAAACCATTATTATCATGACATTAACCTATAAAAATAGGCGTATCACGAGGCCCTTTCGTCTTCACCTCGAGATGGCGATGAAGACCAGGTTATCGATACCCAGCACAATTTCGAGAACAACAAGCGTGAGTAGCCCCGCCCAAATTGAGGGGTCCATTAAGAATTCCATGACAAGCTCCTGCTTAAGGAATAGCTATTCGACGCCAGAAATAATGCAGGCGTAACGACAAAATGCAAACGAAAGGTGCGGCATAGAGTGCCAGAAAGGCAGGCGTTAAAAGGCCTGATGCTGAAATGACGTCGGTGACGATCCATACTGCGGGCTACTGCCCTATACTCCATGGTTGTTAAACGGGAGTTAAACATATCAGAGACGCCTCTGATTTGGCAAAGATTTACCTTCCTTTGCAAACGAATGTGACAAGGATATTTTACCTTTCGAAATTTCTGCTAATCGAAAGTTAAATTACGGATCTTCATCACATAAAATAATTTTTTCGATATCTAAAATAAATCGCGAAACGCAGGGGTTTTTGGTTGTAGCCCTTATCTGAATCGATTCGATTGTGGACGACGATTCAAAAATACATCTGGCACGTTGAGGTGTTAACGATAATAAAGGAGGTAGCAAGTGACCATTGCTATTGTTATAGGCACACATGGTTGGGCTGCAGAGCAGTTGCTTAAAACGGCAGAAATGCTGTTAGGCGAGCAGGAAAACGGGATCCTCTAGATTTAAGAAGGAGATATACATATG
>manY
GAGGCAATTCCGACGTCTAAGAAACCATTATTATCATGACATTAACCTATAAAAATAGGCGTATCACGAGGCCCTTTCGTCTTCACCTCGAGCGCGGTATTGAGCTGGAAGTCCGTAAGGTTTCCACCGATCCGAAACTGAAAATGATGGATCTGATCAGCAAAATCGATAAGTAACGTATTGTGTTGATTATCACTCAGTTTTCACACTTAAGTCTTACGTAAACAGGAGAAGTACAATGGAGATTACCACTCTTCAAATTGTGCTGGTATTTATCGTAGCCTGTATCGCAGGTATGGGATCAATCCTCGATGAATTTCAGTTTCACCGTCCGCTGGATCCTCTAGATTTAAGAAGGAGATATACATATG
>yajR
GAGGCAATTCCGACGTCTAAGAAACCATTATTATCATGACATTAACCTATAAAAATAGGCGTATCACGAGGCCCTTTCGTCTTCACCTCGATGGATCCGGACTCGCATACGCTGCTGGCTGCTGTGTGGTAACAAAACCTCTCTATTAAAAAGGTGCTACGGCACCTTTTTTCTTAGCATTAGAAACATATCCCTCTCGAAATATTTACTAAAAAATCCGCATGTTTACCCCATTCGTTTGCCGCTTTACACTAGTCGCGAATTTAAAACAGAGGTGGTAATGAACGATTATAAAATGACGCCAGGTGAGAGGCGCGCGACCTGGGGTTTAGGGACCGTATTCTCGTTGCGCCTCGAGAGATCCTCTAGATTTAAGAAGGAGATATACATATG
>yibK
GAGGCAATTCCGACGTCTAAGAAACCATTATTATCATGACATTAACCTATAAAAATAGGCGTATCACGAGGCCCTTTCGTCTTCACCTCGAGAAGATTCGCTGGTGCAGGGGCTGGGTAAAGAGTTGCCTGCGGCACTGGCTCCCATGGCGAAAGGGAATGCGGCATAGTCGTTTGCGCCCCCTCACCCTAACCCTCTCCCTCAGGGAGAGGGGACCGTTCGGCGCTGTATGTACTCCCTCACTCTGAAACGACACCGCACTCTTTTTTTCTCCCTCGCCCCTCCGGGGAGAGGGCCGGGGTGAGGGGAAAAGGCCGCACTGCTCACCAATTTTCTGCTATCCTGCCCCCGCACTAAGGGGGCAGTATGCTAAACATCGTACTTTACGAACCAGAAATTCCGCCAAATACTGGCAACATCATCCGTCTTTGCGCTGGATCCTCTAGATTTAAGAAGGAGATATACATATG
>yajO
GAGGCAATTCCGACGTCTAAGAAACCATTATTATCATGACATTAACCTATAAAAATAGGCGTATCACGAGGCCCTTTCGTCTTCACCTCGATGGATCCCCGCAAGGAACTCAGGAAGAAATGCGCGCCGAACTCGGCCTCGATGCCGCTGGTATGGAAGCCAAAATCAAGGCCTGGCTGGCATAATCCCTACTCCACTCCTGCTATGCTTAAGAAATTATTCATAGACTCTAAATAATTCGAGTTGCAGGAAGGCGGCAAACGAGTGAAGCCCCAGGAGCTTACATAAGTAAGTGACTGGGGTGAACGAATGCAGCCGCAGCACATGCAACTTGAAGTATGACGAGTATAGCAGGAGTGGCAGCATGCAATCTCGAGAGATCCTCTAGATTTAAGAAGGAGATATACATATG
>yajB
GAGGCAATTCCGACGTCTAAGAAACCATTATTATCATGACATTAACCTATAAAAATAGGCGTATCACGAGGCCCTTTCGTCTTCACCTCGATGGATCCTTCGGGCAATTCAAAGGAGAAATCGGTAACGCGCATGACACTGACTCAGACTAAAATAAGAGGCGGGTAGTCTAGTGCCGGGGCGCTCTCCCTGCAACCTTTACCCCCTTTTGGATAGAATATAATCGATGAATTTTTTAGCTCACCTGCATTTAGCCCATCTCGCGGAAAGCTCGCTTTCCGGCAATTTACTGGCTGATTTCGTACGCGGAAATCCCTCGAGAGATCCTCTAGATTTAAGAAGGAGATATACATATG
>yajC
GAGGCAATTCCGACGTCTAAGAAACCATTATTATCATGACATTAACCTATAAAAATAGGCGTATCACGAGGCCCTTTCGTCTTCACCTCGAGCGGGTTTACGCAAGGCTATTGAAGAGGGTAAATTAGAGAGCTTCGTAACTGATTTTTACCAGCGTCAGGGGCGAGAAGTACCACCTTTGAACGTTGATTAATATTAATAATGAGGGAAATTTAATGAGCTTTTTTATTTCTGATGCGGTAGCGGGGATCCTCTAGATTTAAGAAGGAGATATACATATG
>b0374
GAGGCAATTCCGACGTCTAAGAAACCATTATTATCATGACATTAACCTATAAAAATAGGCGTATCACGAGGCCCTTTCGTCTTCACCTCGAGTCAGCAAGCTTCAGGGCTTCACTGCGAAATTCAGGCGAATGCTGTTTACGGGGTTTTTTACTGGTTGATACTGTTTTTGTCATGTGAGTCACCTCTGACTGAGAGTTTACTCACTTAGCCGCGTGTCCACTATTGCTGGGTAAGATCAGATTACAACCTGTACGCCAATACTATCACCGTAACTAACGGCGGTGTATTGGATGTGAACGTTGATCAGTTCGATACTGAAGCTTTCCGTACTGACAAACTGGAACTGACCAGCGGGGATCCTCTAGATTTAAGAAGGAGATATACATATG
>yajG
GAGGCAATTCCGACGTCTAAGAAACCATTATTATCATGACATTAACCTATAAAAATAGGCGTATCACGAGGCCCTTTCGTCTTCACCTCGATGGATCCGAACGCCGCCCTTAATTTTTCTTCTATCCGCTCACGTATCATCATGAAATATCTCCTCCGACAACGCTGAGATGTCATCCATCCCTTTAAATACTAGCCGCTTTTACCGTTTCCATTGCAGCTTAACAACAAATATTTAGGTTTCGTCCTGGTTTTTCCGTCAAGCGTATGAAGTTTACTGATTTAAAGATTGAAACACAGGCCTCGCATCAGTGTTTCTTTTACCAGGGGCGATTATTTCGTCAACATGATGAATTTACATGCCTTACCCACTTCCCCTCGCCGTTGGCAATGTTATGATGGCGGGAATTTTTACCACTCGAGAGATCCTCTAGATTTAAGAAGGAGATATACATATG
>ycbK
GAGGCAATTCCGACGTCTAAGAAACCATTATTATCATGACATTAACCTATAAAAATAGGCGTATCACGAGGCCCTTTCGTCTTCACCTCGAGGATGGTCGTACCCAGTATCGTACAGATATTTACAATTATGATCTGCCTGCGCGATCCAGCTCGCAAATCGTATCGAAAGCGGAACAATTAATCAGGTAAATGAAGTAGTTCGGGGAAATCAGTTGTCGTAATAATTAGCATGATTGGGGGCGATTCTCTGCAGCCCCCGTCACTGCTGGGGTTGAGTCATCTTGACGTCTGCTTTACGGGCGGTTAAGGTGCCTCTTGTGCGCCAGAAGTGCATATAAACGATAACATTGACCTGTAGACTTGATTATCATGGACAAATTCGACGCTAATCGCCGCAAATTGCTGGCGCTTGGTGGCGTTGCACTCGGTGCCGCCATCCTGCCGACCCCTGCGTTTGCAACACTGGATCCTCTAGATTTAAGAAGGAGATATACATATG
>ycbB
GAGGCAATTCCGACGTCTAAGAAACCATTATTATCATGACATTAACCTATAAAAATAGGCGTATCACGAGGCCCTTTCGTCTTCACCTCGAGACACGTTCATGTCGTCGGCCTGCGAGGATTTGCGCCGCAACTCCCTGAAACGCTTCCAGGAACTGACGAAGCGCCTTCTCAGGCGAGTTAAAATTAAGGCGGCAGCAATGCCGCCTTTTCTTTTTCCGAAAACTCCGTTTCTGCACTAAAAAAGTGGCACATTACGGCGCGCTTTTCTTTAAACTTCTTTACATTAGGTTATGTAAAAACGTATCGGCGTTTATATACTGAAGATAAGCCTGATGAGTAACAGGCTTGCTCGTCATACTTTCGTGAGTATTGGCGTTGTACAGGCAAGTCGTAAAATAACAGCCTGGCTATTCAGAGTATGATAAAAACAGGGGGCAAGGGATGTTGCTTAATATGATGTGTGGTCGTCAGCTGTCGGCAATCAGTTTGTGCCTGGCCGTAACATTCGCTGGATCCTCTAGATTTAAGAAGGAGATATACATATG
>ycbC
GAGGCAATTCCGACGTCTAAGAAACCATTATTATCATGACATTAACCTATAAAAATAGGCGTATCACGAGGCCCTTTCGTCTTCACCTCGATGGATCCTAGCCTGTCGAAGCTGCCCTTTGGTGGTGCCGTAAATGTTACGGGAAAACTTTTCCGCAATATCATCAAAATTGCGATCCTGCATTGCTTTCTCCACCGGTTGGCTAAGACGTTTTCTGATAAAGACGCTATTTTGTCACAGCCACGGCGAGAATGAACCCGTCTGGTGTAATATCGCTGGCGATCCCTTGCTATATGGTTAAAAAAGGAACCAGAAAGGATGCTTTTTACACTGAAAAAAGTGATTGGCAATATGTTGCTGCCACTTCCGCTGATGTTGTTGATTATTGGCGCTGGCCTGGCGCTGCTGTGGTTTAGCCCTCGAGAGATCCTCTAGATTTAAGAAGGAGATATACATATG
>lpxC
GAGGCAATTCCGACGTCTAAGAAACCATTATTATCATGACATTAACCTATAAAAATAGGCGTATCACGAGGCCCTTTCGTCTTCACCTCGAGAGCCGGTTGCTAAAGTCGTGAATGACAATGCGCCGCAAACTGCGAAAGAGCCGGATTATCTGGATATCCCAGCATTCCTGCGTAAGCAAGCTGATTAAGAATTGACTGGAATTTGGGTTTCGAGGCTCTTTGTGCTAAACTGGCCCGCCGAATGTATAGTACACTTCGGTTGGATAGGTAATTTGGCGAGATAATACGATGATCAAACAAAGGACACTTAAACGTATCGTTCAGGCGACGGGTGTCGGTTTACATACCGGCAAGAAAGTCACCCTGACGTTACGCCCTGGATCCTCTAGATTTAAGAAGGAGATATACATATG
>ycbZ
GAGGCAATTCCGACGTCTAAGAAACCATTATTATCATGACATTAACCTATAAAAATAGGCGTATCACGAGGCCCTTTCGTCTTCACCTCGATGGATCCCCATTTCCAACCGCTTTCAAGATTTTCAAGTTGTTGATATTTCATAGCGATCTCAATGTTACCGTGTAACTCTTTACAGAATATCAGCTTTTTAGGCCAGTGAAGAAAAGAATCTCCATCCTGTGAGCTTTAACGCCCATGCCAGGAGTATTGTCGGTGCTTTCTACGTGTGCTGTAGTGCCGGTTACGGTATAATCGCGGCTTTGACAACAGACTAAAAAACATCAACTTTGACCATTACGAAACTTGCATGGCGTGACCTGGTTCCTGATACCGATAGCTATCAGGAAATATTTGCTCAGCCACATTTGACTCGAGAGATCCTCTAGATTTAAGAAGGAGATATACATATG
>csiE
GAGGCAATTCCGACGTCTAAGAAACCATTATTATCATGACATTAACCTATAAAAATAGGCGTATCACGAGGCCCTTTCGTCTTCACCTCGAGATCGTCACGGCGATGTTTATCGCGAACAGATGGTGGACTTTATCCTTAGCGCGTTGAATCCGCAGAACTAACCCATGATCGCTAGCACGATAATCATTCACAAAACCACCTTAAGACATGCTAATCCACTGGTCAGAACAGTTTAAGATGAGAAAAATTCTGTGACGCTTGCCAACATTTCTGATGATTAGCATTCCCTTCGCCATTTCCTTGAGCAAACTTTAGCTATTCTTATCAATTATGCTTATGGGAGATCTACAGATGATGCCTACGCTTGCTCCACCATCTGTCCTTTCGGCTCCCCAGCGCCGCTGCCAGATCTTGCTGACGCTCTTTCAGCGGATCCTCTAGATTTAAGAAGGAGATATACATATG
>csiD
GAGGCAATTCCGACGTCTAAGAAACCATTATTATCATGACATTAACCTATAAAAATAGGCGTATCACGAGGCCCTTTCGTCTTCACCTCGAGCGCTTAGAGGCGGAACTCTAAATATCAATATTCCTGGGCGTAGCGCTCTTCTTTTAGGGAAAACAGGAGAACCGCCGAACTATCTCTATTTATAATTTAATGTTATATCTGCCCCGATAAAACGGGGCAGATAATATGTTTAGTTTACTAACGGTCATTTTGCAGTGAAGCCATTTACTGTTTTTTATCGACCAGATAATCTGTTCTCTAATGTTAACTCCCCCTAACCTGTTGCTTTAGTTATTCATTTCCTGTCTCACTTTGCCTTAATACCCTACGTTAAATGTTACTAATTTGTTGCTTTTGATCACAATAAGAAAACAATATGTCGCTTTTGTGCGCATTTTTCAGAAATGTAGATATTTTTAGATTATGGCTACGAAATGAGCATCGCCATGTCACCCTACAGGATCCTCTAGATTTAAGAAGGAGATATACATATG
>ycbR
GAGGCAATTCCGACGTCTAAGAAACCATTATTATCATGACATTAACCTATAAAAATAGGCGTATCACGAGGCCCTTTCGTCTTCACCTCGAGTATCGCTACGGGGAAAGCGACTTCAGGTAATGTGAATGCGGTAACAAATTTCCATATTAACTATTATTAATAGAACTCATTAATTGTTTTATTAATTAGTACCCCTCCAGTGTTCTGGAGGGGATATTCATATTTTTTAAGAGTGACTATTTATGAAAACTTGCATAACAAAGGGAATTGTGACCGTAAGTTTAACGGCAATATTACTCAGCTGCTCATCCGCATGGGCGGCAGGTAAAGGCGGGATTGGATCCTCTAGATTTAAGAAGGAGATATACATATG
>ycbW
GAGGCAATTCCGACGTCTAAGAAACCATTATTATCATGACATTAACCTATAAAAATAGGCGTATCACGAGGCCCTTTCGTCTTCACCTCGAGAAAAGATTGCTGCGGGTGCCTCACTGGTGCAAATTTATTCTGGTTTTATTTTTAAAGGTCCGCCGCTGATTAAAGAAATCGTTACCCATATCTAATTATTTCTTCGAATTCCTCTTTATAAGATAATCAGGGCTTTATTTTCAGCCCTGGTTGTTTTATATTCATCGCTGTTGCTTATTTAGACATTTTGTACTTTTATTGTTGAGGTTATTAAGCGAAGCGACAATGGATTGTGTTGCTGCGGTTTTATAGGGTAGGGGAGAGGCAGATGCGAATTAAACCAGACGATAACTGGCGTTGGTATTACGATGAAGAGCACGATCGGGATCCTCTAGATTTAAGAAGGAGATATACATATG
>glcB
GAGGCAATTCCGACGTCTAAGAAACCATTATTATCATGACATTAACCTATAAAAATAGGCGTATCACGAGGCCCTTTCGTCTTCACCTCGATGGATCCGGCAAATTATTGGTGCCGTGGGCGTTTCTGGTTTAACCGGAGCACAGGATGCGCAGGTCGCGAAAGCGGCAGCAGCGGTGTTGGCGAAATAAGCGAAAACGAGGAGATAAACAATGAGTCAAACCATAACCCAGAGCCGTTTACGCATTGACGCCAATTTTAAACGTTTTGTGGATGAAGAAGTTTTACCGGGAACAGGGCTGGACGCTCTCGAGAGATCCTCTAGATTTAAGAAGGAGATATACATATG
>glcC
GAGGCAATTCCGACGTCTAAGAAACCATTATTATCATGACATTAACCTATAAAAATAGGCGTATCACGAGGCCCTTTCGTCTTCACCTCGAGTCACGCAGTGCCATCAGTACCGATGTGCGGTCGACATCGGGTAAAGCGCCATCAAGACGCTCTTCGTACAAGATGCTCATGAGTAGGCTTCGCTTTGTTGTGTTGTGTGGCAGCTGATTTTTGCGCGCTGCTTCTGTGAACAGTTATTAAGCGGGCTTTTCGTTTTCGTCTATCTCTTTAGCTACCGGTCAGACCATTTTTTTTCCAGCTCTGTGACCTTGTCTTGGTTAACTCAATGTTAAATTGATGTAACATAATCACTTACGTGATGTGCGTGTTTTGCGAGTTAAGAACAGAAAAATTGGTCCTACCTGTGCACGAGGTCCGGGAATGAAAGATGAACGTCGCCCTATTTGCGAAGTGGTTGCAGAGAGTATCGAACGGTTAATTATCGACGGCGTACTGAAGGTCCGTCAGGATCCTCTAGATTTAAGAAGGAGATATACATATG
>artP
GAGGCAATTCCGACGTCTAAGAAACCATTATTATCATGACATTAACCTATAAAAATAGGCGTATCACGAGGCCCTTTCGTCTTCACCTCGATGGATCCAAGGCCAGTGTTGGGTCATCGACGATGTGCGTTACTTAGGCGGTAGCGTTCATGCCACGGCGGGTACGCTCCGTCAGTCCATCGAGAATCGCTAACGCCTTGATCAACCAATAAACCCCGTAAATTGTCCGGCATTTCGTGAGGAATGCCGACATTTATGCTCGCCGACCACCGCCCCCGTTATTTTGTGCTATGTTTATTGAATAATGCGCTTTGCTTTTAACTTTTAAAGCAGAAATATTGCATAATTATTCTGTCAAAGGTACTATCTTCGACCTCAATAGCTATCAGACTGCCAGTATACGAGTGTCAATGAGTATTCAATTAAACGGCATTAATTGCTTCTACGGCGCGCATCAGGCGCTGTTCGATATCACGCTGGATTGCCCCTCGAGAGATCCTCTAGATTTAAGAAGGAGATATACATATG
>marC_marR
GAGGCAATTCCGACGTCTAAGAAACCATTATTATCATGACATTAACCTATAAAAATAGGCGTATCACGAGGCCCTTTCGTCTTCACCTCGAGGGCCAAGAAATAACGCGACAGTTGTTAATGGGTTAGCTAACGGCAGCAACACCACCAGCCCCAGGCCAATTGCTTTAAACAAATCTAACATTGGTGGTTGTTATCCTGTGTATCTGGGTTATCAGCGAAAAGTATAAGGGGTAAACAAGGATAAAGTGTCACTCTTTAGCTAGCCTTGCATCGCATTGAACAAAACTTGAACCGATTTAGCAAAACGTGGCATCGGTCAATTCATTCATTTGACTTATACTTGCCTGGGCAATATTATCCCCTGCAACTAATTACTTGCCAGGGCAACTAATGTGAAAAGTACCAGCGATCTGTTCAATGAAATTATTCCATTGGGTCGCTTAATCCATATGGTTAATCAGAAGAAAGATCGCCTGCTTAACGAGTATCTGTCTCCGCTGGATATTACCGCGGCACAGGATCCTCTAGATTTAAGAAGGAGATATACATATG
>rluE
GAGGCAATTCCGACGTCTAAGAAACCATTATTATCATGACATTAACCTATAAAAATAGGCGTATCACGAGGCCCTTTCGTCTTCACCTCGATGGATCCAGTTTGCCGTTTTGCAGGGTGATCTTCTTGCCTTGTGCCGGAACAACTACTTTACTTTCCATTCACCTCTCCTTCGAGCGCTACTGGTTTGCTCGTCTGCCACCACGTTGCATATGCGTTTGCGTCCTGCGATACGGATGCTTTAGAGCAATTTTTTGTTAATGATTTGTAATTGGCTTGTCAATACTACCCTATTGTTTGCCGTCATGAAAGATGCGCGTTATTAGGCTATAATGCGGCAATTCATAATCTCTGAAAATACCATGCAAAAAACTTCTTTTAGAAATCACCAGGTTAAGCGATTCAGCTCGCAACGTTCTACCAGGCGTAAACCTGAAAACCAGCCCACTCGAGAGATCCTCTAGATTTAAGAAGGAGATATACATATG
>rluD
GAGGCAATTCCGACGTCTAAGAAACCATTATTATCATGACATTAACCTATAAAAATAGGCGTATCACGAGGCCCTTTCGTCTTCACCTCGATGGATCCACAGGCTTAGTGTGGCGGCTGCCACCAGATATTTCATGCGCGTCATGACGTTTTGACTTTCCTCAAAATGTAATACGGGAGATTCTCTGTTCCTGCTCCCGGTTAAGACCAGCTACAATAGCACACTATATTAAACGGCAAAGCCGTAAAACCCCAACGATAAACGAAGAAGCAGTATATATGGCACAACGAGTACAGCTCACTGCAACGGTGTCCGAAAACCAACTCGGTCAACGCTTAGATCAGGCTTTGGCCGCTCGAGAGATCCTCTAGATTTAAGAAGGAGATATACATATG
>rluF
GAGGCAATTCCGACGTCTAAGAAACCATTATTATCATGACATTAACCTATAAAAATAGGCGTATCACGAGGCCCTTTCGTCTTCACCTCGAGGCGACCCTGCAACTGTTCAGCAATTAGCGGCAGTGCATGTTCCAGCCAGGCTTTACCCGGCAGCGTCGAGTTACTCAATAAAAGCAGTTCCATTACTTCTCCGGTTAGTAAGAAATCACGGGAGGCATGCTACCACTGCGAATTTAACCACTTACTGACATGGCTCACGATGTCGCACATTGCTTCTGGAAAGTGATTTGAGCAGGTAACGAATTCAAGCCAATGGAAATAACAAATAGTTCGCTCATGACTATTTTTTATCAACCCAAAGGTACGGTATATTCCGTTTTTTACAGGAGAATTTATGCTGCCCGACTCATCAGTCCGTTTAAATAAATACATCAGCGAAAGCGGAATTTGCTCACGCCGCGAAGCGGATCGCTATATCGAGCAAGGCAATGTGGGATCCTCTAGATTTAAGAAGGAGATATACATATG
>rluC
GAGGCAATTCCGACGTCTAAGAAACCATTATTATCATGACATTAACCTATAAAAATAGGCGTATCACGAGGCCCTTTCGTCTTCACCTCGAGCGGAAACGGCCTCATTATTCCACTGCAAGCCTTGTTATAGCAAGATGACTTTTACCATTTATCACCCGCTTACTCACAGTTTTTTCACTTCTTGCTGGTGATTGGTTTAATAACCATCAATAAAGTGATCACGCAGTGAAGTAATAAGGTGCAAAAGTAAATATAAGCATAGAAAAATGAGTGGCGCGAATCCTGTTGGCTAATTAGAATCGCCAACCATGAAAACAGAGACTCCATCCGTAAAAATTGTTGCTATCACCGCTGACGAAGCGGGGCAACGTATCGATAGGATCCTCTAGATTTAAGAAGGAGATATACATATG
>rluB
GAGGCAATTCCGACGTCTAAGAAACCATTATTATCATGACATTAACCTATAAAAATAGGCGTATCACGAGGCCCTTTCGTCTTCACCTCGAGTAAGTTGCGGGGCCAATACCAGTTTGTTGGGGCGAAGTTATTCCGGTGGTGGTGCTGGCGGCGGCGCGGGTGGCGGAGGCGGTGGTGGCTGGTAATTAAGCTGATGTTAATCGAAACAAGCTTTAACCATAAAGATAGTGTAGTATGTTGCGCCTCAAAGCCAGGCCGATAAACGTCGAGTCGTTTACTTAAGGCCTGAAGAGTTCAAACAGACTTTACTATCAGTGAGTCAGATGTAAGTTCTGACTCACTGTTGCACAAAAGCATATCAGACGCCTGGGAAGGCGACACCAAAAGGAAGCTCTATGAGCGAAAAGCTACAGAAAGTGCTGGCGCGTGCCGGCCACGGTTCTCGCCGTGAAATCGAATCTATTATTGAAGCCGGTCGTGTGAGTGGATCCTCTAGATTTAAGAAGGAGATATACATATG
>b0373
GAGGCAATTCCGACGTCTAAGAAACCATTATTATCATGACATTAACCTATAAAAATAGGCGTATCACGAGGCCCTTTCGTCTTCACCTCGATGGATCCCCGCTGGTCAGTTCCAGTTTGTCAGTACGGAAAGCTTCAGTATCGAACTGATCAACGTTCACATCCAATACACCGCCGTTAGTTACGGTGATAGTATTGGCGTACAGGTTGTAATCTGATCTTACCCAGCAATAGTGGACACGCGGCTAAGTGAGTAAACTCTCAGTCAGAGGTGACTCACATGACAAAAACAGTATCAACCAGTAAAAAACCCCGTAAACAGCATTCGCCTGAATTTCGCAGTGAAGCCCTGAAGCTTGCTGACTCGAGAGATCCTCTAGATTTAAGAAGGAGATATACATATG
>helD
GAGGCAATTCCGACGTCTAAGAAACCATTATTATCATGACATTAACCTATAAAAATAGGCGTATCACGAGGCCCTTTCGTCTTCACCTCGAGACCAGAGTCGCCAACAGCCAGCCCAGAGTGGTGGCAAATCCGCCAAGCACAAAGTTCAGAATGTTCAAAACGGTACGCATAAAACCTCGCTTTACTGTGGTTTTCAGTAATGGGCGGCAATTGTAACGTTTTTTTGGGCTGGAGCACGTTTTCTCTGACGGTTACACTGATAAGAAATAATTTCGTGTGGATCTACAGAGTCATGGAACTGAAAGCGACAACGCTTGGAAAACGTCTGGCACAGCACCCTTACGATCGGGCGGTGATCCTCAATGCCGGGATTAGGATCCTCTAGATTTAAGAAGGAGATATACATATG
>yqiC
GAGGCAATTCCGACGTCTAAGAAACCATTATTATCATGACATTAACCTATAAAAATAGGCGTATCACGAGGCCCTTTCGTCTTCACCTCGAGAGCACCATTACACCGCGTCCTTCACGCAGCGCAGCCAGTGCATTTTCAACACGTTCGAAAGGCGTACCAAAAGAGGAAAGTAGCGTCTGATTCATGGTAAAAAAACCTCACTAAAATTATGGTTACCAGAATCAGGGCAGTCTTAGGAGTGGCGGCATATAGCCAAAATAACGTGAGCGGGTCCATGCCCGACAGAATCGTTACTCTCTCCCATCCGGACTCTAACCGTCGGCCCCGGAATTACACCGGATCTGCTGTCCTTTGAGTTCGCACCCAAAGCGCTCGCGGGCTTTCAACTGAGTTGATTTACCGCCGGTGGGGAATTTCGCCCCGCCCTGAGAATAAGCGGATTCACTATAACGCTAATGATTAGCGGCAGCAACGCATAGCTTCACATAATTCTGGTTTATGACTTACCCTTATCGCACTACAATGGCACTCAACACCTATCAGTACAGGGAAACTACAATGATTGACCCGAAAAAAATTGAGCAAATCGCTCGCGGATCCCGGGATCCTCTAGATTTAAGAAGGAGATATACATATG
>polB
GAGGCAATTCCGACGTCTAAGAAACCATTATTATCATGACATTAACCTATAAAAATAGGCGTATCACGAGGCCCTTTCGTCTTCACCTCGATGGATCCGTCAGTTAGCGCCGCAGTTACCGGATATGCAGCAAACGCTGCTGGATAAACACTATCTGCGTAAGCATGGCGCGAAGGCATATTACGGGCAGTAATGACTGTATAAAACCACAGCCAATCAAACGAAACCAGGCTATACTCAAGCCTGGTTTTTTGATGGATTTTCAGCGTGGCGCAGGCAGGTTTTATCTTAACCCGACACTGGCGGGACACCCCGCAAGGGACAGAAGTCTCCTTCTGGCTGGCCTCGAGAGATCCTCTAGATTTAAGAAGGAGATATACATATG
>polA
GAGGCAATTCCGACGTCTAAGAAACCATTATTATCATGACATTAACCTATAAAAATAGGCGTATCACGAGGCCCTTTCGTCTTCACCTCGAGTTAACCCTTCCAGCCCGTGAACTTCCCATTGAAGGTGTGGGTTCAGATGCAGTAATACCGCCAGACCTTCACACCAGCAATACATCATAAAATCACAAAAACGCGAAACCTTTCGCCAAATGACTGGCACAGGTAGCAATAGTTTTACAATCCCGGCAATGATGATCGGGACGGAACAAAAAATAGTGACCAAAATGGTCAATACGATACTCAGCAAAAGGGTTATCGCAGCGAGTATTCTCGTCATAATGAATTTATTCAAAAGGTTAGCCATAGACAGTGCGCTAAAGAAGCGCAAGGCGCAGATTTTAGCAGAAAACGACCCAAATAACGGATGATCCTTAAGGAGAAAAATAATTCATATCTATCCACATTAGAAAAAATCCCATTATCTCAATTATTAGGGATGGATTTATTTTTAACTGCATGAAAAACAAAGACAAACATCATGCTGTAAAAAGCATGATAATAAATTAAAAGCGATGTAAATAATTTATGCACAAAGTTATCCACATGACGATTTGCGAGGATCCTCTAGATTTAAGAAGGAGATATACATATG
>yqiJ
GAGGCAATTCCGACGTCTAAGAAACCATTATTATCATGACATTAACCTATAAAAATAGGCGTATCACGAGGCCCTTTCGTCTTCACCTCGAGCTTCTGCGTGCATTCTGGCAAAACTACGCGCCAGGAAATCGAAATTATTTAAAGAATTAAGACTATGATCCATAAGCACATCCTCCGGTTATCGCATACCTTTTAAGGCCATATGCTTTTTCTGATTTCAGTATTCCCCAATCAGTGTAGTGCCTTTAAACATAACGTGCGTAAATATATTGTCCCCGATCACACTTTTTAGTGAAAAATAAAAAACCATATTAAAAGACTTTCTCTTCCAGAACTTCTCTAACCTGTGTTATTATTAACACAGATAAATGTAAGCAAGGAAACTATTACAAAGTAAATATTGCGTCACTAAATGGACATTGGAGTGATATATGATTTTATTCGCCGACTATAACACCCCTTATCTTTTCGCTATTTCCTTTGTACTGTTGATCGGCCTGTTAGAAATTTTTGCGCTTATCTGCGGTGGATCCTCTAGATTTAAGAAGGAGATATACATATG
>ecpD
GAGGCAATTCCGACGTCTAAGAAACCATTATTATCATGACATTAACCTATAAAAATAGGCGTATCACGAGGCCCTTTCGTCTTCACCTCGATGGATCCTCGCAGACCAAACAGCAACTGCTGGTTATGTAAAAACTAACACTGCATACACCATTACTTATCAGTAAGTATTCACCAGTTAAATTGATTGAATGAATATACAGGGAATAATAATTTCTATTTTATATTATTCCCTGTTTTAATTAACTCTATCAGGGATGGTTTATGTTTTTTAACACCAAACATACAACAGCTTTATGCTTCGTAACCTGTATGGCTTTTAGTTCATCGTCTATTGCGGACATTGTCATTTCGGGTACTCGCGTCTCGAGAGATCCTCTAGATTTAAGAAGGAGATATACATATG
>yjhF
GAGGCAATTCCGACGTCTAAGAAACCATTATTATCATGACATTAACCTATAAAAATAGGCGTATCACGAGGCCCTTTCGTCTTCACCTCGATGGATCCTGTGGCAGGGATTGCTTTACTCCTGCTTTTAACCATAAAAATTAAGCTTAATACGTTTGTTTCGTTAATTATTGTCTCGATTGCTGTCGCCATCGCCAGTGGTATGGATTTGAGTAAAGTCGTCACCTCAGTCGAATCCGGACTTGGCGGTACGCTGGGCCATATTGGTTTGATATTTGGCTTCGGTGTTATGCTCGGTCGCTTGCTGGCCGATGCGGGTGGTGCGCAGCGAATAGCGCTGACCATGCTGAATTCTCGAGAGATCCTCTAGATTTAAGAAGGAGATATACATATG
>yjhI
GAGGCAATTCCGACGTCTAAGAAACCATTATTATCATGACATTAACCTATAAAAATAGGCGTATCACGAGGCCCTTTCGTCTTCACCTCGATGGATCCGCACAGCGTTATCAGCGAGCCGGATGTCAGTTGTTTTTACCTCATTCAATAAAGTGATAAGTAAGTTCATTCGAGAGGGATTTCAAGCAAAAATAATCAATGGCACCCAATAGAAAATATTGGCGATGCGCTCGAACGAATAAAGAAGCTCTAGGCGCAATCCACACACTACGATGTTGCAACAACACGCCATCTACTTTTTATTCTCATTCACTAAATGTGGCTGTTCTGGATTCATTATTCAAAGTGTGTACAAGATCACATTTAATCACATCATTACGGTTCAGCATGCTGAACAAAGCATATTTTCCACTATGTAATGCCGATACCATTTATTCCATGAGCAAGGAGGAGCCATTATGGTTCGCAAAGGGTGTAATTCATTAGTCCGTGCTGAAAAAATATTAACCCACATTGCATGGGTTGGTATGGCTCGAGAGATCCTCTAGATTTAAGAAGGAGATATACATATG
>yjhU
GAGGCAATTCCGACGTCTAAGAAACCATTATTATCATGACATTAACCTATAAAAATAGGCGTATCACGAGGCCCTTTCGTCTTCACCTCGATGGATCCCGCTGTTATCCTGGACGCTGATGTCCACACTCTTATCCATCAGTGGGCTGATTTTTATTCTGCTCGCCAGCTTAGTTTTATAATCGGGTTCTTGCCAGTGAGCCAACCTGTTGTTCACTGTCCCCCATAATTTAGTGAGTGACGGCAACCGTCTGCACGGTGACGAATCGCTGGCGATCAAAAAGGGGCGATATTGAACCTTCGATTATGCTTGATGGGTGTATTCTCAGTAATACTGTAAAGCCGGAGCATGTCTCCGGCTTTACAGTATGGGGGAACAGCGGGCGATCGCTCAAATGGTATGCTGGTTTATTTCATGTAAAAGAATAAAATATCTGTATAAAATCATGCCACTGGCAATCTGCATCAACTCTCCGGGTAAACAGGGTTAAGATGAGCATTTCCCCGGTTTAATACAGGTATACAAAAGTGGATAGAGATCAAACAAACAGCAGCCTGTTCAATGATGATCCCGTACTTCATGCAACATGGCTGTACTATCAGGAAGGCAAAAGCCAGACTGAAGTTGCAGCTATCATGGGGGTGTCCCGCGTCACGGTTGTCAAATACCTGCAAACAGCCCGGGAAAATGGACTGGTTCATATCAACCTGGATGTGAATGTCTTTGGCTCTATCGACGCTGCTTTGCAAATTCGCGATAAATTCAATCTCCAGAGAGTGATCATCGTGCCGCTCGAGAGATCCTCTAGATTTAAGAAGGAGATATACATATG
>yjhS
GAGGCAATTCCGACGTCTAAGAAACCATTATTATCATGACATTAACCTATAAAAATAGGCGTATCACGAGGCCCTTTCGTCTTCACCTCGATGGATCCAAAGCGGTGACGGATTCAGTTTTGATCACTGTGAAGGATAATAAAGTCACAGTACAAAACTAACGCTTCAGGGCCCCGGTAAAGGGGCCCTGCTATCAATTTGTCATTTCAATTACGCGAAATTTATATGAACGCAATAATATCGCCCGATTATTACTATGTTCTTACCGTTGCTGGTCAGTCTAATGCCATGGCGTATGGCGAAGGACTGCCATTACTCGAGAGATCCTCTAGATTTAAGAAGGAGATATACATATG
>hda
GAGGCAATTCCGACGTCTAAGAAACCATTATTATCATGACATTAACCTATAAAAATAGGCGTATCACGAGGCCCTTTCGTCTTCACCTCGATGGATCCAGAAGTGGTGCTGGACGCAGAAGACGCGGATATAACAGACAAATAATGTACCGACCGGGCAGTGTTGCTGCCCGGTTCAAACATCATGGGATTCTGTGGTAAACTTCTCGCGATTTTGTGAAATCCTGGTTGAGGTATCTCTGAACACACCGGCACAGCTCTCTTCTCGAGAGATCCTCTAGATTTAAGAAGGAGATATACATATG
>pepN
GAGGCAATTCCGACGTCTAAGAAACCATTATTATCATGACATTAACCTATAAAAATAGGCGTATCACGAGGCCCTTTCGTCTTCACCTCGAGAAACACGGCTTGCTGCATATGCAACTTATAAGCATCTGTATCCAGCAACGAGTGCAGAACAGGAGAAGCGAATTGTGTCATAGGTGCGCAGTAGCGTCCTCGTACAGGAGCGTTTAGTACAATAAACATCTTCAGGAACTGCTGGAGTATACCTTGTTTCGCAATTTATTGAACCCCGATCACACCATATGCCACCTTTCTGGTCGATGGCATTACGCGGTGTATGTTATAAAAATGTAGCAATAAAGGCGTTTGTACCTGAAAAGATGAAGATTCTGCATAGCGCGATTTACGCAACAGGAATAGACTGAACACCAGACTCTATAAAAGATGCTAAAGGTTATTTATGACTCAACAGCCACAAGCCAAATACCGTCACGATTATCGTGCGCCGGATTACCAGATTACTGATATTGACTTGACCTTTGACCTCGACGCGGATCCTCTAGATTTAAGAAGGAGATATACATATG
>pepB
GAGGCAATTCCGACGTCTAAGAAACCATTATTATCATGACATTAACCTATAAAAATAGGCGTATCACGAGGCCCTTTCGTCTTCACCTCGATAGATCTGCAGGCATCCAACGAGAAAATCCTCGAAGCGATTTTGTTAGTCTGGCTGGACGAGGCCGAATAATTTCCGCGTCATGCTTCACGCCGCAGATGCGTTGGCTGCGCTCGTTCACCCCAGTCACATAGTTATCTATGCTCCTGGGGCTTCACTCACTTGCCGCCTTCCTGCAACGCGAATCATTTAGCGGAAAAATCCTGGGGCTGCCAACTGGCGGCCCTTTTACAAAGACTCGAGAGATCCTCTAGATTTAAGAAGGAGATATACATATG
>pepE
GAGGCAATTCCGACGTCTAAGAAACCATTATTATCATGACATTAACCTATAAAAATAGGCGTATCACGAGGCCCTTTCGTCTTCACCTCGATGGATCCCGTGAGCAAATTCCGCTTTCGCTGATGTATTTATTTAAACGGACTGATGAGTCGGGCAGCATAAATTCTCCTGTAAAAAACGGAATATACCGTACCTTTGGGTTGATAAAAAATAGTCATGAGCGAACTATTTGTTATTTCCATTGGCTTGAATTCGTTACCTGCTCAAATCACTTTCCAGAAGCAATGTGCGACATCGTGAGCCATGTCAGTAAGTGGTTAAATTCGCAGTGGTAGCATGCCTCCCGTGATTTCTTACTAACCGGAGAAGTAATGGAACTGCTTTTATTGAGTAACTCGACGCTGCCGGGTAAAGCCTGGCTGGAACATGCACTGCCGCTAATTGCTGAACAGTTGCAGGGTCGCCTCGAGAGATCCTCTAGATTTAAGAAGGAGATATACATATG
>pepD
GAGGCAATTCCGACGTCTAAGAAACCATTATTATCATGACATTAACCTATAAAAATAGGCGTATCACGAGGCCCTTTCGTCTTCACCTCGATGGATCCAAGGCATCAGTCGGCTTGCGAGTTTACGTGCATGGATCTGCAACATGTCCCAGGTGACGATGTATTTTTCGCTCATGTGAAGTGTCCCAGCCTGTTTATCTACGGCTTAAAAAGTGTTCGAGGGGAAAATAGGTTGCGCGAGATTATAGAGATCTGGCGCACTAAAAACCAGTATTTCACATGAGTCCGCGTCTTTTTACGCACTGCCTCTCCCTGACGCGGGATAAAGTGGTATTCTCAAACATATCTCGCAAGCCTGTCTTGTGTTGACAACATTTTCTGCTAACCCTGTGACCTGCAATACTGTTTTGCGGGTGATCGACAAGGAGACTTAACGTGTCTGAACTGTCTCAATTATCTCCACAGCCGCTGTGGGATATTTTTGCCAAAATCTGTTCTATTCCTCACCCGTCCTATCACTCGAGAGATCCTCTAGATTTAAGAAGGAGATATACATATG
>mqo
GAGGCAATTCCGACGTCTAAGAAACCATTATTATCATGACATTAACCTATAAAAATAGGCGTATCACGAGGCCCTTTCGTCTTCACCTCGATGGATCCGGGCAACTTAGCGAGCTGACGGGCGAAGAGCGCGATGCCGCTTCGCGTGATGCCGTTGCCCGGACGGCATAATATTACGACGCTGACCTGGCGGACTGCTGCCGTCAGGTCAATATGCTAAAAATCCCTTCATTTCTAATAACCCTATAATTAATCAACGAAATTATAATGTTTCTAAAATTAGAATATAATTTATAAACATTATTTAAATGTTGTTACTTAAGTGTTACCGTTGATGCCGCGCAAATCTCACCTGCAATAAAGCGACTAAAAGTAAGGCATTAACAAGATGAAAAAAGTGACTGCCATGCTCTTCTCGATGGCCGTGGGGCTTAATGCCGTTTCGATGGCGGCAAAAGCGAAAGCGTCCGAGGAGCAGGAAACTGCTCGAGAGATCCTCTAGATTTAAGAAGGAGATATACATATG
>pepQ
GAGGCAATTCCGACGTCTAAGAAACCATTATTATCATGACATTAACCTATAAAAATAGGCGTATCACGAGGCCCTTTCGTCTTCACCTCGAGACTGAACCTGGGGCATCAAATACCAGTTCGGCAATGCCATCTTCCAGCCAGTCAAGGTACAGGGTGTCGCCTTTGTAAAGCATGTCAGTCTCCTGAATCCGCAAGGTGATCTGGTCGTACCAGATGAGTCGAAGTGTGTATTTTGTGTTAAAAATATGCAAACAAAAGATTAAAGAAATGCCGATCTGATCACGCTCGGCAGAAATCACGCTCTGGATGAACGATGTGCTAAGATGCGGAGACTTAAGGTCAAAAAAACAGAAGGGTAAAAAATGGAATCACTGGCCTCGCTCTATAAAAATCATATAGCTACCTTACAAGAACGGACTCGCGATGCGGATCCTCTAGATTTAAGAAGGAGATATACATATG
>pepT
GAGGCAATTCCGACGTCTAAGAAACCATTATTATCATGACATTAACCTATAAAAATAGGCGTATCACGAGGCCCTTTCGTCTTCACCTCGAGCCATCAAAGCATTTGCGAATTCCCGCCAATTGCACCAGCGGTGAAAGCGAACTCGGTTGTTTATTCAATTTTTTACTCTGTCCCATGTAAACGCAACGGATGGCTTACCGATGCGGGGTTTGTGGTTAACCACCTTGGTGACTCTTAATGAGGGCGGTAATTCTACGGCAAACCGCTTGAATCGCCAATCTTTGTTGTGAATTACTGGCTTAGCTTTATATTCATTAAGGTAATGCTGATAAATATTCCCGCTTGCAGGGGTAAAAGTGACCTGACGCAATATTTGTCTTTTCTTGCTTCTTAATAATGTTGTCACAAAAAGTGAGGGTGACTACATGGATAAACTACTTGAGCGATTTTTGAACTACGTGTCTCTGGATACCCAATCAAAAGCAGGGGTGAGACAGGTTCCCAGCACGGGATCCTCTAGATTTAAGAAGGAGATATACATATG
>yidC
GAGGCAATTCCGACGTCTAAGAAACCATTATTATCATGACATTAACCTATAAAAATAGGCGTATCACGAGGCCCTTTCGTCTTCACCTCGAGCCGACCTCGATAACCGTGCTCTCTCGGAAGCGTTGGAAAAATTATGGCGCCGCCACTGTCGCCTGGCTCGCGGGTCCTGATAGCCCTCATTCGGGTCTATCAACGCCTGATTAGTCCGCTACTCGGGCCGCATTGTCGTTTCACTCCAACCTGTTCAAGCTACGGAATTGAGGCATTGCGCAGGTTTGGAGTGATAAAAGGCAGTTGGTTGACGGTGAAACGCGTATTAAAATGCCACCCTTTACACCCTGGTGGTGACGATCCCGTCCCGCCCGGACCATTTGATACCAGAGAACACTAACGATGGATTCGCAACGCAATCTTTTAGTCATCGCTTTGCTGTTCGTGTCTTTCATGATCTGGCAAGCCTGGGGATCCTCTAGATTTAAGAAGGAGATATACATATG
>ybeZ
GAGGCAATTCCGACGTCTAAGAAACCATTATTATCATGACATTAACCTATAAAAATAGGCGTATCACGAGGCCCTTTCGTCTTCACCTCGATGGATCCCAGTGATTGCCCGTACCCGCAAAGAAAACGACCTTGGCGTGGGTTATTATCAGCCGTAATTCTCAGGCCTGCCGTTCCGGTGGGCCTTGTTTTTTCTCTCTTTATCCCCATCTTTATTGCAATGCTTGCGCCTTTTTCCTGTGGCGTGAATAATTTCCTTATAGGCCGGTGAATGTTCAGCTTCCGGCGGCATACAGATAAGAGGAACGGTTTGAACATAGACACTCGCGAAATCACCCTGGAGCCACTCGAGAGATCCTCTAGATTTAAGAAGGAGATATACATATG
>yidE
GAGGCAATTCCGACGTCTAAGAAACCATTATTATCATGACATTAACCTATAAAAATAGGCGTATCACGAGGCCCTTTCGTCTTCACCTCGATGGATCCCGCAGCGTATCGCTATCAGCGAACGTCCCGCGTTAAATAGCTAACTAGCTATTCTCTTTGCCCCGCCATTCTGGTGGGGCTTTTTTTGTCTTACTTACTCAACAATGCGTTAAATTTCGACTGTTTAAGATATTTCGGCACGTTCTTTCCCGTGATAATGTGCGCTATAAGGCAAATCTGCTTCACCGATTCAGCCATAATCCGTAGCAATTAAAATGTTATCTCAAGAGAAATGGACGATGAGTGATATAGCATTAACGGTCAGTATTCTGGCTTTGGTGGCACTCGAGAGATCCTCTAGATTTAAGAAGGAGATATACATATG
>yidK
GAGGCAATTCCGACGTCTAAGAAACCATTATTATCATGACATTAACCTATAAAAATAGGCGTATCACGAGGCCCTTTCGTCTTCACCTCGATGGATCCCCGGCGAATTATGCTCACAACCTGAACTTAACAGAAAACAATCCGTTCAGGGATACGACGTTTGTATTTTAAGAATCTGACTGCCTGACCCGACGCATTTTACCTCTCCCTATATTCATGCGTCCGGGACATAAACATAAATAAGGGCTATGAGATGAATTCGTTACAAATCTTGAGTTTTGTCGGTTTTACGCTGCTGGTGGCGGTGATCACCTGGTGGAAGGTCCGCAAAACAGATACCGGATCGCAACAAGGCTATTTTCTTGCCGGACGCTCACTAAAAGCGCCGGTTATTGCCGCTTCGTTAATGCTAACCAACCTTTCCACGGAACAACTGGTCGGCCTTTCCGGGCAGGCCTACAAAAGCGGCATGTCGGTGATGGGCTGGGAAGTGCTCGAGAGATCCTCTAGATTTAAGAAGGAGATATACATATG
>yidH
GAGGCAATTCCGACGTCTAAGAAACCATTATTATCATGACATTAACCTATAAAAATAGGCGTATCACGAGGCCCTTTCGTCTTCACCTCGATGGATCCGGCCGAATGAAAAGTGGATAATCCCCATCATTAAAGCGATGGCACCGAACAGCATGCCCAATGAACTGATTTTATTTTGAGCTATGATACCCATCTGACCTCCTTGTAGCGGATGGCAAAAGCATATCAGGAAACGGGCGGACGAAATTCTTAAAAAAACCGCTAAAGGTAGAGCGTTAGTGAAATTGCAAAGGAGCAACAATGAAAATTTCCCGCCTCGGAGAAGCGCCTGATTACCGCTTCTCGCTGGCTAATGAGCGTACTTTTCTGGCGTGGATCCGTACTCTCGAGAGATCCTCTAGATTTAAGAAGGAGATATACATATG
>ybeU
GAGGCAATTCCGACGTCTAAGAAACCATTATTATCATGACATTAACCTATAAAAATAGGCGTATCACGAGGCCCTTTCGTCTTCACCTCGAGTCGTTTTCTTGGGTTGGCTAATACAGGTAATTGCTGCAACTATAAAAATTGCGAATATATACATTAATTTTTTATTCATGTGTGAATGCTTCGATTTTCTTTTTATTTTGAAAGCGTCAAGTTTATACTCATCAATAATAAAAAAGTAGTCAGTTAATGCACTTAAGGGATTATTAACAAATGAATAAGGAAGAACAATATCTTCTTTTTGCGCTTTCTGCGCCCATGGAAATACTTAATCAGGGTTGCAAACCCGCGCATGACTCGCCAAAAATGGGATCCTCTAGATTTAAGAAGGAGATATACATATG
>ybeR
GAGGCAATTCCGACGTCTAAGAAACCATTATTATCATGACATTAACCTATAAAAATAGGCGTATCACGAGGCCCTTTCGTCTTCACCTCGAGCGCCTTTTTCAGCACGTTCGATAATCTCATCTATTGATAAATTATCGCAGCAACTTGACGTGAAAATCATTATCATTTCCTTATGGTTGCAGATAAAACATATTATATTTTTATGTGTTCCATTTTTGCGTAAGCCTTATTTTATGCGTATTATGTCGCGTCAGAAAAGTATAAATAAACGAGCCTCGCAATGCGGCTAATATTCATTTAATGAATATTTAAGGATAAATTATATGGACATGGAGTCGCAAAAAATATTGTTTGCACTTTCCACTCCGATGGAAATACGCAATGAATGCTGTTTACCTTCGCATTCATCACCCGGATCCTCTAGATTTAAGAAGGAGATATACATATG
>yidL
GAGGCAATTCCGACGTCTAAGAAACCATTATTATCATGACATTAACCTATAAAAATAGGCGTATCACGAGGCCCTTTCGTCTTCACCTCGAGCCGGTATCTGTTTTGCGGACCTTCCACCAGGTGATCACCGCCACCAGCAGCGTAAAACCGACAAAACTCAAGATTTGTAACGAATTCATCTCATAGCCCTTATTTATGTTTATGTCCCGGACGCATGAATATAGGGAGAGGTAAAATGCGTCGGGTCAGGCAGTCAGATTCTTAAAATACAAACGTCGTATCCCTGAACGGATTGTTTTCTGTTAAGTTCAGGTTGTGAGCATAATTCGCCGGAGGGATATTAAAATGAATGGAAAATTGCAAAGTTCAGATGTAAAAAACGAAACTCCGTACAATATTCCCTTATTGATTAACGAAAATGTGATCTCCAGCGGAATTTCTCTGATCTCGCTCTGGCATACCTACGCCGACGAGCATTACCGGGTGGGATCCTCTAGATTTAAGAAGGAGATATACATATG
>ybeQ
GAGGCAATTCCGACGTCTAAGAAACCATTATTATCATGACATTAACCTATAAAAATAGGCGTATCACGAGGCCCTTTCGTCTTCACCTCGATGGATCCGGGTGATGAATGCGAAGGTAAACAGCATTCATTGCGTATTTCCATCGGAGTGGAAAGTGCAAACAATATTTTTTGCGACTCCATGTCCATATAATTTATCCTTAAATATTCATTAAATGAATATTAGCCGCATTGCGAGGCTCGTTTATTTATACTTTTCTGACGCGACATAATACGCATAAAATAAGGCTTACGCAAAAATGGAACACATAAAAATATAATATGTTTTATCTGCAACCATAAGGAAATGATAATGATTTTCACGTCAAGTTGCTGCGATAATTTATCAATAGATGAGATTATCGAACGTGCTGAAAAAGGCGCTCGAGAGATCCTCTAGATTTAAGAAGGAGATATACATATG
>yidR
GAGGCAATTCCGACGTCTAAGAAACCATTATTATCATGACATTAACCTATAAAAATAGGCGTATCACGAGGCCCTTTCGTCTTCACCTCGATGGATCCGCCAATAATCGCCACGTCGAAATGTTCCATCTTTTCACTCACATTCATCACGATGGCAAAAGACTATTGTCTGAAAGTGAAGTCCTTGTGAAGTATGATGGCGGGACCCGTTTTGTATCAGGACCGCGCCATGAAACAGATAACCTTTGCTCCCCGTAATCACCTGCTCACCAATACCAATACCTGGACGCCCCTCGAGAGATCCTCTAGATTTAAGAAGGAGATATACATATG
>yidS
GAGGCAATTCCGACGTCTAAGAAACCATTATTATCATGACATTAACCTATAAAAATAGGCGTATCACGAGGCCCTTTCGTCTTCACCTCGAGGGTGATTACGGGGAGCAAAGGTTATCTGTTTCATGGCGCGGTCCTGATACAAAACGGGTCCCGCCATCATACTTCACAAGGACTTCACTTTCAGACAATAGTCTTTTGCCATCGTGATGAATGTGAGTGAAAAGATGGAACATTTCGACGTGGCGATTATTGGCGGATCCTCTAGATTTAAGAAGGAGATATACATATG
>ybeL
GAGGCAATTCCGACGTCTAAGAAACCATTATTATCATGACATTAACCTATAAAAATAGGCGTATCACGAGGCCCTTTCGTCTTCACCTCGAGATGTGCGCTTCTCATCCCAATGAAGCTGTACTTTGGATTCTATCTCTTCCGGGCGGTATTGCTCTTGCATGGCAGCCAGTGGTCCTGTTTTCAATACGGCTACAAATGTAGCGTTGAGGTGGTTTTTCAGATCCGCATAGCATAGCCCAAACGTCCGCGTCAAAACAGCCTTTCGCGCACTCGACGTTGAAATGATGCCCGGATTATTCATACATTAATTTACAGAGTTTGTGGGCGTATTAGCAAAGCAAGGAACAAAGAACGTCTATTATTATAGTCAGTTAACGACCCGGGAGATGAAACGATGAACAAGGTTGCTCAATATTACCGTGAACTGGTTGCGTCACTGAGCGAACGCCTGGATCCTCTAGATTTAAGAAGGAGATATACATATG
>ybeF
GAGGCAATTCCGACGTCTAAGAAACCATTATTATCATGACATTAACCTATAAAAATAGGCGTATCACGAGGCCCTTTCGTCTTCACCTCGATGGATCCACCCGAAGCGACGACTAATAATATTGCTCCACGTTTACTGGAAAATATTTTAGCGCTACTAAACAATCCGGACTTCGAATATATTACCGCTTAATTCCATACATCAATGGCCCAATTTACACTGGGTCATTACTCATAATATCTGCTAATGCTTTACATCTCCTTCGCGTTTGTATATTTTCTTTATCACTTGCAGAAATGCGGTGCCACGCCTTGCTCCGTAACTCACCCCATTGATTAACCTATTGAAATAGTTGATTATGGTGAGCAAAAGCGTTCCGTTCCAATTAGACATAAGATTATTGTAATTTTTTAAATATTATTTTTCCATGAATAAAATTGGAGTAAGTGCGTGGATAGTAATAATCAAATTGAACCCTGTTTAAGCAGAAAGTCGTCAGAAGGTAAACCACAAATATTTACAACCTTACGAAATATTGATCTTAACCTTCTGACTATTTTTGAAGCTGTATATGTACATAAAGGGATCGTTAATGCAGCGAAAGTGCTTAATCTGACCCCCTCGGCAATCAGTCAGTCTATTCAGAAACTGCGCGTTATATTCCCTGACCCATTGTTTATTCGCAAAGGCCAGGGTGTCACCTCGAGAGATCCTCTAGATTTAAGAAGGAGATATACATATG
>yidX
GAGGCAATTCCGACGTCTAAGAAACCATTATTATCATGACATTAACCTATAAAAATAGGCGTATCACGAGGCCCTTTCGTCTTCACCTCGAGCGAGCCTGGCACGTATTTGCCGTGAACGATCTGTTTACCCAGCGTAATGACAATGCGATCGGTTTTATTGAGAGTCATGGAGAGTCCTTGTGCTCTGTATGTTCTTCTCTACTTTACCCCGATCGATGCATAACGCGGCAACTTTGTAGTACCAGCGTGATGACGTTCGCGTTTGCCGTGCGTGTAATGTAGTACAAACTTATATTGTTGTACTACAATTTAGATCACAAAAAGAACAATGCATAAAAAAATGACATGCGTCGGGCAGAAATCTGAAAAGGGATATCAGGCGCTAAACAGGAGGGAAAGAAGAGTATGCTTTCAACGGCTTAGCTACTCGTTTAAAGGATTAATCATGAAGTTGAATTTTAAGGGATTTTTTAAGGCTGCCGGTTTATTCCCACTGGCGCTGATGCTTTCAGGCTGTATCTCGTATGCTCTGGTTTCCCATACCGCAAAGGGTAGTTCAGGAAAGTATCAATCGCAGTCAGACACCATCACTGGGCTATCGCGGATCCTCTAGATTTAAGAAGGAGATATACATATG
>ybeB
GAGGCAATTCCGACGTCTAAGAAACCATTATTATCATGACATTAACCTATAAAAATAGGCGTATCACGAGGCCCTTTCGTCTTCACCTCGATGGATCCAAAATTCGCGACGCTACGCGTCCTCAATAGCCGTGCCATCGGGGTCGAGAATGCATGACTTTTCTGTTTTTTTACGGGTAAGCCGCAACGACCATTGACAGACCCGGGCAGGCTGATATTCTCCGCAGCCAGACTTTTTCCGCCAGACACGACTTTGTAGAAATTGTTTTACAAAAATGGCGATGCAATCTGCGGCGCGGGGTGGGATGATAGCCCACTTTCGAAAGCCGATTCGGCGACAATTGTCCCGAAATCGCCTCTGGTTCAGGTATACTGACAGACCATTTTTATCTATTTGATTCACCCAGGGGGAAAACTTGCAGGGTAAAGCACTCCAGGATTTTGTTATCGACAAAATTGATGACCTCAAAGGTCAGGACATCATCGCCTTAGACGTTCAGGGCAAATCCAGCATCACCGACTGCATGATCATCTGTACGGGTACGTCCAGCCGTCATGTTATGTCCATTGCTGACCACGTTGTGCAGGAGTCTCGCGCAGCGGGCCTGTTACCGCTCGGCGTAGACTCGAGAGATCCTCTAGATTTAAGAAGGAGATATACATATG
>chaB
GAGGCAATTCCGACGTCTAAGAAACCATTATTATCATGACATTAACCTATAAAAATAGGCGTATCACGAGGCCCTTTCGTCTTCACCTCGAGAACAGCACTACCAGCGCCAGAACCGGGAAAATAAGCGAAGTCTCCTTGTGGCGGGTTTTTACCGCCTCTTGAGCATTTGACATTATGGTTATCCCTTTGCAGATGAATTTATCGAAAATGTAAAAAATAGGTAGGAAAAATAACAGAAAGTGTCTGGATATCGGTAACATTTTACGAATTTTTACCCCGCTGTCGATTTTTTACTCATTGGGGCATAAAAATAAGTATTACGTTTAGACAATGTTTGTTTTAGCGTCTCTTAAGAAGAGTCTGACCTGAAAATTCTTATGTTTTGGCAAGAGTAGATATTGTTGACCACACTTAATGTTCAACTTTGTAAAAGGAGTCAACGATGCCGTATAAAACGAAAAGCGATCTGCCGGAAAGCGTAAAGGGATCCTCTAGATTTAAGAAGGAGATATACATATG
>cvpA
GAGGCAATTCCGACGTCTAAGAAACCATTATTATCATGACATTAACCTATAAAAATAGGCGTATCACGAGGCCCTTTCGTCTTCACCTCGATGGATCCGAAAGGTTCGCTGGGTGAGTTGAAGCAACTTTCTGGCTTAAGTGGCGTGGTAATGGGCTATACGCCGAATTAATACGGTCTTGCCTGATGCGACGCTGGCGCGTCTTATCAGGCCTACGCAGGGGTAGAACCGTAGGTCGGATAAGGCGTTTACGCCGCATCCGACACGCATTGCCCGATGCCGCAAAGGCATAAAAAGTCGATGGCGTTGAATATTTTTTCAGCGCCATTTTTATTGATGCGCGGGAAGGAAATCCCTACGCAAACGTTTTCTTTTTCTGTTAGAATGCGCCCCGAACAGGATGACAGGGCGTAAAATCGTGGGACACATATGGTCTGGATTGATTACGCCATAATCGCGGTGATTGCTTTTTCCTCTCTGGTTAGCCTGATCCGCGGCTTTGTTCGTGAAGGTCGACAGATCCTCTAGATTTAAGAAGGAGATATACATATG
>ycgX
GAGGCAATTCCGACGTCTAAGAAACCATTATTATCATGACATTAACCTATAAAAATAGGCGTATCACGAGGCCCTTTCGTCTTCACCTCGATGGATCCCACTGGGGTGAGCAAGGTTATAAAGTCATCTTTCATGCCCCCTAATTTCACCTTTATCCCGCCCCTTAGACAGAATGTTATAATCTGAACCCACAACAGCGTTTGTACCGGAGCTGGTCCGTTGCAAAATGCTCACCGGGAGAATTCAGATATTCCCTCTATCACACTCTGTACATATCACAGCCAAAGGACAGACCAGATTGAAGTGGTAAAACCGATCGTGCACACTACGCAGTCTCACAACTAACAAGAGGTTATTATCCTGATGGATCAGGTCGTTGTTTTTCAAAAGATGTTTGAGCAAGTGAGAAAAGAGCAAAACTTCTCCTGGTTTTATTCAGAATTAAAACATCACCGTATTGCACACTCGAGAGATCCTCTAGATTTAAGAAGGAGATATACATATG
>kdgR
GAGGCAATTCCGACGTCTAAGAAACCATTATTATCATGACATTAACCTATAAAAATAGGCGTATCACGAGGCCCTTTCGTCTTCACCTCGATGGATCCCCGGCAAAAGATGGATTGCGACCACCCTGGTGCGAAATTATAATAAAAAACAGTTCTGATTTTTATAAAACACTCGCAATGAGGTGATAAATGGCTAACGCAGATCTGGATAAACAGCCTGATTCTGTATCTTCCGTGCTAAAAGTTTTTGGCATTTTGCAGGCGCTGGGTGAAGAGCTCGAGAGATCCTCTAGATTTAAGAAGGAGATATACATATG
>lpxP
GAGGCAATTCCGACGTCTAAGAAACCATTATTATCATGACATTAACCTATAAAAATAGGCGTATCACGAGGCCCTTTCGTCTTCACCTCGAGAAGAGACCGCCGATACCACGTTCAGTACCTGACCGATGTAGCCGCTTACGCAGACAATACACAGGGCGAGAAACATCCATAAATTAATCATAGCTCAACCTCCTGCCGCGCTAAAAAACCTGTAACTTCAGTCACTTTAATAGTAAGACAATCCTTAACCTCTGGCAATTTTTGCTAAGCATCAATGAAAACAGCATGTTAAATGCAAGACTGTTGTGTACGGAAAAATATTTACTTTGCACGATTAATAATCAGTAGCTGAAAGCAGTCAGCGAGTGATAAAGTACAGATACCGCATTCATGCTCCTCGTGGTTATGTCCTGACTAGTCTTTACACTCTTTACAGGAACCATTGTCGTACATGATGGCCCAACCAATTGAGTGTACCGCTGTCGACATGGAATCTTCTGCGATACAACAATTCGTATCTACAGAAGGTAACTATGTTTCCACAATGCAAATTTTCCCGCGGATCCTCTAGATTTAAGAAGGAGATATACATATG
>ssuE
GAGGCAATTCCGACGTCTAAGAAACCATTATTATCATGACATTAACCTATAAAAATAGGCGTATCACGAGGCCCTTTCGTCTTCACCTCGATGGATCCGCAGCCATAACGCTGGACGTTGCACATACCACAGTTATAAACGCCGTCAATACACTTTTTTTCATCGTTATCATCCTGATCTCTTCGTAAATATGATAATGCCTTTAAATGACATTAGACTTAATAATAACAATAATTGTCCGCCATTTAAATCAAGCATACTAAATCCAATAAGTGACAAATCTTTAATTTATAGATTTCATGAATATTTAAATATTAACTGAACGAGTAATTCATTGATTCAACATCTAATGACTATCCAATAAATAAATATGCGTGATATATAAAGCCCTTTCTTTAGTTTATTTTCAGAAAAAGATACACAAAATTTATATTTGGAATTTTCTTGTCTCTCCGACAGACTGACCGAATTGTTATCAATGTTAACAAAAAAAGAACAATTGGTTATAAGGAGAGAGTATGCGTGTCATCACCCTGGCGGGTAGTCCTCGCTTTCCTTCTCGCTCCAGCTCCTTGCTGGAATATGCGCGGGAAAAACTAAACTCGAGAGATCCTCTAGATTTAAGAAGGAGATATACATATG
>hyaA
GAGGCAATTCCGACGTCTAAGAAACCATTATTATCATGACATTAACCTATAAAAATAGGCGTATCACGAGGCCCTTTCGTCTTCACCTCGAGTCTTATTTGGCGGAAGCGCAGAGATTCGAACTCTGGAACCCTTTCGGGTCGCCGGTTTTCAAGACCGGTGCCTTCAACCGCTCGGCCACACTTCCGGAATGACGCGCACTATAAACATCCCGATGCGGCGTGTAAACCCCTAATTTGTTTGTTTGCCTGAAAAACAGCCAAAAGTGCATTGATAGCGTGAAATAACAGCAGATTGATCATTTCATCACCATGAATTCCTTCTCTTTTACTCGTTTAGCAACCGGCTAAACATCCCCACCGCCCGGCCAAAAGAAAAATAGGTCCATTTTTATCGCTAAAAGATAAATCCACACAGTTTGTATTGTTTTGTGCAAAAGTTTCACTACGCTTTATTAACAATACTTTCTGGCGACGTGCGCCAGTGCAGAAGGATGAGCTTTCGTTTTCAGCATCTCACGTGAAGCGATGGTTTGCCTTGCTACAGGGACGTCGCTTGCCGACCATAAGCGCCCGGTGTCCTGCCGGTGTCGCAAGGAGGAGAGACGTGCGATATGAATAACGAGGAAACATTTTACCAGGCCATGCGGCGTCAGGGCGTTACCCGGCGCAGCTTTCTCAAATATTGTAGTCTGGCTGCCACGGGATCCTCTAGATTTAAGAAGGAGATATACATATG
>yaaH
GAGGCAATTCCGACGTCTAAGAAACCATTATTATCATGACATTAACCTATAAAAATAGGCGTATCACGAGGCCCTTTCGTCTTCACCTCGATGGATCCCTGGGAGGCCCTGTAGGTGCGGCACTAAATGGGGTTAAAGCGGTCAGCGGCAGCGCCTATCGCGTGACGATTCCAGCCGTACTGCAAATCGCCTGCCTGCGCCGGATGGTTAGCGCCACTCAGGTCTGATACCGGAAACCGGGGAAAATTTTCATTTTCCCCTCAAAAGATCGTAGACACTGCCCCACTGGCTGATTATTATGCCGCGCCCTGAAAACACTACAGTTATTCAGGGAAATTATTTCACCATTCATTCGATGATGATTTTTGAGGAATTATGGGCAACACTAAGTTGGCTAATCCGGCACCGCTGGGCCTGATGGGCTTCGGCATGACCACCATTCTGCTTAACCTGCACAACGTGGGTCTCGAGAGATCCTCTAGATTTAAGAAGGAGATATACATATG
>fimD
GAGGCAATTCCGACGTCTAAGAAACCATTATTATCATGACATTAACCTATAAAAATAGGCGTATCACGAGGCCCTTTCGTCTTCACCTCGAGCCTTCTGATGCAGGAAGCAATATTACTTACCGAACAATAAATGATTATGGCGCACTTACCCCCAAAATGACGGGCGTAATGGAATAACGCAGGGGGAATTTTTCGCCTGAATAAAAAGAATTGACTGCCGGGTGATTTTAAGCCGGAGGAATAATGTCATATCTGAATTTAAGACTTTACCAGCGAAACACACAATGCTTGCATATTCGTAAGCATCGTTTGGCTGGTTTGGATCCTCTAGATTTAAGAAGGAGATATACATATG
>cca
GAGGCAATTCCGACGTCTAAGAAACCATTATTATCATGACATTAACCTATAAAAATAGGCGTATCACGAGGCCCTTTCGTCTTCACCTCGAGCTTGCTGCTCGGTCTGGTACTGCCGCACCTGATCCCAAGCCGCAAACGCAAAGATCGCTGGATGAACTAAATCGCCTTCTTCGTTGCACTGTCTTATTATTAGGAATTGTGTATTTGACGAAGGGATGATGGCGTGAAGATTTATCTGGTCGGTGGTGCTGTTCGGGATGCATTGTTAGGGCTACCGGTCAAAGACAGAGATTGGGTGGTGGTCGGGATCCTCTAGATTTAAGAAGGAGATATACATATG
>ylcE
GAGGCAATTCCGACGTCTAAGAAACCATTATTATCATGACATTAACCTATAAAAATAGGCGTATCACGAGGCCCTTTCGTCTTCACCTCGAGGCGGGATAAGGTTCAAAAACATCATGGCTAATTTTATGTTTAATTTTTGATTCCCCAGCCCTTGTAGATGCCGCGTTCAGGCTAGCTTCGTTCAAATCCATTAAAGATATCAGACTACTCTCAGGTACGTGAGTAAGGTAAAACCCAGTTCCAACACCAATATCCAGATGGTTGTTACCTAAATGTTCCAGAAAGTGTGGAAGAAGGTGTTCCTTTGTAGGACATCCCCATGCAAGCCGATTTGATACTCCCAAAACCCACCAGTCATAAAGCTTTAGGGTAAGTGGTGTGTAAATTCTAGCCCCATCATCTGTGTTTTTTTATTAATTTCACCATGTTATAGTTTTATTTGTGAATTAAATCAATTATGGCAATGAATTACAAGGGGTTAAATGCTGCCGCAGCATAGCGATATTGAAATAGCCTGGTATGCTTCAATACAGCAGGAGCCGAATGGCTGGAAGACCGTCAGGATCCTCTAGATTTAAGAAGGAGATATACATATG
>fumB
GAGGCAATTCCGACGTCTAAGAAACCATTATTATCATGACATTAACCTATAAAAATAGGCGTATCACGAGGCCCTTTCGTCTTCACCTCGATGGATCCTTATTCTGCCGGGGTTGATTGGTGTGAGCGTATCGTGCGTCTTCGGCTGGATCTTCGCCGCGATGTACGGGTTCTTATAAATGCACTTTGCGTGCCGCCCGTGACTACGCGGCACGCCATTTTCGAATAACAAATACAGAGTTACAGGCTGGAAGCTATGTCAAACAAACCCTTTATCTACCAGGCACCTTTCCCGATGGGGAAAGACAATACCGAATACTATCTACTCACTTCCGATTACGTTAGCGTTGCCGACTCGAGAGATCCTCTAGATTTAAGAAGGAGATATACATATG
>ycgL
GAGGCAATTCCGACGTCTAAGAAACCATTATTATCATGACATTAACCTATAAAAATAGGCGTATCACGAGGCCCTTTCGTCTTCACCTCGAGTTACCCGCAGCAAAGCTCGTGGAGGTTAGCAGTGCAAGCAGCAATACAGCCTTCCTGATGCTCTTGATTTTCATTGGTAGTCTCCTGTTCAGAATGAGTACGATGAACTGTTATAATATAACAATCCCTAACGGGAGAATTCCAGTGGCTTTCCTGCGTTCGGTAAAATCACGTTGCGGCATTTTTGCCGGGGGGATTACTTATAAAGGGGGCATGGACTCAACAAACCGTAGAAATCTACAGCTGGCTGGCTTGTGGCGCGGGTTTCATTGATGTTAGCTTATGCCAAAACCTGGCATCTTAAAGAGTAAAAGTATGTTTTGTGTGATTTATCGAAGCAGCAAGCGTGACCAGACCGGATCCTCTAGATTTAAGAAGGAGATATACATATG
>rrnB
GAGGCAATTCCGACGTCTAAGAAACCATTATTATCATGACATTAACCTATAAAAATAGGCGTATCACGAGGCCCTTTCGTCTTCACCTCGAGCGCCAGGAGCTGAACAATTATTGCCCGTTTTACAGCGTTACGGCTTCGAAACGCTCGAAAAACTGGCAGTTTTAGGCTGATTTGGTTGAATGTTGCGCGGTCAGAAAATTATTTTAAATTTCCTCTTGTCAGGCCGGAATAACTCCCTATAATGCGCCACCACTGACACGGAACAACGGCAAACACGCCGCCGGGTCAGCGGGGTTCTCCTGAGAACTCCGGCAGAGAAAGCAAAAATAAATGCTTGACTCTGTAGCGGGAAGGCGTATTATGCACACCCCGCGCCGCTGAGAAAAAGCGAAGCGGCACTGCTCTTTAACAATTTATCAGACAATCTGTGTGGGCACTCGAAGATACGGATTCTTAACGTCGCAAGACGAAAAATGAATACCAAGTCTCAAGAGTGAACACGTAATTCATTACGAAGTTTAATTCTTTGAGCGTCAAACTTTTAAATTGAAGAGTTTGATCATGGCTCAGATTGAACGCTGGCGGCAGGCCTAACACATGCAAGTCGAACGGTAACAGGAAACAGCTTGCTGTTTCGCTGACGAGTGGCGGACGGGTGAGTAATGCTCGAGAGATCCTCTAGATTTAAGAAGGAGATATACATATG
>rrnC
[truncated: 458,007 more chars]
