# Supplementary material for: Synthetic Gene Circuits Enable Systems-Level Biosensor Trigger Discovery at the Host-Microbe Interface
Source: mSystems. 2019 Jun 11;4(4):e00125-19. doi: 10.1128/mSystems.00125-19 (PMC6561318; doi:10.1128/mSystems.00125-19)
Supplement: DATA SET S5 [file mSystems.00125-19-sd005.txt]

>cydAWTcI
GAGGAGTTACCAGTGGCTCATGATTCACACATAATTAACATATGTGGTTGATTTTGATATAAATCAATTTTTAATTCTTGAAAAAAATCTGCAAAACACGATAAATTGTTGTAGATCAAATTGGTGAGATCGTGACAATTTCGCTATAAATTGATCACTGTCGAAAAATGCAAATTTGCTCAATAAAAACCTGTTTATTGTAAGGATTTTGCGGCGTAATATAATTACGGGATCAATTTGGTTTATTCATTAACACATTTGTAACTTTTTTATCATTGTCTTTTCCTCTTTTGATGAAATGGCAACGATAGAGGCGAGCAAATAATTTTGTATTGGGGCATGCGTGTGACCCTTTCTAACGGGGTTCACTCTCGGAGTCTTCATGCGATGAGCAAGGAGTCATTATG
>cydA5cI
GAGGGTTCATACGACCTCCTAATCCATCCAGCCTCCGAATCACGCCTCGTCTCAACCAAAGCAATCAACCCATCAACCACCTGGCATTACTCGCATCCATTCTCAGGCTGTCTCGTCTCGTCTCGCACTGAAGGTCCTCAATCGCACTGGAAACATCAAGGTCGGTTCCAGCAGTCATAGAGTTACCAGTGGCTCATGATTCACACATAATTAACATATGTGGTTGATTTTGATATAAATCAATTTTTAATTCTTGAAAAAAATCTGCAAAACACGATAAATTGTTGTAGATCAAATTGGTGAGATCGTGACAATTTCGCTATAAATTGATCACTGTCGAAAAATGCAAATTTGCTCAATAAAAACCTGTTTATTGTAAGGATTTTGCGGCGTAATATAATTACTCTTAATCATGCAGGGGAGGGTTTCTTATG
>cydA10cI
GAGGGTTCATACGACCTCCTAATCCATCCAGCCTCCGAATCACGCCTCGTCTCAACCAAAGCAATCAACCCATCAACCACCTGGCATTACTCGCATCCATTCTCAGGCTGTCTCGTCTCGTCTCGCACTGAAGGTCCTCAATCGCACTGGAAACATCAAGGTCGGTTCCAGCAGTCATAGAGTTACCAGTGGCTCATGATTCACACATAATTAACATATGTGGTTGATTTTGATATAAATCAATTTTTAATTCTTGAAAAAAATCTGCAAAACACGATAAATTGTTGTAGATCAAATTGGTGAGATCGTGACAATTTCGCTATAAATTGATCACTGTCGAAAAATGCAAATTTGCTCAATAAAAACCTGTTTATTGTAAGGATTTTGCGGCGTAATATAATTACTCTTAATCATGCGGAGGATCGTTTCTTATG
>cydA15cI
GAGGGTTCATACGACCTCCTAATCCATCCAGCCTCCGAATCACGCCTCGTCTCAACCAAAGCAATCAACCCATCAACCACCTGGCATTACTCGCATCCATTCTCAGGCTGTCTCGTCTCGTCTCGCACTGAAGGTCCTCAATCGCACTGGAAACATCAAGGTCGGTTCCAGCAGTCATAGAGTTACCAGTGGCTCATGATTCACACATAATTAACATATGTGGTTGATTTTGATATAAATCAATTTTTAATTCTTGAAAAAAATCTGCAAAACACGATAAATTGTTGTAGATCAAATTGGTGAGATCGTGACAATTTCGCTATAAATTGATCACTGTCGAAAAATGCAAATTTGCTCAATAAAAACCTGTTTATTGTAAGGATTTTGCGGCGTAATATAATTACTCTTAATCATGCGGGGGAGTCTTTCTTATG
>cydA17cI
GAGGGTTCATACGACCTCCTAATCCATCCAGCCTCCGAATCACGCCTCGTCTCAACCAAAGCAATCAACCCATCAACCACCTGGCATTACTCGCATCCATTCTCAGGCTGTCTCGTCTCGTCTCGCACTGAAGGTCCTCAATCGCACTGGAAACATCAAGGTCGGTTCCAGCAGTCATAGAGTTACCAGTGGCTCATGATTCACACATAATTAACATATGTGGTTGATTTTGATATAAATCAATTTTTAATTCTTGAAAAAAATCTGCAAAACACGATAAATTGTTGTAGATCAAATTGGTGAGATCGTGACAATTTCGCTATAAATTGATCACTGTCGAAAAATGCAAATTTGCTCAATAAAAACCTGTTTATTGTAAGGATTTTGCGGCGTAATATAATTACTCTTAATCATGCGGAGGAGGGTTTCTTATG
>cydA23cI
GAGGGTTCATACGACCTCCTAATCCATCCAGCCTCCGAATCACGCCTCGTCTCAACCAAAGCAATCAACCCATCAACCACCTGGCATTACTCGCATCCATTCTCAGGCTGTCTCGTCTCGTCTCGCACTGAAGGTCCTCAATCGCACTGGAAACATCAAGGTCGGTTCCAGCAGTCATAGAGTTACCAGTGGCTCATGATTCACACATAATTAACATATGTGGTTGATTTTGATATAAATCAATTTTTAATTCTTGAAAAAAATCTGCAAAACACGATAAATTGTTGTAGATCAAATTGGTGAGATCGTGACAATTTCGCTATAAATTGATCACTGTCGAAAAATGCAAATTTGCTCAATAAAAACCTGTTTATTGTAAGGATTTTGCGGCGTAATATAATTACTCTTAATCATGCGAAGGACAGTTTCTTATG
>fdnGWTcI
GAGGCATTACTCGCATCCATTCTCAGGCTGTCTCGTCTCGTCTCGCTGGGAGTTCGTAGACGGAAACAAACGCAGAATCCAAGCGCACTGAAGGTCCTCAATCGCACTGGAAACATCAAGGTCGGACACACTGTATCTGACAACGACGCACTCTGGTAACCCACCTCGTTCGGCTCGCTGTTTTGTCTCTCTTGCCGTTAAAAATTAAGCTGAATTTTATAGCATTTTTTTTAACTGGCCTGTCAGGCAGTGGTGCGTTTTTCTACCGCTATTGAGGTAGGTCAATTTGCGCAGGCGGATTATTTTGTGGCAAACACGTGTTCTTTTTGATTTCGCGCAAAAAGATTCAGAATTTTACTGTTAGTTTCCTCGCGCAGTAATACCCCTGAAAAAAGAGGAAAGCTATG
>fdnG5cI
GAGGCATTACTCGCATCCATTCTCAGGCTGTCTCGTCTCGTCTCCATCATCTGTAACCACTACTAACGCTCATCTCTGTCGCAGCCAGGATACATAGATTACCACAACTCCGAGCCCTTCCACCGTCCGAACTACCGTATCACATCCACCAAGCGTTACACAGCGACACACTGTATCTGACAACGACGCACTCTGGTAACCGCTCGCTGTTTTGTCTCTCTTGCCGTTAAAAATTAAGCTGAATTTTATAGCATTTTTTTTAACTGGCCTGTCAGGCAGTGGTGCGTTTTTCTACCGCTATTGAGGTAGGTCAATTTGCGCAGGCGGATTATTTTGTGGCAAACACGTGTTCTTTTTGATTTCGCGCAAAAAGATTCAGAATTTTACTGTTAGTTTCCTCGCGCTCTTAATCATGCAGGGGAGGGTTTCTTATG
>fdnG10cI
GAGGCATTACTCGCATCCATTCTCAGGCTGTCTCGTCTCGTCTCCATCATCTGTAACCACTACTAACGCTCATCTCTGTCGCAGCCAGGATACATAGATTACCACAACTCCGAGCCCTTCCACCGTCCGAACTACCGTATCACATCCACCAAGCGTTACACAGCGACACACTGTATCTGACAACGACGCACTCTGGTAACCGCTCGCTGTTTTGTCTCTCTTGCCGTTAAAAATTAAGCTGAATTTTATAGCATTTTTTTTAACTGGCCTGTCAGGCAGTGGTGCGTTTTTCTACCGCTATTGAGGTAGGTCAATTTGCGCAGGCGGATTATTTTGTGGCAAACACGTGTTCTTTTTGATTTCGCGCAAAAAGATTCAGAATTTTACTGTTAGTTTCCTCGCGCTCTTAATCATGCGGAGGATCGTTTCTTATG
>fdnG15cI
GAGGCATTACTCGCATCCATTCTCAGGCTGTCTCGTCTCGTCTCCATCATCTGTAACCACTACTAACGCTCATCTCTGTCGCAGCCAGGATACATAGATTACCACAACTCCGAGCCCTTCCACCGTCCGAACTACCGTATCACATCCACCAAGCGTTACACAGCGACACACTGTATCTGACAACGACGCACTCTGGTAACCGCTCGCTGTTTTGTCTCTCTTGCCGTTAAAAATTAAGCTGAATTTTATAGCATTTTTTTTAACTGGCCTGTCAGGCAGTGGTGCGTTTTTCTACCGCTATTGAGGTAGGTCAATTTGCGCAGGCGGATTATTTTGTGGCAAACACGTGTTCTTTTTGATTTCGCGCAAAAAGATTCAGAATTTTACTGTTAGTTTCCTCGCGCTCTTAATCATGCGGGGGAGTCTTTCTTATG
>fdnG17cI
GAGGCATTACTCGCATCCATTCTCAGGCTGTCTCGTCTCGTCTCCATCATCTGTAACCACTACTAACGCTCATCTCTGTCGCAGCCAGGATACATAGATTACCACAACTCCGAGCCCTTCCACCGTCCGAACTACCGTATCACATCCACCAAGCGTTACACAGCGACACACTGTATCTGACAACGACGCACTCTGGTAACCGCTCGCTGTTTTGTCTCTCTTGCCGTTAAAAATTAAGCTGAATTTTATAGCATTTTTTTTAACTGGCCTGTCAGGCAGTGGTGCGTTTTTCTACCGCTATTGAGGTAGGTCAATTTGCGCAGGCGGATTATTTTGTGGCAAACACGTGTTCTTTTTGATTTCGCGCAAAAAGATTCAGAATTTTACTGTTAGTTTCCTCGCGCTCTTAATCATGCGGAGGAGGGTTTCTTATG
>fdnG23cI
GAGGCATTACTCGCATCCATTCTCAGGCTGTCTCGTCTCGTCTCCATCATCTGTAACCACTACTAACGCTCATCTCTGTCGCAGCCAGGATACATAGATTACCACAACTCCGAGCCCTTCCACCGTCCGAACTACCGTATCACATCCACCAAGCGTTACACAGCGACACACTGTATCTGACAACGACGCACTCTGGTAACCGCTCGCTGTTTTGTCTCTCTTGCCGTTAAAAATTAAGCTGAATTTTATAGCATTTTTTTTAACTGGCCTGTCAGGCAGTGGTGCGTTTTTCTACCGCTATTGAGGTAGGTCAATTTGCGCAGGCGGATTATTTTGTGGCAAACACGTGTTCTTTTTGATTTCGCGCAAAAAGATTCAGAATTTTACTGTTAGTTTCCTCGCGCTCTTAATCATGCGAAGGACAGTTTCTTATG
>hycAWTcI
GAGGCCTCGTCTCAACCAAAGCAATCAACCCATCAACCACCTGGCATTCGCACTCTTTCGCCAAGCCAACCTCTTAGACCCTACGTTCCACTTAGACACCGTATCTTTCCCTCCAATCCAGAGCCTTACTGGTCTGTCTGGTCAAATCTACGGGTTCCCGCAGTGCCCGTTGGCAGAGGGTTATTTCGTGCATATCGCCTCCCATTAACTATTGCCAGCTACAAGCAATAATTGTGCCAGTGTTGATTATCCCTGCGGTGAATAATGTCGATGATGTCGAAATGACACGTCGACACGGCGACGAAATTCATCTTTAGCTTAGAAATCGCTTTAATAACAATGAATTAAAAGTTGGCACAGAAAATGCTTAAAGCTGGCATCTCTGTTAAACGGGTAACCTGACTATG
>hycA5cI
GAGGCCTCGTCTCAACCAAAGCAATCAACCCATCAACCACCTGGCATTCGCACTCTTTCGCCAAGCCAACCTCTTAGACCCTACGCTGGGAGTTCGTAGACGGAAACAAACGCAGAATCCAAGCGTTCCAGCAGTCATAGTCAAGTTTCACACGCAAAGCCAGCCTGACCTCCTGCCAGCAATAGTCAGTGCCCGTTGGCAGAGGGTTATTTCGTGCATATCGCCTCCCATTAACTATTGCCAGCTACAAGCAATAATTGTGCCAGTGTTGATTATCCCTGCGGTGAATAATGTCGATGATGTCGAAATGACACGTCGACACGGCGACGAAATTCATCTTTAGCTTAGAAATCGCTTTAATAACAATGAATTAAAAGTTGGCACAGAAAATGCTTAAAGCTGGCTCTTAATCATGCAGGGGAGGGTTTCTTATG
>hycA10cI
GAGGCCTCGTCTCAACCAAAGCAATCAACCCATCAACCACCTGGCATTCGCACTCTTTCGCCAAGCCAACCTCTTAGACCCTACGCTGGGAGTTCGTAGACGGAAACAAACGCAGAATCCAAGCGTTCCAGCAGTCATAGTCAAGTTTCACACGCAAAGCCAGCCTGACCTCCTGCCAGCAATAGTCAGTGCCCGTTGGCAGAGGGTTATTTCGTGCATATCGCCTCCCATTAACTATTGCCAGCTACAAGCAATAATTGTGCCAGTGTTGATTATCCCTGCGGTGAATAATGTCGATGATGTCGAAATGACACGTCGACACGGCGACGAAATTCATCTTTAGCTTAGAAATCGCTTTAATAACAATGAATTAAAAGTTGGCACAGAAAATGCTTAAAGCTGGCTCTTAATCATGCGGAGGATCGTTTCTTATG
>hycA15cI
GAGGCCTCGTCTCAACCAAAGCAATCAACCCATCAACCACCTGGCATTCGCACTCTTTCGCCAAGCCAACCTCTTAGACCCTACGCTGGGAGTTCGTAGACGGAAACAAACGCAGAATCCAAGCGTTCCAGCAGTCATAGTCAAGTTTCACACGCAAAGCCAGCCTGACCTCCTGCCAGCAATAGTCAGTGCCCGTTGGCAGAGGGTTATTTCGTGCATATCGCCTCCCATTAACTATTGCCAGCTACAAGCAATAATTGTGCCAGTGTTGATTATCCCTGCGGTGAATAATGTCGATGATGTCGAAATGACACGTCGACACGGCGACGAAATTCATCTTTAGCTTAGAAATCGCTTTAATAACAATGAATTAAAAGTTGGCACAGAAAATGCTTAAAGCTGGCTCTTAATCATGCGGGGGAGTCTTTCTTATG
>hycA17cI
GAGGCCTCGTCTCAACCAAAGCAATCAACCCATCAACCACCTGGCATTCGCACTCTTTCGCCAAGCCAACCTCTTAGACCCTACGCTGGGAGTTCGTAGACGGAAACAAACGCAGAATCCAAGCGTTCCAGCAGTCATAGTCAAGTTTCACACGCAAAGCCAGCCTGACCTCCTGCCAGCAATAGTCAGTGCCCGTTGGCAGAGGGTTATTTCGTGCATATCGCCTCCCATTAACTATTGCCAGCTACAAGCAATAATTGTGCCAGTGTTGATTATCCCTGCGGTGAATAATGTCGATGATGTCGAAATGACACGTCGACACGGCGACGAAATTCATCTTTAGCTTAGAAATCGCTTTAATAACAATGAATTAAAAGTTGGCACAGAAAATGCTTAAAGCTGGCTCTTAATCATGCGGAGGAGGGTTTCTTATG
>hycA23cI
GAGGCCTCGTCTCAACCAAAGCAATCAACCCATCAACCACCTGGCATTCGCACTCTTTCGCCAAGCCAACCTCTTAGACCCTACGCTGGGAGTTCGTAGACGGAAACAAACGCAGAATCCAAGCGTTCCAGCAGTCATAGTCAAGTTTCACACGCAAAGCCAGCCTGACCTCCTGCCAGCAATAGTCAGTGCCCGTTGGCAGAGGGTTATTTCGTGCATATCGCCTCCCATTAACTATTGCCAGCTACAAGCAATAATTGTGCCAGTGTTGATTATCCCTGCGGTGAATAATGTCGATGATGTCGAAATGACACGTCGACACGGCGACGAAATTCATCTTTAGCTTAGAAATCGCTTTAATAACAATGAATTAAAAGTTGGCACAGAAAATGCTTAAAGCTGGCTCTTAATCATGCGAAGGACAGTTTCTTATG
>moaAWTcI
GAGGGAGCATAGTTTCCTGGAGTCAGATTATCCGCGCTACAGTAGCGCAAATTGCGAGGAAACAGCAATTAACCTGCCAATATTGAGGATACAAACTATTTTCTTCTACCTCTAAAGGACGATGCACGCTATGCCTCCCTGATGATGTATATCAAAGTAAAACCGCCATTTTCCCTTATTCTGTAGCGAAATAGCACGATCATGACGCTATATACATGATTACATAGCGAAAGTGTGGATGGTAAAAATCTCATTTACACGCTAGTATCGGCTTAACCACTAAACACTCTAGCCTCTGCACCTGGGTCAACTGATACGGTGCTTTGGCCGTGACAATGCTCGTAAAGATTGCCACCAGGGCGAAGGAAGAAATGACTTCGCCTCCCGTATCTGGAAAGGTGTATATG
>moaA5cI
GAGGGAGCCAACTCCCTTTACAACCTCACTCAAGTCCGTTAGAGCAGAGCCCTTTAGTTACCGTCATACTTCCGAAACCGATAGGCACTGAAGGTCCTCAATCGCACTGGAAACATCAAGGTCGCTCCCATCACTCATAGTTTCCTGGAGTCAGATTATCCGCGCTACAGTAGCGCAAATTGCGAGGAAACAGCAATTAACCTGCCAATATTGAGGATACAAACTATTTTCTTCTACCTCTAAAGGACGATGCACGCTATGCCTCCCTGATGATGTATATCAAAGTAAAACCGCCATTTTCCCTTATTCTGTAGCGAAATAGCACGATCATGACGCTATATACATGATTACATAGCGAAAGTGTGGATGGTAAAAATCTCATTTACACGCTAGTATCGGCTTTATCTTAATCATGCAGGGGAGGGTTTCTTATG
>moaA10cI
GAGGGAGCCAACTCCCTTTACAACCTCACTCAAGTCCGTTAGAGCAGAGCCCTTTAGTTACCGTCATACTTCCGAAACCGATAGGACTGAAGGTCCTCAATCGCACTGGAAACATCAAGGTCGCTCCCATCACTCATAGTTTCCTGGAGTCAGATTATCCGCGCTACAGTAGCGCAAATTGCGAGGAAACAGCAATTAACCTGCCAATATTGAGGATACAAACTATTTTCTTCTACCTCTAAAGGACGATGCACGCTATGCCTCCCTGATGATGTATATCAAAGTAAAACCGCCATTTTCCCTTATTCTGTAGCGAAATAGCACGATCATGACGCTATATACATGATTACATAGCGAAAGTGTGGATGGTAAAAATCTCATTTACACGCTAGTATCGGCTTTATCTTAATCATGCGGAGGATCGTTTCTTATG
>moaA15cI
GAGGGAGCCAACTCCCTTTACAACCTCACTCAAGTCCGTTAGAGCAGAGCCCTTTAGTTACCGTCATACTTCCGAAACCGATAGGCACTGAAGGTCCTCAATCGCACTGGAAACATCAAGGTCGCTCCCATCACTCATAGTTTCCTGGAGTCAGATTATCCGCGCTACAGTAGCGCAAATTGCGAGGAAACAGCAATTAACCTGCCAATATTGAGGATACAAACTATTTTCTTCTACCTCTAAAGGACGATGCACGCTATGCCTCCCTGATGATGTATATCAAAGTAAAACCGCCATTTTCCCTTATTCTGTAGCGAAATAGCACGATCATGACGCTATATACATGATTACATAGCGAAAGTGTGGATGGTAAAAATCTCATTTACACGCTAGTATCGGCTTTATCTTAATCATGCGGGGGAGTCTTTCTTATG
>moaA17cI
GAGGGAGCCAACTCCCTTTACAACCTCACTCAAGTCCGTTAGAGCAGAGCCCTTTAGTTACCGTCATACTTCCGAAACCGATAGGCACTGAAGGTCCTCAATCGCACTGGAAACATCAAGGTCGCTCCCATCACTCATAGTTTCCTGGAGTCAGATTATCCGCGCTACAGTAGCGCAAATTGCGAGGAAACAGCAATTAACCTGCCAATATTGAGGATACAAACTATTTTCTTCTACCTCTAAAGGACGATGCACGCTATGCCTCCCTGATGATGTATATCAAAGTAAAACCGCCATTTTCCCTTATTCTGTAGCGAAATAGCACGATCATGACGCTATATACATGATTACATAGCGAAAGTGTGGATGGTAAAAATCTCATTTACACGCTAGTATCGGCTTTATCTTAATCATGCGGAGGAGGGTTTCTTATG
>moaA23cI
GAGGGAGCCAACTCCCTTTACAACCTCACTCAAGTCCGTTAGAGCAGAGCCCTTTAGTTACCGTCATACTTCCGAAACCGATAGGCACTGAAGGTCCTCAATCGCACTGGAAACATCAAGGTCGCTCCCATCACTCATAGTTTCCTGGAGTCAGATTATCCGCGCTACAGTAGCGCAAATTGCGAGGAAACAGCAATTAACCTGCCAATATTGAGGATACAAACTATTTTCTTCTACCTCTAAAGGACGATGCACGCTATGCCTCCCTGATGATGTATATCAAAGTAAAACCGCCATTTTCCCTTATTCTGTAGCGAAATAGCACGATCATGACGCTATATACATGATTACATAGCGAAAGTGTGGATGGTAAAAATCTCATTTACACGCTAGTATCGGCTTTATCTTAATCATGCGAAGGACAGTTTCTTATG
>napFWTcI
GAGGTGTTAAATTCTGATGAGAAAACAAACCAGCAGAAATATCTCTGGCGAATTAATCGCTATATAAATATGTTTATAACCATTTGAAATGTGAGCAAAAGCCCGTTTTTGCCACGCTTCCCGCCACTCTTTTGATCCTGCTACAGGTTTTACCCCGATCGGGGTATGCATCTTTGACACATCCTTTAATATCTTAGCGGCTTATG
>napF5cI
GAGGTGTTAAATTCTGATGAGAAAACAAACCAGCAGAAATATCTCTGGCGAATTAATCGCTATATAAATATGTTTATAACCATTTGAAATGTGAGCAAAAGCCCGTTTTTGCCACGCTTCCCGCCACTCTTTTGATCCTGCTACAGGTTTTACCCCGATCGGGGTATGCATCTTTGACACATCCTTTAATATCTTAGCGGCTTCTTAATCATGCTAAGGAGGTTTTCTTTATG
>napF10cI
GAGGTGTTAAATTCTGATGAGAAAACAAACCAGCAGAAATATCTCTGGCGAATTAATCGCTATATAAATATGTTTATAACCATTTGAAATGTGAGCAAAAGCCCGTTTTTGCCACGCTTCCCGCCACTCTTTTGATCCTGCTACAGGTTTTACCCCGATCGGGGTATGCATCTTTGACACATCCTTTAATATCTTAGCGGCTTCTTAATCATGCGGAGGATCGTTTCTTTATG
>napF15cI
GAGGTGTTAAATTCTGATGAGAAAACAAACCAGCAGAAATATCTCTGGCGAATTAATCGCTATATAAATATGTTTATAACCATTTGAAATGTGAGCAAAAGCCCGTTTTTGCCACGCTTCCCGCCACTCTTTTGATCCTGCTACAGGTTTTACCCCGATCGGGGTATGCATCTTTGACACATCCTTTAATATCTTAGCGGCTTCTTAATCATGCGGGGGAGTCTTTCTTTATG
>napF17cI
GAGGTGTTAAATTCTGATGAGAAAACAAACCAGCAGAAATATCTCTGGCGAATTAATCGCTATATAAATATGTTTATAACCATTTGAAATGTGAGCAAAAGCCCGTTTTTGCCACGCTTCCCGCCACTCTTTTGATCCTGCTACAGGTTTTACCCCGATCGGGGTATGCATCTTTGACACATCCTTTAATATCTTAGCGGCTTCTTAATCATGCGGAGGAGGGTTTCTTTATG
>napF23cI
GAGGTGTTAAATTCTGATGAGAAAACAAACCAGCAGAAATATCTCTGGCGAATTAATCGCTATATAAATATGTTTATAACCATTTGAAATGTGAGCAAAAGCCCGTTTTTGCCACGCTTCCCGCCACTCTTTTGATCCTGCTACAGGTTTTACCCCGATCGGGGTATGCATCTTTGACACATCCTTTAATATCTTAGCGGCTTCTTAATCATGCGAAGGACAGTTTCTTTATG
>narKWTcI
GAGGCTCGTTCGCTGCCACCTAAGAATACTCTACGGTCACATACCCAGGATACATAGATTACCACAACTCCGAGCCCTTCCACCGTTCCAGCAGTCATAGTCAAGTTTCACACGCAAAGCCAGCGGACACTGGCTGGATAAGAATACTCTGACTACAATCGCAGCATTACTCGCATCCATTCTCAGGCTGTCTCGTCTCGTCTCCATCTGCGTCACATCGGTAAGGGTAGGGATTTTACAGTACCGTGAAAAATCTCATAATTTTTATGAAATCACTGTACTCACTATGGATAATGATAAATATCAATGATAGATAAAGTTATCTTATCGTTTGATTTACATCAAATTGCCTTTAGCTACAGACACTAAGGTGGCAGACATCGAAACGAGTATCAGAGGTGTCTATG
>narK5cI
GAGGCTCGTTCGCTGCCACCTAAGAATACTCTACGGTCACATACCTCCCATCACTCGTTATCCCACATCTCACGGAAACACTCGCAGAGCCCTTTAGTTACCGTCATACTTCCGAAACCGATAGCATCTGCGTCCCGAACTCATACAGCATACAACAAGCAACCGCTGGGAGTTCGTAGACGGAAACAAACGCAGAATCCAAGCGTTCATACGACCTCCTAATCCATCCAGCCTCCGAAACATCGGTAAGGGTAGGGATTTTACAGTACCGTGAAAAATCTCATAATTTTTATGAAATCACTGTACTCACTATGGATAATGATAAATATCAATGATAGATAAAGTTATCTTATCGTTTGATTTACATCAAATTGCCTTTAGCTACAGACACTAAGGTGGCAGACTCTTAATCATGCAGGGGAGGGTTTCTTATG
>narK10cI
GAGGCTCGTTCGCTGCCACCTAAGAATACTCTACGGTCACATACCTCCCATCACTCGTTATCCCACATCTCACGGAAACACTCGCAGAGCCCTTTAGTTACCGTCATACTTCCGAAACCGATAGCATCTGCGTCCCGAACTCATACAGCATACAACAAGCAACCGCTGGGAGTTCGTAGACGGAAACAAACGCAGAATCCAAGCGTTCATACGACCTCCTAATCCATCCAGCCTCCGAAACATCGGTAAGGGTAGGGATTTTACAGTACCGTGAAAAATCTCATAATTTTTATGAAATCACTGTACTCACTATGGATAATGATAAATATCAATGATAGATAAAGTTATCTTATCGTTTGATTTACATCAAATTGCCTTTAGCTACAGACACTAAGGTGGCAGACTCTTAATCATGCGGAGGATCGTTTCTTATG
>narK15cI
GAGGCTCGTTCGCTGCCACCTAAGAATACTCTACGGTCACATACCTCCCATCACTCGTTATCCCACATCTCACGGAAACACTCGCAGAGCCCTTTAGTTACCGTCATACTTCCGAAACCGATAGCATCTGCGTCCCGAACTCATACAGCATACAACAAGCAACCGCTGGGAGTTCGTAGACGGAAACAAACGCAGAATCCAAGCGTTCATACGACCTCCTAATCCATCCAGCCTCCGAAACATCGGTAAGGGTAGGGATTTTACAGTACCGTGAAAAATCTCATAATTTTTATGAAATCACTGTACTCACTATGGATAATGATAAATATCAATGATAGATAAAGTTATCTTATCGTTTGATTTACATCAAATTGCCTTTAGCTACAGACACTAAGGTGGCAGACTCTTAATCATGCGGGGGAGTCTTTCTTATG
>narK17cI
GAGGCTCGTTCGCTGCCACCTAAGAATACTCTACGGTCACATACCTCCCATCACTCGTTATCCCACATCTCACGGAAACACTCGCAGAGCCCTTTAGTTACCGTCATACTTCCGAAACCGATAGCATCTGCGTCCCGAACTCATACAGCATACAACAAGCAACCGCTGGGAGTTCGTAGACGGAAACAAACGCAGAATCCAAGCGTTCATACGACCTCCTAATCCATCCAGCCTCCGAAACATCGGTAAGGGTAGGGATTTTACAGTACCGTGAAAAATCTCATAATTTTTATGAAATCACTGTACTCACTATGGATAATGATAAATATCAATGATAGATAAAGTTATCTTATCGTTTGATTTACATCAAATTGCCTTTAGCTACAGACACTAAGGTGGCAGACTCTTAATCATGCGGAGGAGGGTTTCTTATG
>narK23cI
GAGGCTCGTTCGCTGCCACCTAAGAATACTCTACGGTCACATACCTCCCATCACTCGTTATCCCACATCTCACGGAAACACTCGCAGAGCCCTTTAGTTACCGTCATACTTCCGAAACCGATAGCATCTGCGTCCCGAACTCATACAGCATACAACAAGCAACCGCTGGGAGTTCGTAGACGGAAACAAACGCAGAATCCAAGCGTTCATACGACCTCCTAATCCATCCAGCCTCCGAAACATCGGTAAGGGTAGGGATTTTACAGTACCGTGAAAAATCTCATAATTTTTATGAAATCACTGTACTCACTATGGATAATGATAAATATCAATGATAGATAAAGTTATCTTATCGTTTGATTTACATCAAATTGCCTTTAGCTACAGACACTAAGGTGGCAGACTCTTAATCATGCGAAGGACAGTTTCTTATG
>narGWTcI
GAGGGAGCCAACATCGTAATATTTGATTATCCTTTGCGCGGCATGATGTCGCGCTTTTTTTATGCGTCATTTAGTTACAACATACTAATGTTGTATGGCTTATTTCGCTGGATTTCATTAAGAGTCATTAATATGTTACCCATGGGGAATACTCCTTAATACCCATCTGCATAAAAATCTTAATGGTTTAAATAACTACAGGTGTAAAACGTCTTAATTTACAGTCTGTTATGCTATAAATGTTAATTATCCTAAAGGGGTATTCCAGGAATTTACTTTATTTTTCATCCCCATCACTCTTGATCGTTATCAATTCCCACGCTGTTTCAGAGCGTTACCTTGCCCTTAAACATTAGCAATGTCGATTTATCAGAGGGCCGACAGGCTCCCACAGGAGAAAACCTATG
>narG5cI
GAGGGAGCCAACTCCCTTTACAACCTCACTCAAGTCCGTTAGAGGTTCCAGCAGTCATAGTCAAGTTTCATCGTAATATTTGATTATCCTTTGCGCGGCATGATGTCGCGCTTTTTTTATGCGTCATTTAGTTACAACATACTAATGTTGTATGGCTTATTTCGCTGGATTTCATTAAGAGTCATTAATATGTTACCCATGGGGAATACTCCTTAATACCCATCTGCATAAAAATCTTAATGGTTTAAATAACTACAGGTGTAAAACGTCTTAATTTACAGTCTGTTATGCTATAAATGTTAATTATCCTAAAGGGGTATTCCAGGAATTTACTTTATTTTTCATCCCCATCACTCTTGATCGTTATCAATTCCCACGCTGTTTCAGAGCGTTACCTTGCCCTTTCTTAATCATGCAGGGGAGGGTTTCTTATG
>narG10cI
GAGGGAGCCAACTCCCTTTACAACCTCACTCAAGTCCGTTAGAGGTTCCAGCAGTCATAGTCAAGTTTCATCGTAATATTTGATTATCCTTTGCGCGGCATGATGTCGCGCTTTTTTTATGCGTCATTTAGTTACAACATACTAATGTTGTATGGCTTATTTCGCTGGATTTCATTAAGAGTCATTAATATGTTACCCATGGGGAATACTCCTTAATACCCATCTGCATAAAAATCTTAATGGTTTAAATAACTACAGGTGTAAAACGTCTTAATTTACAGTCTGTTATGCTATAAATGTTAATTATCCTAAAGGGGTATTCCAGGAATTTACTTTATTTTTCATCCCCATCACTCTTGATCGTTATCAATTCCCACGCTGTTTCAGAGCGTTACCTTGCCCTTTCTTAATCATGCGGAGGATCGTTTCTTATG
>narG15cI
GAGGGAGCCAACTCCCTTTACAACCTCACTCAAGTCCGTTAGAGGTTCCAGCAGTCATAGTCAAGTTTCATCGTAATATTTGATTATCCTTTGCGCGGCATGATGTCGCGCTTTTTTTATGCGTCATTTAGTTACAACATACTAATGTTGTATGGCTTATTTCGCTGGATTTCATTAAGAGTCATTAATATGTTACCCATGGGGAATACTCCTTAATACCCATCTGCATAAAAATCTTAATGGTTTAAATAACTACAGGTGTAAAACGTCTTAATTTACAGTCTGTTATGCTATAAATGTTAATTATCCTAAAGGGGTATTCCAGGAATTTACTTTATTTTTCATCCCCATCACTCTTGATCGTTATCAATTCCCACGCTGTTTCAGAGCGTTACCTTGCCCTTTCTTAATCATGCGGGGGAGTCTTTCTTATG
>narG17cI
GAGGGAGCCAACTCCCTTTACAACCTCACTCAAGTCCGTTAGAGGTTCCAGCAGTCATAGTCAAGTTTCATCGTAATATTTGATTATCCTTTGCGCGGCATGATGTCGCGCTTTTTTTATGCGTCATTTAGTTACAACATACTAATGTTGTATGGCTTATTTCGCTGGATTTCATTAAGAGTCATTAATATGTTACCCATGGGGAATACTCCTTAATACCCATCTGCATAAAAATCTTAATGGTTTAAATAACTACAGGTGTAAAACGTCTTAATTTACAGTCTGTTATGCTATAAATGTTAATTATCCTAAAGGGGTATTCCAGGAATTTACTTTATTTTTCATCCCCATCACTCTTGATCGTTATCAATTCCCACGCTGTTTCAGAGCGTTACCTTGCCCTTTCTTAATCATGCGGAGGAGGGTTTCTTATG
>narG23cI
GAGGGAGCCAACTCCCTTTACAACCTCACTCAAGTCCGTTAGAGGTTCCAGCAGTCATAGTCAAGTTTCATCGTAATATTTGATTATCCTTTGCGCGGCATGATGTCGCGCTTTTTTTATGCGTCATTTAGTTACAACATACTAATGTTGTATGGCTTATTTCGCTGGATTTCATTAAGAGTCATTAATATGTTACCCATGGGGAATACTCCTTAATACCCATCTGCATAAAAATCTTAATGGTTTAAATAACTACAGGTGTAAAACGTCTTAATTTACAGTCTGTTATGCTATAAATGTTAATTATCCTAAAGGGGTATTCCAGGAATTTACTTTATTTTTCATCCCCATCACTCTTGATCGTTATCAATTCCCACGCTGTTTCAGAGCGTTACCTTGCCCTTTCTTAATCATGCGAAGGACAGTTTCTTATG
>torCWTcI
GAGGCAGAGGGTTTTACTCATTCTGTTCATATCTGTTCATATTCTGCCGTAAGCCGTTCATCCTGACCAGTGCCGCTGTTCATATTTGCTCATTAAGATCGCTTCTATG
>torC5cI
GAGGCAGAGGGTTTTACTCATTCTGTTCATATCTGTTCATATTCTGCCGTAAGCCGTTCATCCTGACCAGTGCCGCTGTTCATATTTGCTCATTAAGATCGCTTCTCTTAATCATGCTAAGGAGGTTTTCTTTATG
>torC10cI
GAGGCAGAGGGTTTTACTCATTCTGTTCATATCTGTTCATATTCTGCCGTAAGCCGTTCATCCTGACCAGTGCCGCTGTTCATATTTGCTCATTAAGATCGCTTCTCTTAATCATGCGGAGGATCGTTTCTTTATG
>torC15cI
GAGGCAGAGGGTTTTACTCATTCTGTTCATATCTGTTCATATTCTGCCGTAAGCCGTTCATCCTGACCAGTGCCGCTGTTCATATTTGCTCATTAAGATCGCTTCTCTTAATCATGCGGGGGAGTCTTTCTTTATG
>torC17cI
GAGGCAGAGGGTTTTACTCATTCTGTTCATATCTGTTCATATTCTGCCGTAAGCCGTTCATCCTGACCAGTGCCGCTGTTCATATTTGCTCATTAAGATCGCTTCTCTTAATCATGCGGAGGAGGGTTTCTTTATG
>torC23cI
GAGGCAGAGGGTTTTACTCATTCTGTTCATATCTGTTCATATTCTGCCGTAAGCCGTTCATCCTGACCAGTGCCGCTGTTCATATTTGCTCATTAAGATCGCTTCTCTTAATCATGCGAAGGACAGTTTCTTTATG
>yeaRWTcI
GAGGGTTCCAGCAGTCATAGTCAAGTTTCACACGCAAAGCCAGCCTCGTTCGCTGCCACCTAAGAATACTCTACGGTCACATACGTTCCACTTAGACACCGTATCTTTCCCTCCAATCCAGAGCGCTGGGAGTTCGTAGACGGAAACAAACGCAGAATCCAAGCGGACACTGGCTGGATAAAATACTCTGACTACAATCGCAGGACACACTGTATCTGACAACGACGCACCTGCTTTCAGCCCGCGTTGCCGCGGGCTTCCCACCTGTAATCCTCCCTGATTCTTCTCTGATCCGGTGCTAAAAAGTAACCAATAAATGGTATTTAAAATGCAAATTATCAGGCGTACCCTGAAACGGCTGGAATAAACCGTTTTCAGCGCATTCACCGAAGGAGGGAAAAGTATG
>yeaR5cI
GAGGGTTCCAGCAGTCATAGTCAAGTTTCACACGCAAAGCCAGCCATCTGCGTCCCGAACTCATACAGCATACAACAAGCAACCCATCATCTGTAACCACTACTAACGCTCATCTCTGTCGCAGCTCTCACTTCTTCACCATTACAACCATACCCATTCCGCAGCATTCGCACTCTTTCGCCAAGCCAACCTCTTAGACCCTACGCTGGGAGTTCGTAGACGGAAACAAACGCAGAATCCAAGCCTCGTTCGCTGCCACCTAAGAATACTCTACGGGTTGCTTTCAGCCCGCGTTGCCGCGGGCTTCCCACCTGTAATCCTCCCTGATTCTTCTCTGATCCGGTGCTAAAAAAACCAATAAATGGTATTTAAAATGCAAATTATCAGGCGTACCCTGAAACGTCTTAATCATGCAGGGGAGGGTTTCTTATG
>yeaR10cI
GAGGGTTCCAGCAGTCATAGTCAAGTTTCACACGCAAAGCCAGCCATCTGCGTCCCGAACTCATACAGCATACAACAAGCAACCCATCATCTGTAACCACTACTAACGCTCATCTCTGTCGCAGCTCTCACTTCTTCACCATTACAACCATACCCATTCCGCAGCATTCGCACTCTTTCGCCAAGCCAACCTCTTAGACCCTACGCTGGGAGTTCGTAGACGGAAACAAACGCAGAATCCAAGCCTCGTTCGCTGCCACCTAAGAATACTCTACGGGTTGCTTTCAGCCCGCGTTGCCGCGGGCTTCCCACCTGTAATCCTCCCTGATTCTTCTCTGATCCGGTGCTAAAAAGTAACCAATAAATGGTATTTAAAATGCAAATTATCAGGCGTACCCTGAAACGTCTTAATCATGCGGAGGATCGTTTCTTATG
>yeaR15cI
GAGGGTTCCAGCAGTCATAGTCAAGTTTCACACGCAAAGCCAGCCATCTGCGTCCCGAACTATACAGCATACAACAAGCAACCCATCATCTGTAACCACTACTAACGCTCATCTCTGTCGCAGCTCTCACTTCTTCACCATTACAACCATACCCATTCCGCAGCATTCGCACTCTTTCGCCAAGCCAACCTCTTAGACCCTACGCTGGGAGTTCGTAGACGGAAACAAACGCAGAATCCAAGCCTCGTTCGCTGCCACCTAAGAATACTCTACGGGTTGCTTTCAGCCCGCGTTGCCGCGGGCTTCCCACCTGTAATCCTCCCTGATTCTTCTCTGATCCGGTGCTAAAAAGTAACCAATAAATGGTATTTAAAATGCAAATTATCAGGCGTACCCTGAAACGTCTTAATCATGCGGGGGAGTCTTTCTTATG
>yeaR17cI
GAGGGTTCCAGCAGTCATAGTCAAGTTTCACACGCAAAGCCAGCCATCTGCGTCCCGAACTCATACAGCATACAACAAGCAACCCATCATCTGTAACCACTACTAACGCTCATCTCTGTCGCAGCTCTCACTTCTTCACCATTACAACCATACCCATTCCGCAGCATTCGCACTCTTTCGCCAAGCCAACCTCTTAGACCCTACGCTGGGAGTTCGTAGACGGAAACAAACGCAGAATCCAAGCCTCGTCAGAATCCAAGCCTCGTTCGCTGCCACCTAAGAATACTCTACGGGTTGCTTTCAGCCCGCGTTGCCGCGGGCTTCCCACCTGTAATCCTCCCTGATTCTTCTCTGATCCGGTGCTAAAAAGTAACCAATAAATGGTATTTAAAATGCAAATTATCAGGCGTACCCTGAAACGTCTTAATCATGCGGAGGAGGGTTTCTTATG
>yeaR23cI
GAGGGTTCCAGCAGTCATAGTCAAGTTTCACACGCAAAGCCAGCCATCTGCGTCCCGAACTCATACAGCATACAACAAGCAACCCATCATCTGTAACCACTACTAACGCTCATCTCTGTCGCAGCTCTCACTTCTTCACCATTACAACCATACCCATTCCGCAGCATTCGCACTCTTTCGCCAAGCCAACCTCTTAGACCCTACGCTGGGAGTTCGTAGACGGAAACAAACGCAGAATCCAAGCCTCGTTCGCTGCCACCTAAGAATACTCTACGGGTTGCTTTCAGCCCGCGTTGCCGCGGGCTTCCCACCTGTAATCCTCCCTGATTCTTCTCTGATCCGGTGCTAAAAAGTAACCAATAAATGGTATTTAAAATGCAAATTATCAGGCGTACCCTGAAACGTCTTAATCATGCGAAGGACAGTTTCTTATG
>yedYWTcI
GAGGCATCTGCGTCCCGAACTCATACAGCATACAACAAGCAACCCTGACCTCCTGCCAGCAATAGTAAGACAACACGCAAAGTCCATTCGCACTCTTTCGCCAAGCCAACCTCTTAGACCCTACCAGAGCCCTTTAGTTACCGTCATACTTCCGAAACCGATAGCAAGACGCTGGCTCTGACATTTCCGCTACTGAACTACTCGCATTACTCGCATCCATTCTCAGGCTGTCTCGTCTCGTCTCGTCCGAACTACCGATCACATCCACCAAGCGTTACACAGCGCTGGGAGTTCGTGCGTAAATATGTAAAAGCTGATCTCTGCTACTGTTAGGGAGGTGACTCCCTGACAGATTAACAGTAAACGGCTCTTGTTGGCTAACGACAAAAAAGTGTGATGGCTTATG
>yedY5cI
GAGGCATCTGCGTCCCGAACTCATACAGCATACAACAAGCAACCCTTACTGGTCTGTCTGGTCAAATCTACGGGTTCCCTAACGCATTCGCACTCTTTCGCCAAGCCAACCTCTTAGACCCTACGGACACTGGCTGGATAAGAATACTCTGACTACAATCGCAGCAGAGCCCTTTAGTTACCGTCATACTTCCGAAACCGATAGGCACTGAAGGTCCTCAATCGCACTGGAAACATCAAGGTCGCAAGACGCTGGCTCTGACATTTCCGCTACTGAACTACTCGCTCTCACTTCTTCACCATTACAACCATACCCATTCCGCAGGCTGGGAGTTCGTAGACTGCGTAAATATGTAAAAGCTGATCTCTGCTACTGTTAGGGAGGTGACTCCCTGACAGATTAACTCTTAATCATGCAGGGGAGGGTTTCTTATG
>yedY10cI
GAGGCATCTGCGTCCCGAACTCATACAGCATACAACAAGCAACCCTTACTGGTCTGTCTGGTCAAATCTACGGGTTCCCTAACGCATTCGCACTCTTTCGCCAAGCCAACCTCTTAGACCCTACGGACACTGGCTGGATAAGAATACTCTGACTACAATCGCAGCAGAGCCCTTTAGTTACCGTCATACTTCCGAAACCGATAGGCACTGAAGGTCCTCAATCGCACTGGAAACATCAAGGTCGCAAGACGCTGGCTCTGACATTTCCGCTACTGAACTACTCGCTCTCACTTCTTCACCATTACAACCATACCCATTCCGCAGGCTGGGAGTTCGTAGACTGCGTAAATATGTAAAAGCTGATCTCTGCTACTGTTAGGGAGGTGACTCCCTGACAGATTAACTCTTAATCATGCGGAGGATCGTTTCTTATG
>yedY15cI
GAGGCATCTGCGTCCCGAACTCATACAGCATACAACAAGCAACCCTTACTGGTCTGTCTGGTCAAATCTACGGGTTCCCTAACGCATTCGCACTCTTTCGCCAAGCCAACCTCTTAGACCCTACGGACACTGGCTGGATAAGAATACTCTGACTACAATCGCAGCAGAGCCCTTTAGTTACCGTCATACTTCCGAAACCGATAGGCACTGAAGGTCCTCAATCGCACTGGAAACATCAAGGTCGCAAGACGCTGGCTCTGACATTTCCGCTACTGAACTACTCGCTCTCACTTCTTCACCATTACAACCATACCCATTCCGCAGGCTGGGAGTTCGTAGACTGCGTAAATATGTAAAAGCTGATCTCTGCTACTGTTAGGGAGGTGACTCCCTGACAGATTAACTCTTAATCATGCGGGGGAGTCTTTCTTATG
>yedY17cI
GAGGCATCTGCGTCCCGAACTCATACAGCATACAACAAGCAACCCTTACTGGTCTGTCTGGTCAAATCTACGGGTTCCCTAACGCATTCGCACTCTTTCGCCAAGCCAACCTCTTAGACCCTACGGACACTGGCTGGATAAGAATACTCTGACTACAATCGCAGCAGAGCCCTTTAGTTACCGTCATACTTCCGAAACCGATAGGCACTGAAGGTCCTCAATCGCACTGGAAACATCAAGGTCGCAAGACGCTGGCTCTGACATTTCCGCTACTGAACTACTCGCTCTCACTTCTTCACCATTACAACCATACCCATTCCGCAGGCTGGGAGTTCGTAGACTGCGTAAATATGTAAAAGCTGATCTCTGCTACTGTTAGGGAGGTGACTCCCTGACAGATTAACTCTTAATCATGCGGAGGAGGGTTTCTTATG
>yedY23cI
GAGGCATCTGCGTCCCGAACTCATACAGCATACAACAAGCAACCCTTACTGGTCTGTCTGGTCAAATCTACGGGTTCCCTAACGCATTCGCACTCTTTCGCCAAGCCAACCTCTTAGACCCTACGGACACTGGCTGGATAAGAATACTCTGACTACAATCGCAGCAGAGCCCTTTAGTTACCGTCATACTTCCGAAACCGATAGGCACTGAAGGTCCTCAATCGCACTGGAAACATCAAGGTCGCAAGACGCTGGCTCTGACATTTCCGCTACTGAACTACTCGCTCTCACTTCTTCACCATTACAACCATACCCATTCCGCAGGCTGGGAGTTCGTAGACTGCGTAAATATGTAAAAGCTGATCTCTGCTACTGTTAGGGAGGTGACTCCCTGACAGATTAACTCTTAATCATGCGAAGGACAGTTTCTTATG
>ynfEWTcI
GAGGGGACACTGGCTGGATAAGAATACTCTGACTACAATCGCAGCCAGGATACATAGATTACCACAACTCCGAGCCCTTCCACCCAAGACGCTGGCTCTGACATTTCCGCTACTGAACTACTCGGCACTGAAGGTCCTCAATCGCACTGGAAACATCAAGGTCGCCTCGTCTCAACCAAAGCAATCAACCCATCAACCACCTGGCCCACATTATCGACTGAACGCCGGATACGACACATCCGGCGATTTGAACATACAACATAATCCCACCTTATTACTCATACCCTTCTATTGATATGGATTAATAATTATTAACCCCAAATGGGTAGACTCTCTCTATTGTTAGCGCGCTAAATATTCAATATATAAACATTTATATAACGATAAAGAACAGGGAGTGAGTTATG
>ynfE5cI
GAGGGGACACTGGCTGGATAAGAATACTCTGACTACAATCGCAGCTCTCACTTCTTCACCATTACAACCATACCCATTCCGCAGCAGAGCCCTTTAGTTACCGTCATACTTCCGAAACCGATAGCATTACTCGCATCCATTCTCAGGCTGTCTCGTCTCGTCTCCATCTGCGTCCCGAACTCATACAGCATACAACAAGCAACCGACACACTGTATCTGACAACGACGCACTCTGGTAACCCACCTCCCATCACTCGTTATCCCACATCTCACACATTATCGACTGAACGCCGGATACGACACATCCGGCGATTTGAACATACAACATAATCCCACCTTATTACTCATACCCTTCTATTGATATGGATTAATAATTATTAACCCCAAATGGGTAGACTCTCTCTTCTTAATCATGCAGGGGAGGGTTTCTTATG
>ynfE10cI
GAGGGGACACTGGCTGGATAAGAATACTCTGACTACAATCGCAGCTCTCACTTCTTCACCATTACAACCATACCCATTCCGCAGCAGAGCCCTTTAGTTACCGTCATACTTCCGAAACCGATAGCATTACTCGCATCCATTCTCAGGCTGTCTCGTCTCGTCTCCATCTGCGTCCCGAACTCATACAGCATACAACAAGCAACCGACACACTGTATCTGACAACGACGCACTCTGGTAACCCACCTCCCATCACTCGTTATCCCACATCTCACACATTATCGACTGAACGCCGGATACGACACATCCGGCGATTTGAACATACAACATAATCCCACCTTATTACTCATACCCTTCTATTGATATGGATTAATAATTATTAACCCCAAATGGGTAGACTCTCTCTTCTTAATCATGCGGAGGATCGTTTCTTATG
>ynfE15cI
GAGGGGACACTGGCTGGATAAGAATACTCTGACTACAATCGCAGCTCTCACTTCTTCACCATTACAACCATACCCATTCCGCAGCAGAGCCCTTTAGTTACCGTCATACTTCCGAAACCGATAGCATTACTCGCATCCATTCTCAGGCTGTCTCGTCTCGTCTCCATCTGCGTCCCGAACTCATACAGCATACAACAAGCAACCGACACACTGTATCTGACAACGACGCACTCTGGTAACCCACCTCCCATCACTCGTTATCCCACATCTCACACATTATCGACTGAACGCCGGATACGACACATCCGGCGATTTGAACATACAACATAATCCCACCTTATTACTCATACCCTTCTATTGATATGGATTAATAATTATTAACCCCAAATGGGTAGACTCTCTCTTCTTAATCATGCGGGGGAGTCTTTCTTATG
>ynfE17cI
GAGGGGACACTGGCTGGATAAGAATACTCTGACTACAATCGCAGCTCTCACTTCTTCACCATTACAACCATACCCATTCCGCAGCAGAGCCCTTTAGTTACCGTCATACTTCCGAAACCGATAGCATTACTCGCATCCATTCTCAGGCTGTCTCGTCTCGTCTCCATCTGCGTCCCGAACTCATACAGCATACAACAAGCAACCGACACACTGTATCTGACAACGACGCACTCTGGTAACCCACCTCCCATCACTCGTTATCCCACATCTCACACATTATCGACTGAACGCCGGATACGACACATCCGGCGATTTGAACATACAACATAATCCCACCTTATTACTCATACCCTTCTATTGATATGGATTAATAATTATTAACCCCAAATGGGTAGACTCTCTCTTCTTAATCATGCGGAGGAGGGTTTCTTATG
>ynfE23cI
GAGGGGACACTGGCTGGATAAGAATACTCTGACTACAATCGCAGCGACACACTGTATCTGACAACGACGCACTCTGGTAACCCACCTCCCATCACTCGTTATCCCACATCTCACACATTATCGACTGAACGCCGGATACGACACATCCGGCGATTTGAACATACAACATAATCCCACCTTATTACTCATACCCTTCTATTGATATGGATTAATAATTATTAACCCCAAATGGGTAGACTCTCTCTTCTTAATCATGCGAAGGACAGTTTCTTATG
>fabR
GAGGCAATTCCGACGTCTAAGAAACCATTATTATCATGACATTAACCTATAAAAATAGGCGTATCACGAGGCCCTTTCGTCTTCACCTCGAGAGCTTTCGACGGGATGGTGCCCCAGTGGGTGCAACCGCCGCCAACATTTTGATAACGCTCGATAACTGCGACGCGCGCACCTTGCTTAACCAGGCCCATTGCAGCGCCTTCGCCGCCGGGGCCGGAACCTATTACTATGGCATCGTAATCGTAGGAATGTGGCATGGTAGGGCTTACCTGTTCTTATACATAAAAGCAACAGAATGGTAACATTTTATCGCGGGTAAGCCAATTGATCCCCGTCATTTATCTGGCTATATCCTGAGCGGCCTTTGCTTTGTCTGTTTCTTACTTTTGCCCTGACGTTTTATTGGATTTTTATCGACGATACTCTCCGTTTAAGCGGCAGGTTTCCGCTGTACGTAAAAGAACCGGCCAAAGAATTGCAGTAAATATGTTTTATTGCGTTACCGTTCATTCACAATACTGGAGCAATCCAGTATGTTCATTCTCTGGTATAGTGCCAGCAGTACTTTTGGCAAGGATTCAGACATCGTGATGGGCGTAAGAGCGCAACAAGGATCCTCTAGATTTAAGAAGGAGATATACATATG
